# Supplementary material for: Crystal structure and Hirshfeld surface analysis of 1,4-di­aza­bicyclo­[2.2.2]octane­di­ium bis­(tribromide)
Source: Acta Crystallogr E Crystallogr Commun. 2025 Oct 28;81(Pt 11):1067–70. doi: 10.1107/S2056989025009065 (PMC12589847; doi:10.1107/S2056989025009065)
Supplement: Supplementary file 1 [file e-81-01067-sup1.cif]

##############################################################################
#                                                                            #
# This CIF contains the data in a paper accepted for publication in          #
# Acta Crystallographica Section E. It conforms to the requirements of       #
# Notes for Authors for Acta Crystallographica Section E, and has been       #
# peer reviewed under the auspices of the IUCr Commission on Journals.       #
#                                                                            #
# Full details of the Crystallographic Information File format               #
# are given in the paper "The Crystallographic Information File (CIF):       #
# a New Standard Archive File for Crystallography" by S. R. Hall, F. H.      #
# Allen and I. D. Brown [Acta Cryst. (1991), A47, 655-685].                  #
#                                                                            #
# The current version of the core CIF dictionary is obtainable from          #
# ftp://ftp.iucr.org/pub/cif_core.dic.                                       #
#                                                                            #
# Software is freely available for graphical display of the structure(s)     #
# in this CIF. For information consult the CIF software page                 #
# http://www.iucr.org/resources/cif/software.                                #
#                                                                            #
# This file may be used for bona fide research purposes within the           #
# scientific community so long as proper attribution is given to the journal # 
# article from which it was obtained.                                        #
#                                                                            #
##############################################################################
data_global
_audit_creation_method
;
Olex2 1.5
(compiled 2025.07.13 svn.rb7424aed for OlexSys, GUI svn.r7314)
;
_journal_date_recd_electronic     2025-10-15
_journal_date_accepted     2025-10-16
_journal_name_full     'Acta Crystallographica, Section E'
_journal_year     2025
_journal_volume     81
_journal_issue      1
_journal_page_first     0
_journal_page_last     0
_journal_paper_category     GO
_journal_paper_doi     10.1107/S2056989025009065
_journal_coeditor_code     NX2030
_publ_contact_author_name     'Dmytro Haleliuk'
_publ_contact_author_address
;
Department of Chemistry
Taras Shevchenko National University of Kyiv
Volodymyrska str. 64/13
01601 Kyiv
Ukraine
;
_publ_contact_author_email     galelukd@knu.ua
_publ_contact_author_fax     ?
_publ_contact_author_phone     ?
_publ_section_title
;
Crystal structure and Hirshfeld surface analysis of
1,4-diazabicyclo[2.2.2]octanediium bis(tribromide)
;
_publ_section_title_footnote     .
loop_
    _publ_author_name
    _publ_author_footnote
    _publ_author_address
    'Haleliuk, Dmytro A.' .
;
Department of Chemistry
Taras Shevchenko National University of Kyiv
Volodymyrska str. 64/13
01601 Kyiv
Ukraine
;
    'Baltag, Laurentiu' .
;
`Petru Poni' Institute of Macromolecular Chemistry
Aleea Grigore Ghica Voda 41-A
700487 Ia\;si
Romania
;
    'Naumova, Dina D.' .
;
Department of Chemistry
Taras Shevchenko National University of Kyiv
Volodymyrska str. 64/13
01601 Kyiv
Ukraine
;
    'Zozulia, Valeriia O.' .
;
Department of Chemistry
Taras Shevchenko National University of Kyiv
Volodymyrska str. 64/13
01601 Kyiv
Ukraine
;
    'Partsevska, Sofiia V.' .
;
Department of Chemistry
Taras Shevchenko National University of Kyiv
Volodymyrska str. 64/13
01601 Kyiv
Ukraine
;
_publ_section_synopsis
;
The crystal structure of (C~6~H~14~N~2~)^2+^[Br~3~]~2~^-^ contains diprotonated
triethylenediaminium cations, the charge of which is compensated by [Br~3~]^-^
anions. The crystal packing is stabilized by Br...Br contacts, forming
two-dimensional layers, and by N---H...Br/C---H...Br interactions between
cations and tribromide anions.
;
data_I
_chemical_name_systematic
;
1,4-Diazabicyclo[2.2.2]octanediium bis(tribromide)
;
_chemical_name_common     ?
_chemical_formula_moiety     'C6 H14 N2 2+, 2(Br3 -)'
_chemical_formula_sum     'C6 H14 Br6 N2'
_chemical_formula_iupac     'C6 H14 N2 2+, 2Br3 -'
_chemical_formula_weight     593.65
_chemical_melting_point     ?
_space_group_crystal_system     monoclinic
_space_group_name_H-M_alt     'C 1 2/c 1'
_space_group_name_Hall     '-C 2yc'
loop_
    _space_group_symop_operation_xyz
    'x, y, z'
    '-x, y, -z+1/2'
    'x+1/2, y+1/2, z'
    '-x+1/2, y+1/2, -z+1/2'
    '-x, -y, -z'
    'x, -y, z-1/2'
    '-x+1/2, -y+1/2, -z'
    'x+1/2, -y+1/2, z-1/2'
_cell_length_a     24.7979(7)
_cell_length_b     8.9860(2)
_cell_length_c     20.1594(6)
_cell_angle_alpha     90
_cell_angle_beta     109.675(3)
_cell_angle_gamma     90
_cell_volume     4229.9(2)
_cell_formula_units_Z     12
_cell_measurement_reflns_used     3922
_cell_measurement_theta_min     2.2510
_cell_measurement_theta_max     28.0760
_cell_measurement_temperature     180.00(10)
_exptl_crystal_description     prism
_exptl_crystal_colour     'clear light orange'
_exptl_crystal_size_max     0.19
_exptl_crystal_size_mid     0.13
_exptl_crystal_size_min     0.1
_exptl_crystal_density_diffrn     2.797
_exptl_crystal_density_meas     ?
_exptl_crystal_density_method     ?
_exptl_crystal_F_000     3288
loop_
    _exptl_crystal_face_index_h
    _exptl_crystal_face_index_k
    _exptl_crystal_face_index_l
    _exptl_crystal_face_perp_dist
    -12 -3 27 0.1025
    -35 0 10 0.0632
    -28 2 -8 0.0527
    33 -1 -1 0.0573
    21 3 -26 0.0840
    0 12 7 0.0521
    -28 7 4 0.0564
    -29 -5 -3 0.0443
    0 -12 -7 0.0678
    25 -9 -5 0.0602
    0 11 -13 0.0760
    28 8 -10 0.0749
    -22 -10 12 0.0731
    10 -10 11 0.0793
    -6 -11 13 0.0799
    -27 6 -5 0.0521
    -6 0 -25 0.0692
    25 -1 -26 0.0777
    -9 7 24 0.0886
    9 6 20 0.0918
    16 -11 1 0.0602
    -7 -12 2 0.0543
    24 -9 1 0.0556
    32 -5 -10 0.0638
    -26 7 16 0.0752
    25 7 6 0.0507
_exptl_absorpt_coefficient_mu     17.055
_exptl_absorpt_correction_type     analytical
_exptl_absorpt_process_details
;
(CrysAlis PRO; Rigaku OD, 2024)
;
_exptl_absorpt_correction_T_min     0.101
_exptl_absorpt_correction_T_max     0.276
_diffrn_ambient_temperature     180.00(10)
_diffrn_source     'fine-focus sealed X-ray tube'
_diffrn_radiation_type     'Mo K\a'
_diffrn_radiation_wavelength     0.71073
_diffrn_radiation_monochromator     graphite
_diffrn_measurement_device_type     'Rigaku Xcalibur Eos'
_diffrn_measurement_device     'four-circle diffractometer'
_diffrn_measurement_method     '\w scans'
_diffrn_detector     'CCD plate'
_diffrn_detector_area_resol_mean     16.1593
_diffrn_reflns_number     18451
_diffrn_reflns_av_R_equivalents     0.0619
_diffrn_reflns_av_unetI/netI     0.0768
_diffrn_reflns_theta_min     1.744
_diffrn_reflns_theta_max     29.486
_diffrn_reflns_theta_full     25.242
_diffrn_measured_fraction_theta_max     0.853
_diffrn_measured_fraction_theta_full     1.000
_diffrn_reflns_limit_h_min     -32
_diffrn_reflns_limit_h_max     33
_diffrn_reflns_limit_k_min     -11
_diffrn_reflns_limit_k_max     11
_diffrn_reflns_limit_l_min     -26
_diffrn_reflns_limit_l_max     27
_diffrn_radiation_probe     x-ray
_refine_special_details     ?
_reflns_number_total     5033
_reflns_number_gt     3541
_reflns_threshold_expression     'I > 2\s(I)'
_refine_ls_structure_factor_coef     Fsqd
_refine_ls_matrix_type     full
_refine_ls_R_factor_all     0.0863
_refine_ls_R_factor_gt     0.0485
_refine_ls_wR_factor_gt     0.0524
_refine_ls_wR_factor_ref     0.0605
_refine_ls_goodness_of_fit_ref     1.041
_refine_ls_restrained_S_all     1.041
_refine_ls_number_reflns     5033
_refine_ls_number_parameters     196
_refine_ls_number_restraints     0
_refine_ls_hydrogen_treatment     constr
_refine_ls_weighting_scheme     calc
_refine_ls_weighting_details
                      'w=1/[\s^2^(Fo^2^)+(0.0062P)^2^] where P=(Fo^2^+2Fc^2^)/3'
_atom_sites_solution_hydrogens     geom
_atom_sites_solution_primary     dual
_atom_sites_solution_secondary     ?
_refine_ls_shift/su_max     0.001
_refine_ls_shift/su_mean     0.000
_refine_diff_density_max     0.852
_refine_diff_density_min     -0.830
_refine_ls_extinction_method
;
SHELXL2019 (Sheldrick, 2015<i>b</i>)
;
_refine_ls_extinction_coef     0.000083(3)
_refine_ls_extinction_expression
                                  'Fc^*^=kFc[1+0.001xFc^2^\l^3^/sin(2\q)]^-1/4^'
loop_
    _atom_type_symbol
    _atom_type_description
    _atom_type_scat_dispersion_real
    _atom_type_scat_dispersion_imag
    _atom_type_scat_source
    'C' 'C' 0.0033 0.0016
                         'International Tables Vol C Tables 4.2.6.8 and 6.1.1.4'
    'H' 'H' 0.0000 0.0000
                         'International Tables Vol C Tables 4.2.6.8 and 6.1.1.4'
    'N' 'N' 0.0061 0.0033
                         'International Tables Vol C Tables 4.2.6.8 and 6.1.1.4'
    'Br' 'Br' -0.2901 2.4595
                         'International Tables Vol C Tables 4.2.6.8 and 6.1.1.4'
_computing_data_collection
;
CrysAlis PRO (Rigaku OD, 2024)
;
_computing_cell_refinement
;
CrysAlis PRO (Rigaku OD, 2024)
;
_computing_data_reduction
;
CrysAlis PRO (Rigaku OD, 2024)
;
_computing_structure_solution
;
SHELXT2018 (Sheldrick, 2015<i>a</i>)
;
_computing_structure_refinement
;
SHELXL2019 (Sheldrick, 2015<i>b</i>)
;
_computing_molecular_graphics
;
OLEX2 (Dolomanov <i>et al.</i>,  2009)
;
_computing_publication_material
;
OLEX2 (Dolomanov <i>et al.</i>,  2009)
;
loop_
    _atom_site_type_symbol
    _atom_site_label
    _atom_site_fract_x
    _atom_site_fract_y
    _atom_site_fract_z
    _atom_site_U_iso_or_equiv
    _atom_site_adp_type
    _atom_site_calc_flag
    _atom_site_occupancy
    _atom_site_disorder_assembly
    _atom_site_disorder_group
    Br Br2 0.33244(2) 0.50575(7) 0.64045(3) 0.02256(15) Uani d 1 . .
    Br Br3 0.33170(2) 0.77017(7) 0.59054(3) 0.02278(15) Uani d 1 . .
    Br Br10 0.500000 0.60990(9) 0.250000 0.0252(2) Uani d 1 . .
    Br Br5 0.33242(2) 0.11522(7) 0.41626(3) 0.02463(16) Uani d 1 . .
    Br Br4 0.33268(2) 0.10617(7) 0.27353(3) 0.02476(16) Uani d 1 . .
    Br Br8 0.500000 1.000000 0.500000 0.0249(2) Uani d 1 . .
    Br Br1 0.33315(3) 0.24402(7) 0.68869(3) 0.02580(16) Uani d 1 . .
    Br Br7 0.50095(2) 0.73650(7) 0.54881(3) 0.02625(16) Uani d 1 . .
    Br Br6 0.33155(3) 0.14927(7) 0.53188(3) 0.03047(17) Uani d 1 . .
    Br Br9 0.51368(3) 0.62030(8) 0.38060(3) 0.03385(18) Uani d 1 . .
    N N2 0.28257(18) 0.5789(5) 0.3643(2) 0.0167(11) Uani d 1 . .
    H H2 0.242(2) 0.5785(5) 0.3461(9) 0.020 Uiso calc 1 . .
    N N3 0.55301(19) 0.0763(5) 0.2665(2) 0.0167(11) Uani d 1 . .
    H H3 0.591(2) 0.0763(5) 0.2778(7) 0.020 Uiso calc 1 . .
    N N1 0.38870(18) 0.5790(5) 0.4120(2) 0.0194(12) Uani d 1 . .
    H H1 0.427(2) 0.5794(5) 0.4287(9) 0.023 Uiso calc 1 . .
    C C4 0.3012(2) 0.5139(6) 0.4374(3) 0.0180(14) Uani d 1 . .
    H H4A 0.286087 0.411521 0.435981 0.022 Uiso calc 1 . .
    H H4B 0.286299 0.575026 0.468271 0.022 Uiso calc 1 . .
    C C3 0.3673(2) 0.5120(7) 0.4661(3) 0.0230(15) Uani d 1 . .
    H H3A 0.381497 0.569881 0.510404 0.028 Uiso calc 1 . .
    H H3B 0.381323 0.408464 0.476170 0.028 Uiso calc 1 . .
    C C8 0.5380(2) 0.0047(6) 0.3243(3) 0.0217(14) Uani d 1 . .
    H H8A 0.552330 0.065723 0.367606 0.026 Uiso calc 1 . .
    H H8B 0.555898 -0.094974 0.334504 0.026 Uiso calc 1 . .
    C C6 0.3041(2) 0.4874(7) 0.3175(3) 0.0219(14) Uani d 1 . .
    H H6A 0.289743 0.527505 0.268904 0.026 Uiso calc 1 . .
    H H6B 0.290410 0.383638 0.316405 0.026 Uiso calc 1 . .
    C C9 0.4724(2) -0.0094(6) 0.3011(3) 0.0225(15) Uani d 1 . .
    H H9A 0.461046 -0.115398 0.293658 0.027 Uiso calc 1 . .
    H H9B 0.458416 0.031316 0.337972 0.027 Uiso calc 1 . .
    C C1 0.3681(2) 0.7365(7) 0.3979(3) 0.0280(16) Uani d 1 . .
    H H1A 0.384404 0.783387 0.364353 0.034 Uiso calc 1 . .
    H H1B 0.380795 0.794392 0.442216 0.034 Uiso calc 1 . .
    C C7 0.53241(19) 0.2334(7) 0.2562(3) 0.0232(15) Uani d 1 . .
    H H7A 0.539921 0.277607 0.215221 0.028 Uiso calc 1 . .
    H H7B 0.552795 0.293208 0.298496 0.028 Uiso calc 1 . .
    C C2 0.3027(2) 0.7363(6) 0.3668(3) 0.0244(15) Uani d 1 . .
    H H2A 0.286432 0.797200 0.396380 0.029 Uiso calc 1 . .
    H H2B 0.290034 0.779202 0.318716 0.029 Uiso calc 1 . .
    C C5 0.3697(2) 0.4911(6) 0.3457(3) 0.0224(15) Uani d 1 . .
    H H5A 0.385023 0.388602 0.354820 0.027 Uiso calc 1 . .
    H H5B 0.384278 0.537359 0.310429 0.027 Uiso calc 1 . .
loop_
    _atom_site_aniso_label
    _atom_site_aniso_U_11
    _atom_site_aniso_U_22
    _atom_site_aniso_U_33
    _atom_site_aniso_U_12
    _atom_site_aniso_U_13
    _atom_site_aniso_U_23
    Br2 0.0212(3) 0.0242(4) 0.0228(3) -0.0002(2) 0.0080(3) -0.0020(3)
    Br3 0.0228(3) 0.0212(4) 0.0239(3) 0.0001(3) 0.0073(3) -0.0004(3)
    Br10 0.0196(5) 0.0144(5) 0.0410(6) 0.000 0.0095(4) 0.000
    Br5 0.0242(3) 0.0164(4) 0.0312(4) -0.0003(3) 0.0066(3) -0.0011(3)
    Br4 0.0168(3) 0.0360(4) 0.0208(3) 0.0009(3) 0.0055(3) -0.0078(3)
    Br8 0.0213(5) 0.0226(5) 0.0258(5) -0.0005(4) 0.0011(4) 0.0001(4)
    Br1 0.0301(4) 0.0237(4) 0.0251(4) 0.0009(3) 0.0112(3) 0.0023(3)
    Br7 0.0259(4) 0.0223(4) 0.0255(4) -0.0020(3) 0.0019(3) 0.0036(3)
    Br6 0.0344(4) 0.0294(4) 0.0271(4) -0.0008(3) 0.0097(3) 0.0086(3)
    Br9 0.0235(4) 0.0420(5) 0.0351(4) 0.0002(3) 0.0086(3) 0.0158(4)
    N2 0.010(2) 0.015(3) 0.022(3) -0.0036(19) 0.002(2) 0.001(2)
    N3 0.013(2) 0.014(3) 0.023(3) -0.001(2) 0.006(2) -0.002(2)
    N1 0.009(2) 0.021(3) 0.022(3) 0.002(2) -0.003(2) 0.000(2)
    C4 0.013(3) 0.026(4) 0.016(3) -0.003(2) 0.006(3) 0.007(3)
    C3 0.024(4) 0.026(4) 0.018(3) -0.001(3) 0.005(3) 0.005(3)
    C8 0.025(4) 0.022(4) 0.017(3) -0.003(3) 0.005(3) 0.005(3)
    C6 0.018(3) 0.025(4) 0.023(4) 0.002(3) 0.009(3) -0.002(3)
    C9 0.021(3) 0.022(4) 0.026(4) 0.000(3) 0.010(3) 0.005(3)
    C1 0.021(4) 0.020(4) 0.040(4) -0.003(3) 0.007(3) 0.005(3)
    C7 0.024(3) 0.020(4) 0.023(4) 0.000(3) 0.005(3) 0.004(3)
    C2 0.027(4) 0.014(4) 0.030(4) 0.000(3) 0.008(3) 0.002(3)
    C5 0.022(3) 0.025(4) 0.020(3) 0.003(3) 0.006(3) -0.003(3)
_geom_special_details
;
 All esds (except the esd in the dihedral angle between two l.s. planes)
 are estimated using the full covariance matrix.  The cell esds are taken
 into account individually in the estimation of esds in distances, angles
 and torsion angles; correlations between esds in cell parameters are only
 used when they are defined by crystal symmetry.  An approximate (isotropic)
 treatment of cell esds is used for estimating esds involving l.s. planes.
;
loop_
    _geom_bond_atom_site_label_1
    _geom_bond_atom_site_label_2
    _geom_bond_site_symmetry_2
    _geom_bond_distance
    _geom_bond_publ_flag
    Br2 Br3 . 2.5780(9) ?
    Br2 Br1 . 2.5429(9) ?
    Br10 Br9 . 2.5405(7) ?
    Br10 Br9 2_655 2.5405(7) ?
    Br5 Br4 . 2.8805(9) ?
    Br5 Br6 . 2.3582(9) ?
    Br8 Br7 . 2.5612(6) ?
    Br8 Br7 5_676 2.5612(6) ?
    N2 H2 . 0.95(5) ?
    N2 C4 . 1.505(6) ?
    N2 C6 . 1.480(7) ?
    N2 C2 . 1.496(7) ?
    N3 H3 . 0.88(5) ?
    N3 C8 . 1.485(6) ?
    N3 C9 2_655 1.506(6) ?
    N3 C7 . 1.491(7) ?
    N1 H1 . 0.89(5) ?
    N1 C3 . 1.491(7) ?
    N1 C1 . 1.499(7) ?
    N1 C5 . 1.486(6) ?
    C4 H4A . 0.9900 ?
    C4 H4B . 0.9900 ?
    C4 C3 . 1.545(7) ?
    C3 H3A . 0.9900 ?
    C3 H3B . 0.9900 ?
    C8 H8A . 0.9900 ?
    C8 H8B . 0.9900 ?
    C8 C9 . 1.539(7) ?
    C6 H6A . 0.9900 ?
    C6 H6B . 0.9900 ?
    C6 C5 . 1.533(7) ?
    C9 H9A . 0.9900 ?
    C9 H9B . 0.9900 ?
    C1 H1A . 0.9900 ?
    C1 H1B . 0.9900 ?
    C1 C2 . 1.530(7) ?
    C7 C7 2_655 1.541(9) ?
    C7 H7A . 0.9900 ?
    C7 H7B . 0.9900 ?
    C2 H2A . 0.9900 ?
    C2 H2B . 0.9900 ?
    C5 H5A . 0.9900 ?
    C5 H5B . 0.9900 ?
loop_
    _geom_angle_atom_site_label_1
    _geom_angle_atom_site_label_2
    _geom_angle_atom_site_label_3
    _geom_angle
    Br1 Br2 Br3 179.5
    Br4 Br5 Br6 174.2
    Br7 Br8 Br7 180.0
    Br9 Br10 Br9 175.8
loop_
    _geom_torsion_atom_site_label_1
    _geom_torsion_atom_site_label_2
    _geom_torsion_atom_site_label_3
    _geom_torsion_atom_site_label_4
    _geom_torsion_site_symmetry_1
    _geom_torsion_site_symmetry_2
    _geom_torsion_site_symmetry_3
    _geom_torsion_site_symmetry_4
    _geom_torsion
    _geom_torsion_publ_flag
    N2 C4 C3 N1 . . . . 1.6(6) ?
    N2 C6 C5 N1 . . . . 2.8(6) ?
    N3 C8 C9 N3 . . . 2_655 -9.0(6) ?
    N1 C1 C2 N2 . . . . 2.2(7) ?
    C4 N2 C6 C5 . . . . -63.0(6) ?
    C4 N2 C2 C1 . . . . 60.4(6) ?
    C3 N1 C1 C2 . . . . -63.4(6) ?
    C3 N1 C5 C6 . . . . 59.5(6) ?
    C8 N3 C7 C7 . . . 2_655 -55.3(7) ?
    C6 N2 C4 C3 . . . . 60.4(5) ?
    C6 N2 C2 C1 . . . . -62.5(6) ?
    C9 N3 C8 C9 2_655 . . . -55.4(5) ?
    C9 N3 C7 C7 2_655 . . 2_655 66.9(7) ?
    C1 N1 C3 C4 . . . . 60.6(5) ?
    C1 N1 C5 C6 . . . . -62.4(6) ?
    C7 N3 C8 C9 . . . . 66.5(5) ?
    C2 N2 C4 C3 . . . . -62.8(5) ?
    C2 N2 C6 C5 . . . . 59.7(6) ?
    C5 N1 C3 C4 . . . . -61.7(6) ?
    C5 N1 C1 C2 . . . . 59.4(6) ?
loop_
    _geom_hbond_atom_site_label_D
    _geom_hbond_atom_site_label_H
    _geom_hbond_atom_site_label_A
    _geom_hbond_site_symmetry_A
    _geom_hbond_distance_DH
    _geom_hbond_distance_HA
    _geom_hbond_distance_DA
    _geom_hbond_angle_DHA
    _geom_hbond_publ_flag
    N1 H1 Br7 . 0.89(5) 2.87(2) 3.491(4) 128.0(10) yes
    N1 H1 Br9 . 0.89(5) 2.66(5) 3.386(5) 138(3) yes
    N2 H2 Br3 7_566 0.95(5) 2.90(4) 3.526(5) 124.9(11) yes
    N2 H2 Br4 4_555 0.95(5) 2.51(2) 3.256(4) 135.6(17) yes
    N3 H3 Br4 2_655 0.89(5) 2.46(5) 3.209(5) 142(3) yes
_shelx_space_group_comment
;
The symmetry employed for this shelxl refinement is uniquely defined
by the following loop, which should always be used as a source of
symmetry information in preference to the above space-group names.
They are only intended as comments.
;
_shelx_estimated_absorpt_T_min     0.140
_shelx_estimated_absorpt_T_max     0.280
_shelx_hkl_file
;
   0   0   4   35.71    2.04
   0   0  -5    0.45    1.22
   0   0   5    0.74    0.60
   0   0  -6  300.45   11.74
   0   0   6  300.48    7.32
   0   0   7    0.75    0.64
   0   0  -7   -0.03    1.41
   0   0   8   29.83    2.70
   0   0  -8   35.91    4.60
   0   0   9    0.17    0.66
   0   0  -9    0.68    1.55
   0   0  10    0.17    0.76
   0   0 -10    2.64    1.90
   0   0 -11    0.07    1.83
   0   0 -12    6.39    2.66
   0   0 -13    2.50    2.33
   0   0  13    3.90    2.40
   0   0  14   19.93    4.31
   0   0  15    4.84    3.20
   0   0 -16    9.07    6.08
   0   0  16    5.83    3.46
   0   0 -17    2.06    3.90
   0   0  17    2.27    2.66
   0   0  18  146.04   12.61
   0   0 -18  154.91   16.53
   0   0 -19    0.72    3.70
   0   0  19    2.74    3.17
   0   0 -20   10.99    7.85
   0   0  20    0.32    2.83
   0   0 -21    5.40    5.53
   0   0  21    5.34    3.98
   0   0 -22  269.13   24.87
   0   0 -23    8.41    5.87
   0   0 -24    8.34    7.34
   0   2   0   30.67    3.99
   0  -2   0   37.51    3.51
   0   2  -1 1230.95   21.90
   0  -2   1 1218.20   19.81
   0   2  -2  101.67    5.75
   0  -2   2  101.30    4.32
   0  -2   2  104.10    6.05
   0   2  -2  103.49    6.55
   0   2   3    2.37    1.80
   0  -2   3    4.67    1.26
   0   2  -3    0.27    1.07
   0   2  -3    3.14    1.26
   0   2  -3    1.52    1.39
   0  -2   3    2.48    1.41
   0   2   4    2.75    1.80
   0  -2  -4    5.00    2.16
   0   2  -4    4.32    1.79
   0   2  -4    3.42    1.25
   0   2  -4    3.49    0.79
   0   2   5   24.68    4.26
   0  -2  -5   28.23    4.01
   0   2  -5   27.31    1.95
   0  -2   5   25.97    2.50
   0   2  -5   28.18    3.42
   0   2  -5   29.36    4.10
   0   2  -6  296.93   11.65
   0   2  -6  317.31   13.86
   0  -2   6  299.97    8.82
   0   2  -6  319.18    6.89
   0  -2  -6  330.72   13.93
   0   2   6  340.52   15.58
   0   2  -7 1680.47   29.80
   0  -2   7 1704.47   21.05
   0   2  -7 1780.66   34.24
   0   2   7 1643.94   35.85
   0   2  -7 1713.02   17.34
   0  -2  -7 1676.38   32.64
   0   2   8  706.70   24.66
   0   2  -8  702.09   20.56
   0  -2   8  719.42   14.55
   0   2  -8  716.50   23.04
   0  -2  -8  703.64   21.85
   0   2  -9   77.55    7.62
   0  -2   9   68.60    5.03
   0  -2  -9   70.56    7.34
   0   2   9   79.40    8.92
   0   2 -10   70.52    7.59
   0   2 -10   68.49    3.44
   0  -2 -10   57.23    6.70
   0   2  10   69.29    8.57
   0  -2  10   70.87    5.44
   0  -2 -11   46.58    6.31
   0   2 -11   51.21    7.08
   0  -2  11   50.59    4.72
   0   2  11   46.79    7.47
   0   2 -11   51.90    2.54
   0   2 -12   24.94    5.75
   0  -2  12   15.42    2.76
   0   2  12   27.57    6.25
   0   2  12   18.18    3.49
   0   2 -13    2.87    3.35
   0   2  13    3.14    1.87
   0  -2  13    2.62    1.33
   0   2 -14  442.32   22.84
   0  -2  14  431.68   15.96
   0   2  14  450.35   18.27
   0  -2  15   18.10    3.73
   0   2  15   14.22    3.77
   0   2 -15   19.06    5.67
   0  -2  16    4.02    2.23
   0   2 -16   18.57    6.94
   0  -2  17    8.20    3.07
   0   2 -17    4.71    4.62
   0  -2  18    7.72    3.14
   0   2 -18   13.26    6.10
   0  -2 -19   42.83    9.78
   0   2 -19   49.80   10.60
   0   2  20   21.72    6.60
   0   2 -20   15.18    6.64
   0  -2 -20   24.06    8.14
   0   2  21   12.88    5.35
   0   2 -21    6.97    4.56
   0  -2 -21   18.99    8.15
   0   2  22   14.23    6.49
   0  -2 -22   12.56    8.35
   0   2 -22   11.07    6.94
   0   2  23    7.33    5.01
   0  -2 -23   13.52    8.41
   0   2 -23    1.48    3.78
   0   2  24   -1.95    4.04
   0   2 -24    2.79    5.02
   0  -4   0  138.54    8.85
   0  -4   1  134.98    8.85
   0   4  -1  136.05   11.42
   0  -4  -1  122.32    8.51
   0  -4   2   26.62    4.23
   0  -4  -2   31.61    2.42
   0  -4   2   33.52    3.36
   0  -4  -2   26.99    4.41
   0   4  -2   22.66    4.57
   0  -4   3    2.88    0.98
   0  -4   3   -0.43    1.96
   0   4  -3    0.21    1.59
   0   4  -4  111.62    9.88
   0  -4   4  100.56    8.49
   0   4   4  118.57   11.55
   0  -4   4  115.12    5.73
   0   4  -5  176.76   12.50
   0  -4   5  164.09   11.32
   0   4  -5  149.08    9.89
   0   4  -5  170.14   10.92
   0   4   5  170.25   13.99
   0   4  -6  597.92   16.29
   0   4  -6  606.03   20.71
   0   4   6  586.76   26.76
   0   4  -7   33.74    3.07
   0   4  -7   45.25    6.06
   0   4   7   34.18    7.57
   0   4  -8  294.11    7.60
   0   4  -8  294.27   15.34
   0   4   8  318.71   20.80
   0   4  -9   72.62    3.64
   0   4   9   78.71   11.08
   0   4  -9   61.59    7.22
   0   4 -10    2.47    1.50
   0   4  10    3.97    3.90
   0   4 -10   -0.69    2.40
   0   4 -11    3.03    1.45
   0   4 -11    1.83    1.94
   0   4  11    5.90    4.00
   0   4  12    1.46    3.82
   0   4 -12   -0.67    2.93
   0   4  13   12.44    5.50
   0   4 -13    8.42    3.83
   0   4  14   18.91    6.87
   0   4 -14   27.75    5.86
   0   4  15    7.32    4.90
   0   4 -15    6.89    4.29
   0   4  16  107.75   16.37
   0   4 -16   74.05   10.82
   0   4  17    4.12    5.50
   0   4 -17   -0.17    3.13
   0   4 -18   -0.99    4.82
   0   4 -19   -0.28    3.98
   0  -4 -20  323.24   25.44
   0   4 -20  269.25   23.72
   0   4 -21   16.88    6.44
   0  -4 -21   26.46    8.49
   0  -4 -22  125.81   17.37
   0   4 -22  114.09   16.73
   0   4 -23   -1.10    5.44
   0   4  23   12.33    8.16
   0   4 -24   -7.73    8.93
   0   4  24   26.07    9.06
   0  -6   0  250.25   13.52
   0  -6   1  266.79   14.43
   0  -6  -1  235.15   13.06
   0  -6   1  277.40   12.24
   0  -6  -2  113.51    9.16
   0  -6   2  118.61   10.00
   0  -6   2  113.34    5.57
   0   6   3    5.31    3.79
   0  -6  -3    1.39    2.01
   0  -6   3    5.72    3.05
   0  -6   3    1.69    0.93
   0   6   4    3.45    4.19
   0  -6   4   -0.21    2.14
   0  -6   4    0.40    0.85
   0  -6  -4   -0.87    0.99
   0  -6  -4    2.12    1.62
   0  -6  -4    1.25    1.65
   0  -6  -5   10.23    2.48
   0   6  -5    5.01    1.10
   0  -6  -5    5.67    2.58
   0   6   5    5.61    4.87
   0  -6   5   10.88    4.10
   0   6  -6  391.26   21.18
   0   6   6  435.47   27.41
   0   6  -6  461.83   14.88
   0  -6  -6  455.72   15.07
   0   6  -7   84.69    8.74
   0   6   7   88.89   12.78
   0   6  -7   94.52    7.33
   0   6  -8  148.80    9.81
   0   6  -8  150.46    8.87
   0   6   8  140.69   16.48
   0   6   9   -5.41    4.48
   0   6  -9    1.99    1.31
   0   6  -9   -0.85    3.14
   0   6 -10   31.63    6.61
   0   6  10   52.57   11.45
   0   6 -11   17.30    4.12
   0   6 -11   10.33    4.15
   0   6  11   10.10    7.03
   0   6 -12    2.34    2.54
   0   6 -12    7.04    2.82
   0   6 -13   14.21    5.38
   0   6 -13   25.44    4.07
   0   6  13   21.55    8.19
   0   6  14   22.42    9.61
   0   6 -14   18.62    6.60
   0   6  15   16.65    9.57
   0   6 -15   33.23    8.22
   0   6  16   10.30    7.70
   0   6 -16    7.46    4.27
   0   6  17   13.05    9.46
   0   6 -17    5.82    5.02
   0   6  18    4.53    5.09
   0   6 -18    7.97    5.47
   0   6  19   15.26    5.45
   0  -6 -19   15.63    6.91
   0   6  20    7.36    6.92
   0  -6 -20   12.51    7.27
   0   6 -21   13.63    7.22
   0  -6 -21   13.67    6.59
   0   6 -22   42.72   10.75
   0  -8   0 1618.84   38.39
   0  -8   1  152.00   12.17
   0  -8  -1  162.66   12.05
   0   8   2    4.06    4.64
   0  -8  -2    3.87    1.79
   0  -8   2    7.40    3.35
   0   8   3   15.45    6.47
   0  -8  -3   17.15    4.05
   0  -8   3   18.29    5.04
   0   8   4    4.61    4.47
   0  -8  -4   10.21    3.00
   0   8   5   17.98    7.39
   0  -8  -5   31.59    5.37
   0   8   6    7.46    5.12
   0  -8  -6   11.35    3.73
   0   8   7  126.24   17.65
   0   8   8    8.02    5.83
   0   8   9    7.92    6.00
   0   8  10    6.79    5.50
   0   8  11   -0.58    4.53
   0   8 -12    4.29    3.92
   0   8  12   -5.13    7.00
   0   8  13   16.49    7.91
   0   8  14    3.14    6.47
   0   8  15   57.39   14.80
   0   8  16    9.32    8.39
   0   8  17   -2.37    6.31
   0  -8 -17   21.04    7.20
   0   8  18   30.61   13.56
   0  -8 -18   38.10    9.36
   0   8  19   11.41    7.75
   0  -8 -19   17.38    6.88
   0  10   0   37.78   10.97
   0  10   1    7.45    5.14
   0  10   2   22.26    8.57
   0  10   3   16.26    8.00
   0  10   4    3.58    4.88
   0  10   5   19.51    8.13
   0  10   6    0.28    5.23
   0  10   7  139.38   20.52
   0  10   8   98.89   18.19
   0  10   9   29.71   10.50
   0  10  10    7.53    7.62
   0  10  11   -2.97    6.82
   0  10  12   36.36   11.78
   1  -1 -24   15.38    8.76
   1   1 -24   17.42    8.48
  -1   1  23   95.67   13.12
   1   1 -23   81.52   14.65
   1  -1 -23   94.18   15.64
  -1   1  22   30.49    7.78
   1  -1 -22   51.84   12.28
   1   1 -22   32.02    9.67
  -1   1  21    6.76    5.38
   1   1 -21    9.01    6.85
   1  -1 -21    7.13    7.26
  -1  -1  20   21.46    4.76
  -1   1  20   26.43    6.60
   1   1 -20   36.40    9.81
   1  -1 -20   35.81    8.75
  -1  -1  19   20.77    5.00
  -1   1  19   26.30    6.47
   1   1 -19   36.43    9.03
  -1  -1  18   41.51    6.52
  -1   1  18   31.65    6.86
   1   1 -18   49.15   10.22
   1   1 -17  152.32   15.37
  -1   1  17  137.26   12.50
  -1  -1  17  139.62   11.22
   1   1 -16    9.37    4.84
  -1  -1  16   -0.14    2.02
  -1   1  16    5.49    3.60
  -1   1  16    1.54    1.77
  -1  -1  15   81.89    7.92
  -1   1  15   76.31    7.42
  -1  -1  14   83.81    7.61
  -1   1  14   76.04    7.02
  -1  -1  13    4.00    2.32
  -1   1  13    4.88    2.07
  -1  -1  12   27.84    4.15
  -1   1  12   22.45    3.65
   1  -1 -12   24.82    4.81
  -1   1  11   65.50    5.64
  -1  -1  11   65.36    5.75
   1  -1 -11   77.30    7.87
  -1   1  10  253.62   10.76
   1  -1 -10  243.09   13.50
   1   1 -10  248.93    7.03
  -1  -1  10  242.41   10.41
  -1  -1   9    4.18    1.64
   1   1  -9    5.22    1.18
  -1   1   9    4.81    1.85
   1  -1  -9    4.52    2.25
   1   1  -8  505.54   10.05
   1  -1  -8  509.43   17.69
  -1   1   8  514.65   14.00
  -1  -1   8  476.48   12.94
  -1   1   8  488.62   19.54
   1   1  -7   92.76    4.40
   1  -1  -7   91.45    7.21
  -1  -1   7   94.73    5.37
  -1   1   7   85.93    5.61
  -1   1   7   99.67    8.37
  -1  -1   6   49.96    3.58
   1  -1  -6   54.00    5.22
  -1   1   6   53.82    5.81
  -1  -1   5   32.86    2.72
   1   1  -5   35.56    2.65
  -1   1   5   26.11    3.79
   1  -1  -5   37.87    4.09
   1   1  -4  249.65    6.36
  -1  -1   4  265.53    7.07
   1  -1  -4  247.15    9.67
  -1   1   4  266.10   10.55
  -1  -1   3   93.03    4.15
   1   1  -3   92.07    3.74
  -1   1   3   99.48    5.95
   1  -1  -3   88.28    5.42
   1   1  -2  166.82    5.90
  -1   1   2  182.28    7.22
   1  -1  -2  178.57    7.16
  -1  -1   2  163.82    6.00
  -1   1   1   87.05    4.70
   1  -1  -1   84.63    4.71
   1   1  -1   86.47    3.40
   1  -1   0    0.21    0.92
   1  -1   1   21.26    2.53
  -1   1  -1   20.92    2.50
  -1   1  -1   25.22    2.82
   1  -1   1   24.11    2.66
  -1   1  -1   22.71    1.83
  -1  -1  -1   20.59    1.76
   1   1   2    6.18    1.33
  -1   1  -2    9.38    1.77
   1  -1   2    9.41    1.88
  -1   1  -2    6.69    1.44
   1  -1   2    8.11    1.40
   1  -1   3   48.94    3.77
  -1   1  -3   48.55    3.82
  -1   1  -3   55.61    4.36
   1  -1   3   47.13    4.12
  -1   1  -3   47.17    2.62
   1   1   3   52.14    4.10
  -1  -1  -3   52.60    3.88
  -1   1  -4  897.46   17.79
   1  -1   4  914.96    9.53
  -1   1  -4  900.53   19.06
  -1  -1  -4  905.57   16.93
   1   1   4  882.66   17.99
   1   1   5 1934.29   29.06
  -1   1  -5 1981.60   28.82
   1  -1   5 1999.03   17.05
  -1   1  -5 2017.55   30.26
   1  -1   5 1960.13   15.83
  -1  -1  -5 1954.32   26.80
   1   1   6  159.06    9.10
  -1   1  -6  144.65    8.52
   1  -1   6  159.47    5.60
  -1   1  -6  149.36    8.90
   1  -1   6  157.43    4.55
  -1  -1  -6  163.85    8.26
   1  -1   7   38.36    2.32
  -1  -1  -7   33.03    4.06
   1   1   7   39.07    4.88
   1  -1   7   37.33    3.13
  -1   1  -7   38.57    5.02
  -1   1  -7   40.86    5.10
   1  -1   8   11.94    1.33
  -1  -1  -8   12.45    2.69
   1   1   8   11.53    3.63
  -1   1  -8    7.33    2.14
   1  -1   8   10.41    1.96
  -1   1  -8   10.19    3.25
   1  -1   9   85.21    5.61
   1  -1   9   79.49    3.26
  -1  -1  -9   83.14    6.98
  -1   1  -9   87.64    7.96
  -1   1  -9   87.24    8.28
  -1   1 -10   81.97    8.43
   1   1  10   73.55    5.63
   1  -1  10   71.74    5.62
   1  -1  10   72.28    3.02
  -1  -1 -10   75.84    7.09
  -1   1 -11  222.17   14.24
   1   1  11  238.80   10.18
   1  -1  11  252.94   11.04
  -1  -1 -11  239.83   12.95
  -1  -1 -12  507.29   19.72
  -1   1 -12  548.31   23.63
   1   1  12  530.62   15.72
   1  -1  12  525.34   16.64
  -1  -1 -13  111.93    9.75
  -1   1 -13  122.56   10.61
  -1   1 -13  141.19   12.71
   1  -1  13  124.60    8.71
   1   1  13  131.74    8.20
   1  -1  14    1.97    1.87
  -1   1 -14    4.95    3.95
  -1   1 -14   -0.53    1.85
   1   1  14    1.37    1.52
   1  -1  15   24.31    4.59
   1   1  15   25.64    4.07
  -1  -1 -15   26.27    7.26
  -1   1 -15   32.04    7.77
   1  -1  16  110.56    9.57
  -1  -1 -16  124.45   13.94
  -1   1 -16  120.32   13.40
  -1  -1 -17   68.91   11.15
  -1   1 -17   48.25    9.49
   1  -1  17   54.84    7.31
  -1   1 -18    6.13    4.34
  -1  -1 -18   13.32    6.51
   1  -1  18    4.52    2.85
   1   1  18    3.02    3.63
  -1  -1 -19  108.05   14.98
  -1   1 -19  114.06   15.14
   1   1  19  100.06   11.79
   1  -1  19  114.72   10.83
  -1   1 -20    2.60    4.69
  -1  -1 -20   11.45    8.12
   1   1  20    6.65    4.68
  -1   1 -21   12.84    6.97
  -1  -1 -21   13.73    6.77
   1   1  21    5.59    4.67
  -1   1 -22    6.28    6.24
  -1  -1 -22   21.14    9.14
   1   1  22   13.64    5.57
  -1   1 -23   10.15    7.95
  -1  -1 -23   16.49    9.48
  -1   3  25   38.80   10.29
   1   3 -24    4.73    5.40
  -1   3  24   14.26    7.06
   1   3 -23    2.00    4.79
   1  -3 -23   20.78    8.64
  -1   3  23   11.71    6.34
   1   3 -22    2.08    4.73
  -1   3  22    6.08    5.00
   1  -3 -21   11.21    7.03
   1   3 -21    8.31    5.41
  -1   3  21   11.26    6.62
   1   3 -20    2.01    4.95
  -1   3  20    4.18    3.32
   1   3 -19   36.36    8.98
   1   3 -18   27.90    7.29
   1   3 -17   91.61   12.02
  -1  -3  17   90.38    8.76
   1   3 -16  296.54   20.22
  -1  -3  16  278.50   14.68
   1   3 -15  489.43   24.84
  -1  -3  15  498.85   19.02
  -1   3  15  478.78   29.53
   1   3 -14   25.71    6.12
  -1   3  14   33.09    8.28
  -1  -3  14   28.35    4.41
   1   3 -14   29.35    2.59
   1   3 -13  176.24   13.67
  -1  -3  13  173.12   10.38
   1   3 -13  168.20    7.07
  -1   3  13  175.42   17.07
   1   3 -12    9.34    3.68
  -1   3  12    7.52    4.17
  -1  -3  12    7.80    2.36
   1   3 -11    1.37    2.48
  -1  -3  11    0.50    1.52
  -1   3  11    6.30    3.77
   1   3 -10  289.11    8.02
  -1  -3  10  278.65   11.93
   1   3 -10  279.99   14.59
  -1   3  10  285.84   19.04
  -1   3   9  618.48   26.72
   1  -3  -9  646.99   24.31
  -1  -3   9  568.72   16.48
   1   3  -9  634.90   12.67
   1   3  -9  602.80   19.88
  -1   3   8  515.74   24.08
   1  -3  -8  509.59   21.06
  -1  -3   8  503.98   14.94
   1   3  -8  498.52   11.19
   1   3  -8  526.07   17.29
  -1   3   7  281.88   16.90
   1  -3  -7  290.96   15.49
   1   3  -7  269.58    8.37
   1   3  -7  281.09   11.91
   1   3  -7  265.25   14.34
   1   3  -6    3.79    1.51
   1   3  -6    1.42    1.02
   1  -3  -6    4.64    2.75
  -1   3   6    1.99    2.14
   1   3  -6    3.50    2.19
   1   3  -5   27.15    3.24
   1   3  -5   24.23    4.19
   1   3  -5   29.98    3.94
  -1   3   5   27.89    5.38
   1   3  -4   48.27    4.12
   1   3  -4   44.53    5.12
   1   3  -4   39.17    5.11
  -1   3   4   41.96    6.10
   1   3  -3  592.68   18.00
  -1  -3   3  556.85   16.14
  -1   3   3  578.64   21.32
   1   3  -3  515.88   13.08
  -1  -3   2   51.31    4.68
   1   3  -2   54.14    5.34
   1   3  -1  376.25   14.35
   1  -3  -1  375.16   16.11
  -1  -3   1  381.47   11.77
   1  -3   0   -1.15    1.67
  -1  -3   0    1.91    1.46
  -1   3  -1  131.61   10.39
   1  -3   1  116.80    8.19
  -1  -3  -1  120.57    6.57
   1  -3   2   60.97    5.46
  -1  -3  -2   55.53    3.55
  -1   3  -2   53.27    3.56
   1  -3   2   53.70    5.55
  -1   3  -2   66.79    7.01
   1  -3   3  137.76    7.25
  -1   3  -3  125.88    8.88
   1  -3   3  137.26    9.29
  -1   3  -3  138.29   10.01
   1   3   4    2.24    2.44
   1  -3   4   10.86    3.02
  -1   3  -4   13.64    3.39
  -1   3  -4    6.96    1.82
   1  -3   4   12.56    2.52
  -1   3  -4    8.46    2.54
  -1   3  -5  743.61   21.55
  -1   3  -5  729.41   11.11
   1   3   5  746.14   26.02
  -1   3  -5  728.44   23.43
   1  -3   5  720.13   22.41
  -1   3  -6   48.62    5.55
   1   3   6   42.03    6.36
  -1   3  -6   44.55    6.05
   1   3   7   86.75    9.65
  -1   3  -7   86.66    5.59
  -1   3  -7   86.11    7.59
  -1   3  -8   51.84    6.35
  -1   3  -8   62.29    4.62
   1   3   8   66.75    8.88
  -1   3  -9   -0.78    2.44
   1  -3   9    0.25    0.73
  -1   3  -9   -0.95    0.99
  -1  -3  -9    0.72    1.83
   1   3   9    1.11    3.02
  -1   3 -10    3.08    2.71
   1  -3  10    4.87    1.42
   1   3  10    2.09    2.59
  -1   3 -11    3.31    3.00
   1  -3  11    1.00    1.24
   1   3  11   -0.85    3.80
  -1   3 -12    2.27    2.65
   1   3  12    0.03    2.99
   1  -3  12    2.87    1.29
  -1   3 -13  225.83   16.41
   1  -3  13  231.80   10.25
   1   3  13  241.07   19.36
   1   3  14   -0.91    3.39
  -1   3 -14   -0.42    3.00
   1  -3  14    1.08    1.43
  -1   3 -15    0.70    4.19
   1  -3  15   -1.02    1.71
  -1   3 -16   30.07    7.38
   1  -3  16   30.91    4.65
  -1   3 -17    7.28    4.02
  -1   3 -18  199.14   19.16
  -1  -3 -18  213.33   19.57
  -1  -3 -19   19.72    8.61
  -1   3 -19    4.08    4.96
  -1   3 -20   66.78   12.21
  -1  -3 -20   97.36   14.71
  -1   3 -21   21.61    7.65
  -1  -3 -21   41.01   11.44
   1   3  22    6.94    4.47
  -1   3 -22    3.45    5.13
  -1  -3 -22   16.48    8.00
   1   3  23   58.97   11.54
  -1   3 -23   45.94   11.32
   1   3  24    4.27    4.80
   1   5 -23   -0.97    4.68
   1   5 -22   -7.71    6.65
   1  -5 -22   16.40    8.71
   1   5 -21   -4.56    6.83
   1   5 -20   -2.08    5.77
   1   5 -19   -0.52    5.86
   1   5 -18   -2.72    5.29
  -1   5  18    2.31    6.57
   1   5 -17  235.97   19.72
  -1   5  17  224.40   24.69
   1   5 -16  191.93   16.87
  -1   5  16  205.72   22.88
   1   5 -15  193.11   16.40
  -1   5  15  193.06   21.78
   1   5 -14  208.02   16.45
  -1   5  14  225.49   22.99
   1   5 -13   16.56    4.54
   1   5 -13   16.78    2.83
  -1   5  13   16.57    6.81
   1   5 -12    8.21    3.31
  -1   5  12    5.25    4.05
   1   5 -12    8.99    2.61
   1   5 -11    4.82    3.46
   1   5 -11    8.50    1.63
  -1   5  11    8.28    5.55
  -1   5  10  223.90   20.43
   1   5 -10  215.60    7.74
   1   5 -10  208.55   14.18
  -1   5   9  282.18   22.12
   1   5  -9  258.52    9.48
   1   5  -9  267.55   15.57
  -1   5   8  781.97   35.75
   1   5  -8  806.27   26.10
   1   5  -8  789.20   19.26
   1   5  -7    5.27    2.42
   1   5  -7    8.30    3.23
  -1   5   7    4.53    3.57
   1   5  -6   77.08    8.68
  -1   5   6   95.26   11.95
  -1   5   5    7.23    3.60
  -1  -5   4   33.03    5.50
   1   5  -4   35.49    6.15
  -1   5   4   29.69    6.56
  -1   5   3  402.65   22.58
   1   5  -3  433.40   21.32
   1  -5  -3  438.84   19.86
  -1  -5   3  404.06   16.72
  -1  -5   2   48.10    5.58
   1  -5  -2   53.44    6.69
   1   5  -2   46.72    7.08
  -1  -5   1  502.10   17.36
   1  -5  -1  515.73   20.19
  -1  -5   1  556.02   14.34
   1  -5   0   14.91    4.18
  -1  -5   0    7.98    2.50
  -1  -5  -1  145.03    8.78
   1  -5   1  125.83    9.86
   1  -5   1  134.84   10.32
   1  -5   2   42.93    6.17
  -1  -5  -2   48.88    5.33
  -1   5  -2   53.76    8.59
   1  -5   2   63.76    6.13
   1  -5   3   11.75    3.44
  -1  -5  -3    9.04    1.65
   1  -5   3   10.81    2.39
   1  -5   3    9.01    2.13
  -1  -5  -3    7.91    2.51
  -1   5  -3   11.36    4.20
  -1  -5  -3   15.50    2.82
  -1  -5  -4   66.40    5.26
  -1   5  -4   66.47    5.37
   1   5   4   63.27    9.56
   1  -5   4   64.33    5.23
   1  -5   4   59.69    7.35
  -1  -5  -4   57.39    6.05
   1   5   5  541.99   27.70
  -1   5  -5  592.49   16.67
  -1  -5  -5  616.84   16.89
   1  -5   5  630.95   16.46
   1  -5   5  603.39   23.57
  -1   5  -6  184.43    9.80
  -1   5  -6  161.54   10.33
   1  -5   6  186.21   13.73
   1   5   6  201.84   17.40
   1   5   7    0.27    3.45
  -1   5  -7   -3.22    3.39
  -1   5  -7    2.61    1.10
  -1   5  -8   59.32    3.21
  -1   5  -8   47.85    7.44
   1   5   8   66.80   10.94
  -1   5  -9   45.16    7.48
   1   5   9   43.66    9.33
  -1   5 -10    7.41    3.09
   1   5  10   14.01    6.91
  -1   5 -10   12.01    3.14
  -1   5 -11   37.30    7.26
   1   5  11   24.31    7.61
  -1   5 -11   30.93    4.28
  -1   5 -12   49.10    8.49
   1   5  12   52.48   10.21
  -1   5 -12   65.72    6.04
   1   5  13   44.13    9.61
  -1   5 -13   59.86    9.73
   1   5  14   17.44    6.77
  -1   5 -14   20.32    7.06
   1   5  15    5.78    6.02
  -1   5 -15   13.00    6.73
   1   5  16   19.90    8.31
  -1   5 -16   29.52    8.25
   1   5  17    3.19    5.41
  -1   5 -17   12.39    6.68
   1   5  18    0.39    4.37
  -1  -5 -18   10.92    6.66
  -1   5 -18   12.67    6.86
  -1  -5 -19    7.43    5.51
  -1   5 -19   22.08    9.18
  -1   5 -20   18.84    8.74
  -1  -5 -20    5.05    5.72
  -1  -5 -21   17.99    8.03
  -1   5 -21    7.96    6.37
  -1   5 -22   66.79   14.45
  -1   5 -22   47.64   12.10
  -1   5 -23   12.70    6.78
   1  -7 -22   33.98    9.07
  -1   7  21   16.11    9.55
   1  -7 -21   20.30    7.80
   1  -7 -20   23.89    8.18
  -1   7  20   22.22   12.10
  -1   7  19    5.32    8.63
  -1   7  18    7.32    8.28
  -1   7  17   95.93   18.00
  -1   7  16   26.42   10.21
  -1   7  15    6.97    5.53
  -1   7  14    3.53    5.30
  -1   7  13   22.83    9.87
   1   7 -13   37.07    5.76
  -1   7  12   14.40    9.44
  -1   7  11    6.07    5.51
   1   7 -11   22.12    4.97
  -1   7  10    7.94    5.16
   1   7 -10   29.08    5.26
  -1   7   9   32.25    9.17
   1   7  -9   44.95    5.74
   1  -7  -8  146.60    9.55
   1   7  -8  144.86    9.25
  -1   7   8  138.32   17.21
   1   7  -7  144.94    8.67
   1  -7  -7  151.16    9.00
  -1   7   7  118.08   15.99
   1  -7  -7  138.66   12.02
  -1   7   6   43.46    9.70
   1  -7  -6   44.49    6.71
   1   7  -6   44.39    4.20
   1  -7  -6   50.32    4.83
   1   7  -6   36.31    8.35
   1  -7  -5   40.01    6.46
  -1   7   5   33.68    8.45
  -1   7   5   41.52    3.75
   1   7  -5   45.74    4.07
   1  -7  -5   42.92    3.76
   1  -7  -4  100.79    9.72
  -1   7   4   90.37   13.36
  -1   7   3  239.18   20.55
  -1  -7   3  236.61   14.52
   1  -7  -3  229.56   14.27
   1  -7  -2  449.99   20.07
  -1  -7   2  451.07   19.26
   1  -7  -1   40.46    6.22
  -1  -7   1   45.26    6.02
   1  -7   0   -0.92    2.37
  -1  -7   0    1.60    1.59
   1  -7   0    1.56    2.26
  -1  -7   0    0.74    1.85
  -1  -7  -1    2.65    1.99
   1  -7   1    2.84    2.18
   1  -7   1    2.79    1.71
  -1  -7  -2   -0.75    1.41
   1  -7   2   -2.46    1.77
  -1  -7  -3   -1.48    1.91
   1  -7   3    0.16    2.46
   1  -7   3    2.33    1.27
   1   7   4  124.85   15.31
  -1  -7  -4  135.94    9.35
   1  -7   4  148.89   12.84
  -1  -7  -5  330.02   13.84
  -1   7  -5  350.48   14.45
   1  -7   5  349.57   13.36
   1   7   5  321.23   13.63
   1   7   5  330.46   13.72
   1   7   5  354.32   26.27
  -1  -7  -5  373.12   15.26
   1  -7   5  330.55   19.70
  -1  -7  -6  245.51   12.49
   1   7   6  222.62   20.99
  -1  -7  -6  263.19   13.41
   1   7   6  220.28   11.80
  -1   7  -6  208.44   16.82
  -1  -7  -6  242.80   12.64
  -1   7  -7    7.19    2.08
  -1  -7  -7    7.81    2.44
   1   7   7    9.56    6.88
  -1  -7  -7    8.70    2.43
  -1  -7  -8    9.10    3.36
  -1   7  -8   10.72    2.92
   1   7   8   11.58    6.28
  -1  -7  -8    2.57    2.04
   1   7   9    4.04    4.83
  -1   7  -9    5.79    2.92
  -1  -7  -9    3.98    2.70
   1   7  10    8.29    5.99
  -1   7 -10   16.73    4.28
  -1  -7 -10   21.46    5.43
   1   7  11   12.00    7.38
  -1   7 -11   11.10    3.96
  -1  -7 -11   13.02    4.29
  -1   7 -11   17.78    4.54
   1   7  12    7.33    7.03
  -1   7 -12   17.17    4.97
  -1  -7 -12   15.16    5.03
  -1   7 -12   13.24    4.01
   1   7  13    5.95    7.35
  -1  -7 -13    6.86    4.84
  -1   7 -13    3.82    3.97
  -1  -7 -14   12.80    6.02
  -1   7 -14   13.43    5.10
   1   7  15   76.57   16.48
  -1  -7 -15   71.16   10.08
  -1   7 -15   66.89   10.34
  -1  -7 -16   28.63    7.65
   1   7  16   10.45    7.99
  -1  -7 -16   27.68    7.66
  -1  -7 -17   37.01    8.95
   1   7  17   11.44    9.55
  -1  -7 -17   33.43    8.34
  -1  -7 -18   14.09    6.19
   1   7  18    8.26    8.22
  -1  -7 -18    3.32    4.93
  -1  -7 -19   36.95    8.86
   1   7  19   38.12   12.98
  -1  -7 -19   37.91    9.02
  -1  -7 -20   46.91    9.83
  -1  -7 -20   36.41   10.16
  -1  -7 -21    9.87    6.24
   1  -9 -17    3.95    5.49
  -1   9  16   -6.98    6.38
  -1   9  15   10.28    8.78
  -1   9  14   69.27   16.65
  -1   9  13   -6.69    7.10
  -1   9  12  -10.66    8.30
  -1   9  11   70.98   15.18
  -1   9  10  330.70   31.38
  -1   9   9   11.22    6.38
  -1   9   8    7.87    7.62
  -1   9   7   -5.69    6.41
  -1   9   6   11.16    7.60
  -1   9   5    5.15    6.07
  -1   9   4    1.87    4.92
  -1   9   3   -0.69    5.60
   1  -9  -3   15.77    4.06
  -1   9   2   29.62    9.48
   1  -9  -2   29.60    5.68
  -1   9   1   14.17    6.42
   1  -9  -1   15.44    4.22
  -1  -9   0   10.29    3.64
   1  -9   0   12.17    4.59
   1  -9   1    6.79    4.05
   1   9   2    8.71    5.59
   1  -9   2    8.90    3.92
   1   9   3   15.03    7.41
   1  -9   3   24.21    6.29
   1   9   4    6.93    6.63
   1   9   5   77.89   15.16
   1   9   6    6.91    7.09
   1   9   7   -2.68    5.41
   1   9   8   18.71    8.87
   1   9   9    5.98    5.28
   1   9  10   33.69   11.18
  -1   9 -11   26.59    7.08
   1   9  11   12.50    9.66
   1   9  12  247.70   28.28
   1   9  13   40.46   13.27
   1   9  14    4.62    5.60
   1   9  15    7.52    7.22
   1   9  16   28.69   11.50
  -1  11   5   26.57   10.99
  -1  11   4   10.36    7.79
  -1  11   3   -0.52    4.62
  -1  11   2   67.54   14.24
   1  11  -1   -4.95    5.40
  -1  11   1   -0.42    5.81
  -1  11   0    7.44    6.73
   1  11   0    1.65    4.98
  -1  11  -1  -13.09    8.82
   1  11   1    2.34    6.80
   1  11   2   12.22    7.22
  -1  11  -2    3.25    5.79
   1  11   3    1.74    5.31
   1  11   4    6.05    6.51
   1  11   5   50.57   13.07
   2   0 -24   68.49   14.00
   2   0 -23   17.36    9.74
  -2   0  22   97.08   11.95
   2   0 -22  129.01   17.38
  -2   0  21   -0.67    2.91
   2   0 -21   15.20    7.05
   2   0 -20  401.92   27.79
  -2   0  20  309.91   19.74
  -2   0  19    5.68    4.05
  -2   0  18  375.16   20.32
  -2   0  17    3.16    3.22
  -2   0  16  141.50   11.59
  -2   0  15   -1.33    1.84
  -2   0  14    0.86    1.64
  -2   0  13    1.33    0.76
  -2   0  13    0.46    2.28
   2   0 -12  453.38   20.92
  -2   0  12  489.03   17.93
  -2   0  12  482.80    8.46
   2   0 -11   -1.87    2.13
  -2   0  11    1.91    1.56
  -2   0  10  128.35    8.59
   2   0 -10  127.11   10.38
  -2   0   9    1.93    1.75
   2   0  -9   -1.23    1.76
  -2   0   8   34.64    4.01
   2   0  -8   31.99    4.91
   2   0  -8   31.78    3.03
   2   0  -7    0.34    0.82
   2   0  -7    0.25    1.57
  -2   0   7    2.39    1.61
   2   0  -6    2.45    0.84
  -2   0   6    3.24    1.27
   2   0  -5   -0.09    0.64
  -2   0   5    1.74    0.66
  -2   0   5    1.08    0.85
   2   0  -4  498.81   10.56
  -2   0   4  505.83   10.74
   2   0  -4  482.66    9.97
   2   0  -3    0.05    0.68
   2   0  -3    0.06    0.46
  -2   0   3   -0.32    0.63
  -2   0   2   37.40    2.44
   2   0  -2   35.25    2.36
   2   0  -2   38.75    2.19
  -2   0   1    0.32    0.40
   2   0  -1   -0.15    0.26
  -2   0   0   -0.34    0.82
   2   0   0    0.61    1.04
   2   0   0    0.76    0.70
   2   0   0   -0.57    0.85
  -2   0   0   -0.42    1.19
   2   0   0   -1.00    0.99
   2   0   0    0.14    0.74
  -2   0   0    0.10    1.08
   2   0   1    0.73    0.80
  -2   0  -1    1.12    0.95
   2   0   1    1.52    0.80
   2   0   1    0.54    0.66
  -2   0  -1    2.69    1.30
  -2   0  -1    0.68    0.66
  -2   0  -2  259.33    8.34
  -2   0  -2  256.87    7.49
   2   0   2  256.92    7.49
   2   0   2  270.51    8.69
  -2   0  -2  271.52    8.78
  -2   0  -3   -0.02    1.10
   2   0   3    1.77    1.05
   2   0   3    0.91    1.13
  -2   0  -3    1.31    1.03
  -2   0  -4   84.25    5.89
  -2   0  -4   87.72    4.14
  -2   0  -4   84.03    5.34
  -2   0  -5    0.78    0.65
  -2   0  -5    1.62    1.34
  -2   0  -5    0.26    1.23
  -2   0  -6   23.76    2.78
  -2   0  -6   21.35    3.32
  -2   0  -6   21.19    3.70
  -2   0  -7   -0.78    1.09
  -2   0  -7    6.89    3.32
  -2   0  -7    3.97    1.83
  -2   0  -8 1072.40   22.17
  -2   0  -8 1066.98   27.46
   2   0   8 1094.16   13.44
  -2   0  -8 1106.15   25.54
  -2   0  -9    3.58    2.36
   2   0   9    0.72    0.75
  -2   0  -9    0.40    1.18
  -2   0  -9    2.45    3.15
   2   0  10   26.55    2.48
  -2   0 -10   28.22    4.05
  -2   0 -10   26.98    5.42
   2   0  11    0.56    0.94
  -2   0 -11    4.79    3.31
  -2   0 -11    1.46    1.47
  -2   0 -12   79.68    9.66
  -2   0 -12   68.09    6.83
  -2   0 -13    4.50    3.59
  -2   0 -13    2.68    2.58
  -2   0 -14  244.51   14.12
  -2   0 -14  271.69   18.98
  -2   0 -15   12.03    5.82
  -2   0 -16  482.06   27.07
   2   0  16  502.04   21.52
   2   0  17    0.36    2.29
  -2   0 -17    0.63    3.76
  -2   0 -18  144.15   16.42
   2   0  18  130.88   12.21
   2   0  19    6.92    4.09
  -2   0 -19    7.48    6.03
   2   0  20    4.86    4.35
  -2   0 -20    1.33    4.88
  -2   0 -21    2.75    5.15
  -2   0 -22    1.59    4.17
  -2   0 -23    0.69    6.11
  -2   2  25    5.36    6.42
  -2   2  24    3.00    4.10
   2   2 -24   -0.09    4.68
  -2   2  23   68.74   11.63
   2   2 -23   72.25   13.13
   2  -2 -23  102.60   17.09
  -2   2  22    7.40    5.06
   2   2 -22    3.16    4.44
   2  -2 -22   10.73    7.23
  -2   2  21   23.58    7.05
   2   2 -21   39.86   10.19
  -2   2  20   45.06    8.66
   2   2 -20   55.77   10.98
  -2   2  19   61.40    9.99
  -2  -2  19   71.35    8.82
   2   2 -19   62.76   10.93
  -2  -2  18   26.54    5.64
  -2   2  18   15.83    5.02
   2   2 -18   28.51    8.01
   2   2 -17   99.95   12.47
  -2   2  17  114.73   12.09
  -2  -2  17   95.24    9.40
   2   2 -16    2.60    4.49
  -2  -2  16   -0.17    1.63
   2   2 -15   23.90    6.58
  -2  -2  15   21.45    4.36
  -2  -2  14    6.87    2.81
  -2   2  14    9.00    3.01
   2   2 -14    7.73    1.71
  -2  -2  13    8.01    2.73
  -2   2  13    8.65    2.84
   2   2 -13    6.99    1.68
   2   2 -12  869.13   16.43
  -2   2  12  886.59   24.74
  -2   2  12  820.70   33.28
  -2  -2  12  885.34   22.43
  -2   2  11  175.35   10.65
  -2   2  11  169.23   14.63
  -2  -2  11  159.65    9.26
  -2   2  10  138.37   12.72
  -2   2  10  144.30    9.48
  -2  -2  10  140.36    8.32
   2  -2 -10  121.31   10.30
  -2   2   9  155.72   12.68
  -2   2   9  147.84    9.25
   2  -2  -9  147.23   10.98
  -2  -2   9  138.91    8.02
  -2   2   8   72.38    8.32
   2  -2  -8   73.72    7.45
  -2  -2   8   74.26    5.75
   2   2  -8   76.39    4.84
  -2   2   7   74.41    7.85
   2  -2  -7   68.09    6.94
  -2  -2   7   61.27    5.06
   2   2  -7   70.73    4.52
  -2   2   6  801.10   24.34
   2  -2  -6  770.43   22.36
  -2  -2   6  767.65   17.72
   2   2  -6  745.51   14.53
   2  -2  -5   57.91    6.08
  -2   2   5   64.84    6.78
  -2  -2   5   62.32    5.20
   2   2  -5   67.62    4.66
   2  -2  -4   42.91    4.90
  -2   2   4   43.83    5.30
   2   2  -4   43.30    4.29
   2   2  -3   16.67    2.87
   2   2  -3   17.46    2.52
  -2   2   3   16.70    3.21
   2  -2  -3   17.52    3.19
   2   2  -2   48.80    3.70
  -2   2   2   53.14    5.38
   2   2  -1  193.77    6.58
  -2   2   1  200.78    9.86
  -2  -2   0    3.89    0.83
  -2   2   0    5.55    1.74
  -2  -2   0    4.39    1.34
   2   2   0    3.42    0.98
   2   2   0    3.83    1.44
   2  -2   0    3.70    1.35
   2   2   0    5.09    1.52
   2   2   0    3.00    1.42
   2  -2   0    6.74    1.74
   2  -2   0    7.14    1.72
   2  -2   0    2.49    1.73
   2   2   0    4.15    1.08
   2  -2   1  687.18   19.54
  -2   2  -1  739.94   22.04
   2   2   1  703.69   16.20
   2  -2   1  707.35   16.53
  -2   2  -1  737.26   16.39
  -2  -2  -1  756.64   17.15
  -2  -2  -1  719.14   15.68
   2  -2   1  698.82   12.33
  -2   2  -2  243.47   12.42
   2  -2   2  297.59   12.67
   2  -2   2  262.48   11.90
  -2   2  -2  285.11   12.97
  -2  -2  -2  266.34    8.96
  -2   2  -2  271.33    9.14
  -2   2  -3   32.25    4.55
   2  -2   3   29.37    4.15
  -2   2  -3   28.44    3.40
   2  -2   3   26.04    3.57
  -2   2  -3   28.20    4.13
   2   2   3   23.93    3.69
   2   2   4   -0.28    1.32
   2  -2   4    1.62    1.31
  -2   2  -4    3.08    2.29
   2  -2   4    0.84    1.72
  -2   2  -4    2.85    2.21
  -2   2  -4    0.92    0.74
   2   2   5    1.57    2.18
  -2   2  -5    1.74    1.07
  -2   2  -5   -0.67    2.15
  -2   2  -5   -0.55    1.42
   2  -2   5    0.28    1.56
  -2  -2  -6  162.82    9.43
   2   2   6  151.96   10.40
  -2   2  -6  161.54   10.11
  -2   2  -6  162.22    7.02
  -2   2  -6  165.59   10.86
  -2   2  -7  247.31   13.18
   2  -2   7  257.15    6.16
   2   2   7  250.16   13.90
  -2  -2  -7  268.39   12.50
  -2   2  -7  261.47   14.14
   2   2   8  251.23   14.39
  -2  -2  -8  249.91   12.49
   2  -2   8  267.41    7.24
  -2   2  -8  258.35   14.03
   2   2   9  337.70   17.29
  -2  -2  -9  326.42   14.85
   2  -2   9  351.96    9.33
  -2   2  -9  360.42   17.36
   2   2  10 1108.31   33.15
  -2   2 -10 1112.79   31.74
  -2  -2 -10 1112.21   28.33
   2  -2  10 1121.14   18.45
   2  -2  11    6.17    1.67
  -2   2 -11    6.07    2.69
  -2  -2 -11    5.34    2.19
   2   2  11   10.74    4.25
   2  -2  12    2.33    1.56
  -2   2 -12    6.57    4.27
   2   2  12    3.72    2.88
  -2  -2 -12    5.12    2.60
  -2   2 -13   84.66   10.48
   2  -2  13   84.11    6.25
   2  -2  14   34.65    4.36
   2   2  14   42.65    5.65
  -2   2 -14   36.13    7.24
  -2  -2 -14   53.92    9.02
  -2  -2 -15  409.45   24.01
  -2   2 -15  388.47   23.36
   2  -2  15  375.06   14.74
   2   2  15  372.32   16.81
   2  -2  16   17.22    3.48
  -2  -2 -16   32.86    8.42
  -2   2 -16   26.87    6.74
   2  -2  17    0.63    1.88
  -2   2 -17    3.17    4.77
  -2  -2 -17    3.88    5.14
  -2  -2 -18   17.46    7.30
  -2   2 -18    9.29    5.14
  -2  -2 -19   47.82   10.63
  -2   2 -19   52.76   10.85
  -2  -2 -20    3.08    4.44
  -2   2 -20    9.34    5.96
   2   2  21    7.91    4.94
  -2   2 -21    7.82    4.79
  -2  -2 -21    3.41    5.62
   2   2  22    6.24    4.88
  -2  -2 -22   10.90    6.09
  -2   2 -22    0.55    4.82
   2   2  23   19.09    6.81
  -2   2 -23    7.03    5.42
  -2   4  24   18.61    7.41
   2   4 -24    2.13    6.02
  -2   4  23   13.31    7.30
   2   4 -23   -8.19    7.41
  -2   4  22    3.58    5.09
   2   4 -22    1.36    5.79
  -2   4  21    1.84    3.44
   2   4 -21   -0.62    3.92
   2   4 -20  136.15   16.19
   2   4 -19   -0.49    3.83
   2   4 -18   42.67    8.73
  -2   4  17    1.83    4.14
   2   4 -17    3.04    3.65
   2   4 -16  240.10   17.95
  -2   4  16  244.78   23.76
  -2  -4  16  211.29   13.19
   2   4 -15    8.50    3.73
  -2  -4  15   11.77    3.44
  -2   4  15    6.60    4.64
   2   4 -14   12.09    4.33
  -2  -4  14    5.64    2.30
  -2   4  14    8.75    5.74
  -2  -4  13   68.35    6.89
  -2   4  13   73.62   12.14
   2   4 -13   68.65    8.50
   2   4 -12   35.97    5.91
   2   4 -12   39.41    3.41
  -2   4  12   27.31    7.25
  -2   4  11   42.16    8.91
   2   4 -11   39.00    3.86
   2   4 -11   48.50    6.35
  -2   4  10   34.36    7.57
   2   4 -10   33.23    3.52
   2   4 -10   37.76    5.34
   2   4  -9   22.49    3.84
  -2   4   9   24.13    6.63
   2   4  -9   16.71    2.52
   2   4  -8   73.06    6.53
   2   4  -8   79.57    5.86
  -2   4   8   72.38    9.89
   2   4  -7    9.54    2.00
  -2   4   7    7.63    4.12
   2   4  -7    7.63    2.08
  -2   4   6   19.40    5.05
   2   4  -6   16.96    3.70
   2   4  -6   23.82    3.59
   2   4  -6   15.81    3.80
  -2   4   5   79.45    9.65
   2   4  -5   78.52    7.77
   2   4  -5   72.58    8.13
   2   4  -5   75.33    5.59
   2   4  -4 1018.34   26.77
  -2   4   4 1013.27   32.94
  -2   4   3   38.33    6.58
   2   4  -3   53.69    6.20
   2  -4  -2   12.02    3.10
   2   4  -2   14.89    3.42
  -2   4   2   13.32    4.16
  -2  -4   2   10.09    2.20
  -2  -4   1    3.56    1.59
   2  -4  -1    3.36    2.90
   2   4  -1    1.21    1.77
  -2  -4   0   -0.82    1.27
   2  -4   0    2.56    2.47
   2   4   1   32.85    3.39
   2   4   1   29.95    3.33
   2  -4   1   22.35    4.42
  -2  -4  -1   29.41    3.13
   2  -4   1   30.30    5.41
   2   4   2 1669.04   28.96
   2  -4   2 1703.18   29.66
   2  -4   2 1805.91   37.73
  -2   4  -2 1802.79   29.98
  -2  -4  -2 1740.50   30.90
   2  -4   2 1649.59   36.42
  -2   4  -2 1838.09   45.78
  -2  -4  -2 1712.98   23.66
  -2   4  -3    7.14    2.12
  -2  -4  -3    7.83    1.97
   2  -4   3    5.27    2.60
   2  -4   3    4.93    1.99
  -2  -4  -3    4.28    1.23
  -2   4  -3    7.12    2.89
  -2  -4  -4  271.99   11.17
  -2   4  -4  279.34   11.44
   2   4   4  244.15   16.59
   2  -4   4  266.07   15.21
  -2   4  -4  272.42   17.04
   2  -4   4  274.91   12.28
   2  -4   5   45.16    5.08
  -2   4  -5   45.19    6.79
   2   4   5   40.58    7.34
  -2   4  -5   48.55    4.39
   2  -4   5   50.20    6.95
  -2  -4  -5   53.08    5.59
  -2   4  -5   55.15    5.39
   2   4   6    1.82    2.72
  -2   4  -6   -2.13    2.54
  -2   4  -6    1.46    2.08
   2  -4   6    0.22    2.89
   2  -4   6    3.73    2.23
  -2   4  -7   81.54    9.38
   2   4   7   93.61   11.33
   2  -4   7   97.28   10.12
  -2   4  -7   87.15    6.72
  -2   4  -8  898.17   30.62
  -2   4  -8  911.11   21.22
   2   4   8  937.07   35.84
  -2   4  -9   43.79    7.03
   2   4   9   44.69    8.81
  -2   4  -9   41.27    4.61
   2   4  10  187.00   17.18
  -2   4 -10  189.01   14.89
  -2   4 -10  192.54    9.63
   2   4  11    3.88    4.23
  -2   4 -11    7.00    4.42
  -2   4 -12   22.18    6.09
   2   4  12   25.99    7.21
  -2   4 -13   48.62    7.87
   2   4  13   51.30    9.92
   2   4  14  127.83   15.52
  -2   4 -14  121.71   13.55
   2   4  15    4.92    4.36
  -2   4 -15    0.67    3.11
   2   4  16   -0.25    4.49
  -2   4 -16   -6.37    6.14
  -2  -4 -16   11.39    6.03
  -2   4 -17   -0.56    4.39
  -2  -4 -17    4.73    4.57
  -2   4 -18   75.80   12.24
  -2  -4 -18  100.40   13.69
  -2  -4 -19   12.90    7.77
  -2   4 -19   -8.96    7.53
  -2  -4 -20  102.38   15.12
  -2   4 -20   63.61   12.56
  -2   4 -21   -8.31    6.76
  -2  -4 -21   27.78    9.50
  -2   4 -22  100.59   16.38
  -2   4 -22   55.32   12.72
  -2   4 -23   21.90   10.41
  -2   6  20   -5.10    6.83
  -2   6  19    9.28    6.47
  -2   6  18   11.26    8.84
   2   6 -17   31.82    8.18
  -2   6  17   38.73   11.80
   2   6 -16    7.56    4.83
  -2   6  16    2.34    5.46
   2   6 -15    5.24    4.11
  -2   6  15   13.29    9.21
   2   6 -14    7.43    4.43
  -2   6  14    2.16    5.07
  -2   6  13   48.12   11.13
   2   6 -13   50.99    8.46
   2   6 -13   57.48    6.05
  -2   6  12  399.37   30.45
   2   6 -12  447.88   22.83
   2   6 -11    2.23    2.99
  -2   6  11    0.55    3.98
   2   6 -10   54.70    7.58
  -2   6  10   45.83   10.46
   2   6 -10   58.23    5.43
   2   6  -9    9.67    2.67
  -2   6   9   15.17    6.33
   2   6  -9   11.86    3.54
   2   6  -8   53.61    7.38
  -2   6   8   48.24   10.42
  -2   6   7   90.83   12.96
   2   6  -7   88.10   10.52
   2   6  -6   33.21    6.95
  -2   6   6   46.10    9.19
  -2   6   5   57.38    9.95
   2  -6  -4   29.99    5.48
  -2   6   4   31.62    7.33
   2   6  -3   19.34    4.87
   2  -6  -3   14.98    4.47
  -2   6   3   12.58    4.19
  -2   6   2   53.03    9.22
   2   6  -2   48.69    8.08
   2  -6  -2   53.43    7.62
  -2  -6   2   58.34    6.23
  -2  -6   1   39.86    5.08
   2  -6  -1   34.35    6.43
  -2  -6   0    7.85    2.52
   2  -6   0    2.87    2.85
   2  -6   1  230.43   15.24
  -2  -6  -1  230.31   11.06
   2  -6   1  220.81   14.92
   2  -6   2   -2.72    3.02
  -2  -6  -2    0.73    1.17
   2  -6   2    2.20    2.64
   2   6   3  126.65    7.82
   2   6   3  131.97    7.88
   2  -6   3  129.55    6.58
   2  -6   3  122.07    8.36
   2  -6   3  116.90   11.14
  -2  -6  -3  126.68    7.73
   2   6   4   11.29    4.66
  -2  -6  -4   16.11    3.10
   2  -6   4    9.19    3.35
   2   6   4   19.52    3.78
   2  -6   4   15.12    3.48
   2  -6   4   13.60    2.78
  -2  -6  -4   13.57    3.48
   2  -6   4   10.54    2.62
  -2   6  -4   11.21    2.83
  -2  -6  -5    4.75    2.90
   2   6   5    1.61    2.82
   2  -6   5    4.29    3.46
   2  -6   5    3.48    2.12
  -2  -6  -5   -2.10    2.05
  -2  -6  -5    1.54    1.26
   2  -6   5    2.17    1.91
   2  -6   6    5.31    3.66
  -2   6  -6   -2.86    2.50
  -2  -6  -6    1.02    1.97
  -2   6  -6   -3.08    2.84
  -2  -6  -6   -1.32    1.74
   2   6   6    0.58    4.17
   2   6   7  153.87   17.22
  -2   6  -7  194.05    9.34
  -2  -6  -7  181.40   11.61
  -2   6  -7  181.43   11.87
   2  -6   7  170.22   14.86
  -2   6  -8   25.53    4.87
  -2  -6  -8   34.54    5.49
  -2   6  -8   26.59    2.05
   2   6   8   16.45    6.61
  -2   6  -9  159.18   11.59
   2   6   9  150.25   17.86
  -2  -6  -9  154.49   11.67
  -2   6  -9  146.87   11.46
  -2  -6 -10  965.24   30.41
  -2   6 -10  975.63   30.54
   2   6  10 1033.23   48.07
  -2   6 -10 1037.69   28.42
  -2   6 -10  940.19   38.04
  -2  -6 -11   58.45    8.34
  -2   6 -11   61.40    8.32
   2   6  11   61.05   12.41
  -2   6 -11   61.98    6.92
  -2   6 -11   67.54   10.56
  -2   6 -12   11.52    4.85
  -2  -6 -12   12.65    5.21
  -2   6 -12   -2.43    3.65
   2   6  12    4.33    6.38
  -2   6 -12    1.59    2.06
  -2  -6 -13   70.19    9.66
  -2   6 -13   67.80    9.47
   2   6  13   62.07   13.28
  -2   6 -13   44.50    5.70
  -2   6 -13   64.72   11.10
  -2  -6 -14   53.14    9.05
  -2   6 -14   59.56    9.53
   2   6  14   43.52   11.24
  -2   6 -14   62.02   11.41
  -2  -6 -15  225.00   18.35
  -2   6 -15  220.24   21.04
  -2   6 -15  239.93   18.98
  -2  -6 -15  219.38   17.83
   2   6  15  208.79   23.89
  -2   6 -16   14.26    6.40
  -2  -6 -16   11.73    5.99
   2   6  16    8.15    7.47
  -2   6 -16    4.24    4.80
  -2  -6 -16   11.91    5.84
  -2   6 -17   45.21    9.42
  -2  -6 -17   54.71   10.29
   2   6  17   45.52   12.17
  -2   6 -17   37.55    9.86
  -2  -6 -17   43.11    8.76
  -2   6 -18    8.13    6.17
  -2  -6 -18    3.73    3.88
   2   6  18    5.73    6.46
  -2  -6 -18   -0.32    3.23
  -2   6 -18    3.00    5.39
  -2  -6 -19   30.12    8.27
  -2   6 -19   32.81    8.99
   2   6  19   28.02   10.73
  -2  -6 -19   33.98    8.63
  -2   6 -20   18.08    7.65
  -2  -6 -20   13.80    6.25
  -2  -6 -20    6.09    6.18
  -2  -6 -21   16.71    7.72
  -2   6 -21   17.21    7.59
  -2   6 -22   16.43    7.62
  -2   8  19   -7.11    8.54
  -2   8  18   72.69   17.28
  -2   8  17   10.49    6.77
  -2   8  16   14.57    9.16
  -2   8  15   34.57   13.25
  -2   8  14   -3.41    5.88
  -2   8  13   -1.03    7.64
  -2   8  12   59.16   13.91
  -2   8  11    2.10    4.18
  -2   8  10   10.35    6.90
  -2   8   9    7.59    5.20
   2  -8  -8   -2.41    3.68
  -2   8   8    4.45    6.21
   2  -8  -7    0.57    2.15
  -2   8   7   -1.65    4.22
   2  -8  -6    3.54    2.64
  -2   8   6   19.45    8.57
   2  -8  -5   53.04    7.53
  -2   8   5   58.60   11.66
   2  -8  -4  140.90   12.30
  -2   8   4  130.48   16.60
   2  -8  -3   26.12    5.79
  -2   8   3   20.36    7.10
   2  -8  -2   -1.75    2.45
  -2   8   2    0.78    3.84
   2  -8  -1    2.07    2.42
  -2   8   1    1.74    4.14
  -2  -8   0   12.12    3.92
   2  -8   0    5.10    3.47
  -2  -8  -1   53.97    6.13
   2  -8   1   51.65    7.87
  -2  -8  -2  111.98    5.99
   2  -8   2   99.65   10.91
  -2  -8  -2  110.99    8.42
  -2  -8  -3  240.52   10.21
  -2  -8  -3  227.97   11.45
   2  -8   3  204.82   16.05
   2   8   3  208.69   21.54
   2  -8   4    5.05    4.16
  -2  -8  -4    4.64    2.42
   2   8   4    8.13    6.84
   2  -8   5    4.33    4.05
   2   8   5   10.64    6.11
   2   8   6   10.73    6.32
   2   8   7   46.57   11.30
   2   8   8  128.09   18.17
   2   8   9    2.80    4.18
  -2  -8 -10    8.03    3.87
  -2   8 -10   14.18    5.49
   2   8  10    1.05    4.61
  -2  -8 -11    4.17    3.47
  -2   8 -11    6.41    4.24
  -2  -8 -12    2.78    3.36
   2   8  12    2.38    6.93
  -2  -8 -13   39.16    8.01
   2   8  13    7.68    7.39
  -2  -8 -14   65.47   10.06
   2   8  14   58.27   14.79
  -2  -8 -15   10.79    5.74
   2   8  15   -2.82    5.93
   2   8  16   64.90   15.67
  -2  -8 -16   84.36   12.38
   2   8  17   71.57   16.60
  -2  -8 -17   85.81   12.84
   2   8  18   33.75   12.49
  -2  -8 -18   38.26    8.93
  -2  -8 -19   14.43    7.00
  -2  10  12   40.12   12.14
  -2  10  11    7.99    8.64
  -2  10  10    9.45    8.92
  -2  10   9   32.05   11.03
  -2  10   8    2.98    4.38
  -2  10   7    4.17    5.55
  -2  10   6  180.29   22.58
  -2  10   5   69.35   15.30
  -2  10   4   27.66    9.50
  -2  10   3   15.34    7.41
  -2  10   2   13.32    7.40
  -2  10   1    0.18    4.46
  -2  10   0   -0.01    5.20
   2 -10   1    5.96    3.47
   2  10   1    1.38    4.20
  -2  10  -1    2.60    3.74
   2 -10   2   38.59    7.70
   2  10   2   33.16   10.03
   2 -10   3   48.15    8.78
   2  10   3   35.98    9.80
   2  10   4    7.59    6.30
   2  10   5   27.05    9.55
   2  10   6   51.25   12.87
   2  10   7    9.40    6.88
   2  10   8   32.66   10.83
   2  10   9   19.31   10.36
  -2  10 -10   50.46   10.23
   2  10  10   29.31   11.37
   2  10  11    4.54    6.67
   2  10  12    3.27    7.84
   3   1 -25   22.92    9.48
  -3   1  24   12.01    5.42
   3  -1 -24   16.88    9.94
   3   1 -24   16.57    8.38
  -3   1  23    1.15    4.03
   3  -1 -23   13.04    8.43
   3   1 -23   14.74    8.62
  -3   1  22   19.44    6.47
   3   1 -22   30.06    9.87
  -3  -1  21   22.57    5.73
  -3   1  21   23.53    6.74
   3   1 -21   25.65    8.47
   3   1 -20  161.58   17.41
  -3   1  20  129.92   13.86
  -3  -1  20  127.49   12.43
  -3   1  19   45.55    8.19
  -3  -1  19   28.94    6.06
  -3  -1  18    1.99    3.06
  -3   1  18    3.17    3.52
  -3   1  17    4.31    1.98
  -3   1  17    2.79    2.92
  -3  -1  17    1.45    2.44
  -3   1  16   98.00   10.45
  -3  -1  16   84.00    8.51
  -3   1  15  409.97   18.04
  -3   1  15  397.26   19.95
  -3  -1  15  398.81   17.89
  -3   1  14   86.58    7.96
  -3  -1  14   92.14    8.27
  -3   1  14   95.65    9.46
   3   1 -13   47.65    4.25
  -3   1  13   53.53    6.90
  -3  -1  13   49.91    5.69
  -3   1  13   44.98    5.65
  -3   1  12    7.90    3.49
  -3  -1  12    4.59    2.13
  -3   1  12    6.62    2.32
   3   1 -12    7.59    1.91
  -3  -1  11   84.11    7.02
  -3   1  11   87.73    8.01
  -3   1  11   84.31    7.05
   3   1 -11   88.24    5.67
   3  -1 -11   88.96    9.25
   3  -1 -10    4.94    2.60
  -3  -1  10    5.85    2.02
  -3   1  10    7.62    2.28
   3   1 -10    5.80    1.56
  -3  -1   9  132.44    7.85
  -3   1   9  134.59    8.10
   3   1  -9  128.45    6.92
   3  -1  -9  123.26    9.83
   3  -1  -8    3.04    2.06
  -3  -1   8    1.87    1.14
   3   1  -8    3.27    1.46
  -3   1   8    2.89    1.42
   3  -1  -7 2063.09   36.75
  -3   1   7 2007.03   38.90
  -3   1   7 2041.16   29.28
  -3  -1   7 2046.03   28.30
   3   1  -7 2078.38   26.59
   3  -1  -6  977.69   23.95
  -3   1   6  980.39   25.41
  -3   1   6 1024.79   19.64
  -3  -1   6 1041.25   19.39
   3   1  -6 1002.53   17.68
   3  -1  -5   42.83    4.87
  -3   1   5   41.55    3.84
  -3   1   5   48.37    5.33
  -3  -1   5   51.62    4.20
   3   1  -5   42.01    3.64
  -3  -1   4  120.40    6.41
  -3   1   4  128.92    6.29
   3   1  -4  121.45    6.12
  -3   1   4  125.12    6.28
  -3   1   4  120.13    7.59
   3  -1  -4  120.16    7.35
   3  -1  -3    8.26    2.07
   3  -1  -3    4.27    1.24
  -3   1   3    5.00    1.38
  -3   1   3    3.26    1.55
  -3  -1   3    5.90    1.73
   3   1  -3    6.27    1.53
  -3   1   3    5.36    1.39
   3  -1  -2   11.66    2.29
  -3   1   2   16.11    2.55
   3   1  -2   15.09    2.62
  -3  -1   2   14.31    2.49
  -3   1   2   14.60    1.82
  -3   1   2   13.77    1.96
   3  -1  -2   13.73    1.99
  -3   1   1   52.17    3.47
   3  -1  -1   49.99    3.91
  -3   1   1   55.35    3.86
  -3   1   1   51.02    3.49
   3   1  -1   50.87    4.89
   3  -1  -1   53.06    3.13
  -3   1   1   50.16    3.02
   3  -1  -1   49.81    3.43
  -3  -1   0  112.94    6.38
   3   1   0  117.84    5.81
  -3   1   0  116.79    4.80
  -3   1   0  108.73    5.08
   3  -1   0  111.90    5.11
   3  -1   0  105.51    5.26
  -3   1   0  109.56    5.04
   3   1   0   91.01    7.93
   3  -1   0   92.38    7.58
  -3  -1   0   98.32    7.77
  -3   1   0   89.41    7.92
   3  -1   0  104.94    4.57
   3  -1   0  115.26    4.00
  -3   1   0  104.44    3.89
  -3   1   0  108.36    8.40
   3   1   0   84.16    7.67
   3  -1   0   86.92    7.31
  -3  -1   0  100.02    7.95
   3  -1   0   79.12    7.52
  -3   1   0   96.76    7.83
   3   1   0   95.22    7.77
  -3  -1   0   82.28    7.25
  -3  -1  -1   28.57    2.95
   3  -1   1   29.13    4.47
   3  -1   1   29.37    2.26
  -3   1  -1   28.32    2.24
  -3   1  -1   26.44    2.52
   3  -1   1   27.41    2.68
   3  -1   1   27.41    4.05
  -3  -1  -1   28.65    3.83
   3  -1   1   29.09    3.78
   3   1   1   30.46    3.80
   3   1   1   30.47    4.06
   3  -1   1   34.55    4.61
  -3   1  -1   24.10    3.85
   3   1   1   28.56    2.89
  -3   1  -1   21.37    3.96
  -3   1  -1   30.83    2.06
   3  -1   1   27.93    1.81
  -3  -1  -1   26.69    3.91
  -3   1  -1   35.17    4.36
  -3   1  -2    2.51    0.70
   3  -1   2    1.03    0.91
   3  -1   2    3.78    1.90
  -3  -1  -2    1.18    0.84
   3   1   2    1.92    1.14
  -3   1  -2    4.94    2.24
  -3   1  -2    3.06    1.59
  -3  -1  -2    2.57    1.24
   3   1   2    1.76    1.40
   3  -1   2    3.01    1.68
  -3   1  -2    1.82    1.12
   3  -1   2    5.50    2.21
  -3  -1  -2    3.56    0.93
   3   1   2    2.00    0.63
  -3   1  -2    3.29    0.82
  -3   1  -3   43.96    5.08
   3  -1   3   41.21    3.42
   3   1   3   44.39    3.65
  -3  -1  -3   41.13    4.07
   3  -1   3   46.18    5.08
  -3   1  -3   44.33    2.36
   3  -1   3   45.21    4.83
  -3   1  -3   44.83    4.82
  -3  -1  -3   46.33    3.04
  -3  -1  -3   47.59    4.67
  -3   1  -3   46.20    4.66
  -3   1  -4   92.54    7.15
  -3  -1  -4   84.13    6.24
   3  -1   4  101.02    7.28
  -3  -1  -4   89.16    4.87
   3  -1   4   93.40    7.10
  -3   1  -4   94.93    7.11
   3  -1   4   87.80    5.08
   3   1   4   92.07    5.61
  -3  -1  -5    6.84    1.67
   3   1   5    4.89    1.59
   3  -1   5    4.73    1.21
  -3   1  -5    3.90    1.99
  -3  -1  -5    7.87    2.40
   3  -1   5    8.84    2.79
  -3   1  -5    5.03    2.02
  -3  -1  -5    8.59    1.79
   3  -1   5    4.69    2.00
  -3  -1  -6 1147.02   20.18
  -3   1  -6 1110.95   27.12
  -3  -1  -6 1128.78   25.73
   3   1   6 1094.82   22.07
   3  -1   6 1107.39   18.82
  -3   1  -6 1149.68   26.78
  -3  -1  -6 1143.69   21.06
  -3  -1  -7 2399.90   31.26
   3   1   7 2375.61   35.46
  -3   1  -7 2381.86   41.09
  -3  -1  -7 2368.72   39.71
  -3   1  -7 2479.21   41.06
  -3  -1  -7 2395.99   32.91
   3  -1   7 2330.43   28.17
   3  -1   8   -0.08    1.03
  -3  -1  -8    0.80    1.43
   3   1   8    2.16    1.89
  -3  -1  -8    2.81    2.87
  -3   1  -8    4.35    2.86
  -3  -1  -8    1.72    1.41
  -3   1  -8    1.61    1.61
  -3  -1  -9  118.06    7.76
  -3  -1  -9  119.15   10.14
  -3   1  -9  112.38    9.94
  -3  -1  -9  118.89    8.58
   3  -1   9  118.92    6.33
  -3  -1 -10   25.16    3.89
   3  -1  10   26.46    3.11
  -3   1 -10   18.07    4.53
  -3  -1 -10   33.29    6.40
  -3  -1 -10   29.37    4.60
  -3   1 -11   40.18    6.62
  -3  -1 -11   39.03    6.85
  -3  -1 -11   27.40    4.21
  -3   1 -11   29.65    4.69
   3  -1  11   25.71    3.06
   3  -1  12    0.35    1.13
  -3  -1 -12    2.03    2.14
  -3  -1 -12    7.04    3.68
  -3   1 -12    3.19    3.43
   3   1  12    0.95    1.24
  -3   1 -12    2.37    2.08
  -3   1 -13   86.00   10.70
  -3  -1 -13  105.47   11.71
  -3   1 -13  100.48    8.71
   3   1  13   94.93    6.56
  -3  -1 -13   80.00    7.57
   3  -1  13   91.28    5.24
  -3  -1 -14  245.56   13.87
   3  -1  14  252.56    8.09
  -3   1 -14  240.40   13.97
   3  -1  14  253.55   12.87
   3   1  14  267.78   11.25
  -3  -1 -14  238.51   17.73
  -3   1 -14  252.19   18.68
  -3   1 -15  242.46   19.01
  -3  -1 -15  253.28   19.37
   3  -1  15  236.02   13.28
  -3   1 -15  223.34   13.73
  -3   1 -16   52.51    9.51
  -3  -1 -16   45.22    9.44
   3  -1  16   52.62    6.76
  -3   1 -17   -2.03    3.80
  -3  -1 -17    6.73    5.76
   3  -1  17   -1.04    2.09
  -3  -1 -18   12.17    7.07
  -3   1 -18   -5.89    5.60
   3  -1  18    7.58    3.75
  -3  -1 -19   31.18    9.23
  -3   1 -19   20.41    6.73
  -3   1 -20   83.97   14.14
  -3  -1 -20   62.07   12.28
   3   1  20   78.72   10.96
  -3  -1 -21   10.16    6.13
  -3   1 -21   10.49    6.21
   3   1  21    7.28    4.47
  -3   1 -22    8.23    6.84
  -3  -1 -22    1.26    5.77
  -3   1 -23   -6.40    8.38
   3   3 -25   -6.77    7.18
  -3   3  25   10.20    7.34
   3   3 -24   12.81    7.97
  -3   3  24   -2.14    3.86
   3   3 -23   19.16    7.62
  -3   3  23   18.40    7.33
   3   3 -22   54.29   11.56
  -3   3  22   51.71   10.68
   3   3 -21   11.62    5.79
  -3   3  21   10.01    5.33
   3   3 -20    5.27    4.45
  -3   3  20   11.15    6.35
   3   3 -19   22.36    6.76
  -3   3  19   20.17    6.16
  -3  -3  18   54.43    7.58
   3   3 -18   52.53    9.43
  -3   3  18   50.35    9.03
  -3  -3  17   15.29    4.51
   3   3 -17   30.74    7.61
   3   3 -16   10.63    5.02
   3   3 -16    8.20    1.97
  -3  -3  16    1.73    2.54
  -3   3  15  166.74   18.20
   3   3 -15  176.77   14.49
   3   3 -15  181.12    8.73
  -3  -3  15  193.18   13.11
   3   3 -14    4.16    3.51
  -3   3  14    2.28    3.21
  -3  -3  14   -0.97    2.23
   3   3 -13  136.57   11.66
  -3   3  13  142.00   15.68
  -3  -3  13  144.88   10.82
   3   3 -12   14.45    4.60
  -3  -3  12   10.19    3.43
  -3   3  12    7.04    3.21
  -3  -3  11    4.72    2.65
  -3   3  11   10.47    4.91
   3   3 -11    7.22    2.18
  -3  -3  10   14.29    3.17
  -3   3  10   22.64    5.27
   3   3 -10   25.79    3.29
  -3  -3   9    3.72    1.98
   3   3  -9    4.10    1.39
  -3   3   9    4.98    3.87
   3  -3  -8   71.55    8.17
  -3   3   8   76.68    9.26
   3   3  -8   79.63    5.70
  -3  -3   8   72.01    7.03
   3   3  -7   44.74    4.54
   3   3  -7   38.65    5.38
  -3   3   7   34.99    6.51
   3  -3  -7   32.42    5.74
   3   3  -6    9.85    2.57
   3   3  -6    7.62    2.51
  -3   3   6   11.32    3.70
   3  -3  -6   11.43    3.41
  -3   3   5   67.49    7.64
   3   3  -5   73.56    6.51
   3   3  -5   68.86    6.92
   3  -3  -5   73.65    7.81
   3   3  -5   73.83    4.15
   3   3  -4    6.45    1.87
  -3   3   4    8.16    3.23
   3   3  -4    3.13    2.54
   3   3  -4    6.40    1.06
  -3   3   3   71.19    7.67
   3   3  -3   66.19    5.41
  -3   3   2   92.24    8.29
   3   3  -2   87.80    5.85
   3   3  -1 1240.04   20.82
  -3  -3   1 1168.63   23.63
  -3   3   1 1250.23   26.03
  -3   3   1 1253.11   25.71
  -3  -3   1 1155.08   23.58
   3   3  -1 1222.78   24.10
   3  -3  -1 1083.02   24.41
  -3   3   1 1289.98   29.74
   3  -3   0 4037.15   41.60
   3   3   0 3924.30   35.41
   3  -3   0 3876.48   61.11
   3   3   0 3876.60   37.15
  -3  -3   0 4071.52   26.44
  -3   3  -1 1050.70   26.76
  -3  -3  -1 1080.53   28.85
   3  -3   1 1209.66   32.04
   3  -3   1  943.23   25.34
   3   3   1 1068.31   28.46
   3  -3   1 1199.95   18.56
   3   3   1 1061.43   28.57
   3  -3   1 1088.76   26.65
   3  -3   1 1023.61   31.35
   3  -3   2  220.40   14.35
  -3  -3  -2  212.80    8.11
  -3   3  -2  210.73   14.36
   3  -3   2  214.12   13.24
   3  -3   2  218.74   11.25
   3   3   2  207.95   10.64
  -3  -3  -2  211.15   11.19
  -3  -3  -2  203.97   10.23
   3  -3   3   24.24    4.69
  -3   3  -3   24.71    3.75
  -3  -3  -3   21.01    3.34
   3  -3   3   17.25    3.96
  -3   3  -3   23.15    4.95
  -3   3  -4    6.43    2.10
   3   3   4    3.71    2.22
  -3  -3  -4    6.48    2.31
  -3   3  -4    4.23    2.36
   3  -3   4    4.39    2.18
   3  -3   4    3.81    1.73
  -3   3  -4    5.89    2.77
  -3   3  -4    7.31    2.67
  -3   3  -5  145.68    8.02
   3   3   5  138.19   11.51
   3  -3   5  136.40   10.88
  -3   3  -5  139.36   11.35
   3  -3   5  139.22    9.51
  -3   3  -5  151.49   12.00
  -3  -3  -5  145.52    9.15
  -3   3  -5  144.11    8.99
   3   3   6    3.61    2.70
   3  -3   6    4.36    3.23
  -3   3  -6    3.98    2.46
  -3   3  -6    2.60    1.43
  -3   3  -6    4.40    3.00
   3  -3   6    3.84    2.47
  -3   3  -7    8.10    3.44
   3  -3   7    5.86    3.21
  -3   3  -7    3.93    1.71
   3   3   7    6.29    2.78
  -3   3  -8  135.61   11.84
   3   3   8  123.63   11.61
  -3   3  -8  120.62    7.43
  -3   3  -9   -0.30    1.90
  -3   3  -9    3.30    0.90
   3   3   9    6.48    2.97
  -3   3 -10   -2.55    3.49
   3   3  10    0.91    2.21
  -3   3 -11   -4.55    4.11
   3   3  11   -2.44    2.96
   3  -3  12    0.18    0.79
   3   3  12    2.72    2.34
  -3  -3 -13   56.73    8.88
  -3   3 -13   45.64    7.62
   3  -3  13   44.26    3.60
   3   3  13   54.38    9.19
   3  -3  14    0.52    1.03
  -3   3 -14    3.32    2.64
  -3  -3 -14    6.34    4.37
   3   3  14    2.08    2.56
   3  -3  15  210.82    9.50
  -3   3 -15  196.89   17.94
  -3  -3 -15  193.34   17.07
  -3  -3 -16   20.76    6.92
  -3   3 -16    9.11    4.45
  -3   3 -17    5.27    4.09
  -3  -3 -17   11.25    6.58
  -3   3 -18   27.37    7.91
  -3  -3 -18   34.35    8.50
  -3   3 -19    3.30    3.74
  -3  -3 -19    4.23    5.38
  -3   3 -20   -8.89    7.23
  -3  -3 -20    5.03    6.82
  -3  -3 -21    7.91    6.98
  -3   3 -21   -4.14    6.55
  -3   3 -21    3.62    6.30
  -3  -3 -22   27.29    9.68
  -3   3 -22   17.98    7.94
  -3   3 -22   36.99   10.02
  -3  -3 -22   49.38   11.65
  -3   3 -23    4.21    7.76
   3   3  23   15.58    7.53
   3   5 -22    1.72    5.33
  -3   5  22   19.16    8.13
   3   5 -21    9.57    5.15
  -3   5  21    5.84    4.03
   3   5 -20   21.25    6.44
   3   5 -19   10.21    4.11
  -3   5  19   17.00   10.08
   3   5 -18   -3.30    4.01
  -3   5  18   13.10    8.62
   3   5 -17   14.96    4.79
  -3   5  17   17.44    8.91
   3   5 -16   14.01    4.66
  -3   5  16   12.07    7.21
   3   5 -15  239.99   16.95
  -3   5  15  279.78   25.87
   3   5 -14  161.21    7.46
   3   5 -14  139.35   12.67
  -3   5  14  127.70   17.52
  -3   5  13   48.70   10.55
   3   5 -13   36.52    5.95
   3   5 -12    8.92    2.25
   3   5 -12    7.88    2.98
  -3   5  12    7.27    4.38
   3   5 -11    4.21    1.58
   3   5 -11    0.23    2.44
  -3   5  11   -0.49    3.22
   3   5 -10   22.49    3.75
   3   5 -10   22.14    3.95
  -3   5  10   21.21    6.92
   3   5  -9   14.22    3.18
   3   5  -9   16.19    3.59
  -3   5   9   20.08    7.07
   3   5  -8  308.41   15.56
  -3   5   8  315.19   22.25
   3   5  -8  307.47   13.53
   3   5  -7    0.51    1.32
  -3   5   7    1.25    3.00
   3   5  -7    1.55    2.72
  -3   5   6    1.93    3.57
   3   5  -6   -0.55    2.23
  -3   5   5   -0.20    2.85
   3   5  -5    2.53    2.12
   3   5  -5   -0.11    2.08
   3   5  -4   -0.36    1.66
  -3   5   4   -0.88    1.98
   3  -5  -3   14.91    4.33
   3   5  -3   15.73    3.81
  -3  -5   3   20.82    2.74
  -3   5   3   21.54    5.69
   3  -5  -2  118.11   11.75
   3   5  -2  121.55   10.34
  -3   5   2  125.26    6.18
  -3   5   2  115.91   11.92
   3   5  -2  120.68    5.97
   3   5  -1  256.53   15.41
   3  -5  -1  226.56   15.91
  -3  -5   0 1114.75   20.58
   3  -5   0 1044.01   33.20
  -3  -5   0 1110.87   13.48
  -3  -5  -1  199.62    8.21
   3  -5   1  199.35   14.33
   3  -5   1  161.67   13.56
  -3  -5  -1  197.57    7.32
   3  -5   2   68.30    6.01
   3   5   2   56.54    6.24
   3   5   2   66.79    6.74
   3  -5   2   65.37    5.99
   3  -5   2   49.35    7.20
  -3  -5  -2   59.86    4.33
   3  -5   2   54.58    7.74
   3  -5   3    5.10    2.38
   3  -5   3    7.64    3.32
  -3  -5  -3    7.75    1.52
   3  -5   3   -0.70    2.36
   3   5   3   11.30    3.32
  -3  -5  -3   10.15    2.82
   3  -5   3    7.51    2.42
  -3   5  -3   14.79    4.04
   3  -5   4   -1.13    1.91
   3  -5   4    1.63    1.89
  -3  -5  -4    1.36    1.32
   3  -5   4    0.45    2.13
  -3  -5  -4    0.85    0.91
   3   5   5    2.53    2.76
   3  -5   5    5.46    2.82
  -3   5  -5    0.23    2.02
  -3  -5  -5    4.28    2.25
   3  -5   5    9.18    4.38
  -3  -5  -5    2.92    1.25
   3   5   6   19.50    6.10
  -3   5  -6   23.67    2.62
  -3   5  -6   18.07    3.98
  -3  -5  -6   17.69    3.75
   3  -5   6   15.51    4.79
   3  -5   6   20.19    3.99
  -3   5  -7    9.48    3.48
   3   5   7    7.43    4.35
  -3   5  -7    5.74    2.92
  -3  -5  -7    4.31    2.36
   3  -5   7    4.65    3.34
   3  -5   7   12.81    3.75
  -3   5  -7    3.97    2.84
   3   5   8  429.54   27.46
  -3   5  -8  449.91   17.42
  -3  -5  -8  448.46   19.33
  -3   5  -8  436.03   19.16
  -3   5  -8  473.23   25.59
   3  -5   8  421.40   23.10
  -3   5  -9   55.96    9.06
  -3   5  -9   56.07    6.35
   3   5   9   52.00   10.30
  -3  -5  -9   60.00    7.76
  -3   5  -9   52.17    7.34
   3   5  10   -5.21    4.82
  -3   5 -10   -1.15    1.62
  -3   5 -10   -3.48    3.28
  -3   5 -10    1.70    2.77
   3   5  11   11.74    6.44
  -3   5 -11   14.12    3.10
  -3   5 -11   15.48    4.81
  -3  -5 -11   17.98    5.08
  -3   5 -11   11.37    4.58
  -3   5 -12   14.56    5.96
  -3  -5 -12   12.22    5.05
  -3   5 -12   26.03    6.52
  -3  -5 -12   19.92    5.96
   3   5  12   10.36    5.29
  -3  -5 -13   33.00    6.94
  -3   5 -13   30.51    8.66
   3   5  13   22.53    7.70
  -3  -5 -13   33.61    7.32
  -3   5 -13   23.59    6.46
  -3  -5 -14   88.91   11.27
   3   5  14   72.72   12.95
  -3   5 -14   76.29   12.20
  -3   5 -14   96.43   11.92
  -3  -5 -14   89.81   11.64
  -3  -5 -15  154.27   15.00
  -3   5 -15  157.26   15.43
  -3  -5 -15  140.06   14.50
  -3   5 -15  160.60   17.71
   3   5  15  148.57   18.36
  -3  -5 -16   18.23    7.23
  -3   5 -16   12.83    6.12
   3   5  16   13.97    6.69
  -3  -5 -16   13.90    6.26
  -3   5 -16    9.91    5.87
  -3   5 -17   15.15    6.68
  -3  -5 -17   13.17    6.57
   3   5  17   10.63    7.74
  -3   5 -17   11.50    7.20
  -3  -5 -17    5.18    4.75
  -3   5 -18   -0.15    3.92
  -3  -5 -18    8.97    5.64
   3   5  18    3.98    4.59
  -3   5 -18    8.11    6.83
  -3  -5 -18    1.09    4.07
  -3  -5 -19    8.36    5.09
  -3   5 -19    4.38    4.84
  -3  -5 -19   14.16    6.59
  -3   5 -19    6.58    7.42
  -3  -5 -20   38.24    9.82
  -3   5 -20   29.48   10.04
  -3   5 -20   18.37    8.65
  -3  -5 -20   18.06    7.80
  -3  -5 -21   21.54    8.00
  -3   5 -21   23.90    9.30
  -3  -5 -21   16.81    7.24
  -3   5 -21    8.62    7.54
  -3   5 -22   16.92    8.14
  -3   5 -22    1.61    5.86
  -3   7  21   50.64   15.21
  -3   7  20   37.09   13.61
  -3   7  19    6.52    9.13
  -3   7  18   10.44    8.98
  -3   7  17   20.57   11.13
  -3   7  16    2.61    7.28
  -3   7  15  150.09   21.78
  -3   7  14   84.77   15.81
  -3   7  13   42.22   12.47
  -3   7  12   14.76    7.48
  -3   7  11   13.05    6.90
  -3   7  10    0.62    4.69
  -3   7   9   -0.92    4.29
  -3   7   8   22.68    8.38
  -3   7   7  360.45   26.73
   3  -7  -6   35.03    6.99
   3   7  -6   51.18    3.82
  -3   7   6   50.22    9.64
  -3   7   5   98.66   13.94
  -3   7   5   95.82    5.60
   3  -7  -5  109.58   12.13
  -3   7   5   99.68    5.72
   3  -7  -4    7.44    3.66
  -3   7   4   17.40    6.26
   3  -7  -3    6.78    3.66
  -3   7   3   14.13    6.00
   3  -7  -2    1.46    3.02
  -3   7   2   -0.77    2.52
   3  -7  -1   75.81    9.46
  -3   7   1   80.58   11.79
   3  -7   0   94.14   11.02
   3  -7   0   87.80   10.32
  -3  -7  -1   49.95    3.49
   3  -7   1   49.22    7.83
  -3  -7  -1   56.26    5.47
   3  -7   1   58.85    8.24
   3  -7   2    2.30    2.79
  -3  -7  -2    4.47    2.02
  -3  -7  -2    0.95    1.19
   3  -7   2    7.55    3.48
  -3  -7  -3   25.28    3.33
   3  -7   3   20.67    5.32
   3  -7   3   23.02    4.26
  -3  -7  -3   23.65    3.53
   3   7   4   28.11    4.28
   3   7   4   30.58    4.38
   3   7   4   17.34    6.88
  -3  -7  -4   40.66    4.89
   3  -7   4   29.27    4.42
  -3  -7  -4   29.25    3.40
   3  -7   4   28.07    6.55
   3  -7   5   90.98    8.71
   3   7   5  103.25   14.47
  -3  -7  -5  100.11    5.84
   3  -7   5   86.56   10.98
   3   7   5   82.02    8.50
   3  -7   5   99.41    7.97
  -3  -7  -5  105.32    8.31
  -3  -7  -5   87.64    8.91
  -3   7  -5   88.27    8.68
  -3  -7  -6   34.05    5.22
   3  -7   6   25.42    6.68
   3  -7   6   20.79    4.42
  -3   7  -6   25.80    5.58
  -3  -7  -6   30.25    6.11
   3   7   6   21.97    7.93
  -3  -7  -7  487.45   21.44
   3   7   7  419.19   30.56
   3  -7   7  454.10   25.75
  -3  -7  -7  486.49   19.46
  -3   7  -7  461.05   21.90
  -3  -7  -7  480.03   22.04
  -3  -7  -8   -3.18    3.62
  -3  -7  -8    3.68    3.62
  -3   7  -8   -2.80    3.83
   3   7   8    7.09    6.04
  -3   7  -9    6.07    3.69
  -3  -7  -9    1.93    2.08
  -3   7  -9   -3.05    3.39
  -3  -7  -9    7.54    3.98
   3   7   9    2.31    4.32
  -3   7 -10   -0.06    2.17
  -3  -7 -10    0.44    2.06
  -3   7 -10   -2.25    3.03
  -3  -7 -10    4.18    3.82
   3   7  10    9.20    7.63
  -3   7 -11    3.32    3.19
  -3   7 -11   -0.96    2.72
  -3  -7 -11    0.86    2.53
  -3  -7 -11    7.01    3.96
   3   7  11    5.34    6.31
  -3   7 -12    9.56    3.37
   3   7  12    4.99    5.94
  -3  -7 -12   18.13    5.94
  -3   7 -12    0.88    2.48
  -3  -7 -12    7.10    3.87
   3   7  13   58.75   13.07
  -3  -7 -13   69.19   10.03
  -3  -7 -13   57.53    9.48
  -3   7 -13   60.57    9.43
   3   7  14   64.01   14.98
  -3  -7 -14   65.72   10.00
  -3  -7 -14   72.24   10.65
  -3   7 -14   45.79    8.71
   3   7  15   87.17   16.81
  -3  -7 -15   73.85   11.16
  -3  -7 -15   82.36   11.77
  -3  -7 -16   14.97    5.63
  -3  -7 -16   13.36    5.34
   3   7  16   10.28    6.66
  -3  -7 -17    9.59    6.32
  -3  -7 -17   21.96    8.03
   3   7  17    6.86    7.02
  -3  -7 -18    6.52    5.61
  -3  -7 -18    1.60    4.00
   3   7  18    5.09    7.84
  -3  -7 -19   10.22    6.71
  -3  -7 -19    6.06    5.52
  -3  -7 -20   41.72   10.47
  -3   9  16    4.79    6.85
  -3   9  15    8.34    6.44
  -3   9  14    6.30    7.18
  -3   9  13    8.10    4.78
  -3   9  12   19.73    9.56
  -3   9  11    2.30    5.61
  -3   9  10   11.54    6.08
  -3   9   9   -0.10    6.26
  -3   9   8   13.08    7.29
  -3   9   7  172.87   21.25
  -3   9   6  317.21   28.05
   3  -9  -5   60.54    8.71
  -3   9   5   46.11   11.43
   3  -9  -4    3.83    3.32
  -3   9   4    4.39    4.46
   3  -9  -3    4.53    2.55
  -3   9   3   12.37    6.60
   3  -9  -2   16.75    4.80
  -3   9   2   12.70    7.26
   3  -9  -1    5.07    3.97
  -3   9   1   15.09    7.53
  -3   9   0  157.07   18.30
   3  -9   0  155.80   14.30
   3  -9   1   19.29    6.04
  -3   9  -1   14.79    5.45
   3  -9   2   10.95    5.07
   3  -9   3   10.52    4.86
   3   9   3    8.62    6.28
   3  -9   4    2.29    4.48
   3   9   4    7.27    6.31
   3  -9   5   45.38    9.13
   3   9   5   33.23    9.61
   3   9   6  389.60   31.92
   3   9   7  122.33   18.35
   3   9   8   28.56   10.47
   3   9   9   15.60    9.74
  -3   9  -9    7.69    5.19
   3   9  10   22.21    9.40
  -3   9 -10   28.81    7.03
   3   9  11   18.71    9.98
   3   9  12   23.75    8.96
   3   9  13    4.32    8.45
   3   9  14   28.25   11.17
   3   9  15   21.70    9.85
   3   9  16   -2.19    7.59
  -3  11   5   28.89   10.88
  -3  11   4    5.67    6.44
  -3  11   3   11.07    6.99
  -3  11   2   49.70   12.66
  -3  11   1  160.83   21.66
  -3  11   0  194.27   23.20
   3  11   0  177.05   22.95
  -3  11  -1  140.46   19.67
   3  11   1  127.78   19.97
  -3  11  -2   47.60   11.87
   3  11   2   62.01   13.64
   3  11   3    2.25    6.82
  -3  11  -3   -5.35    5.92
  -3  11  -4   22.36    9.16
   3  11   4    3.26    5.64
  -3  11  -8    8.60    6.19
   4   0 -25   15.62    8.97
   4   0 -24   77.32   14.76
   4   0 -23    3.97    6.73
  -4   0  23   -4.83    4.63
  -4   0  22    0.38    3.66
  -4   0  21   -0.23    2.62
  -4   0  20   13.39    5.20
  -4   0  19    0.58    2.61
  -4   0  18   34.72    6.34
  -4   0  17    3.52    3.02
  -4   0  16  901.78   29.59
  -4   0  15   -0.07    1.73
  -4   0  14  166.05   11.76
  -4   0  13    2.26    2.64
  -4   0  12   85.63    7.79
   4   0 -11    2.25    1.47
   4   0 -11    0.65    1.84
  -4   0  11   -1.07    0.94
  -4   0  11    1.55    1.82
  -4   0  10  201.38   10.79
  -4   0  10  197.26    6.68
   4   0 -10  201.71    9.28
   4   0 -10  229.51   14.78
  -4   0   9    2.09    1.78
  -4   0   9    0.62    0.68
   4   0  -9   -2.35    2.56
   4   0  -9    1.40    1.21
  -4   0   8 1315.97   25.17
   4   0  -8 1296.31   22.92
  -4   0   8 1348.68   17.33
   4   0  -7    0.42    1.38
  -4   0   7    0.33    1.22
   4   0  -7    0.44    0.89
  -4   0   7    0.16    0.80
  -4   0   6   12.56    2.46
   4   0  -6   12.73    2.31
   4   0  -6    9.22    1.88
   4   0  -5    2.08    1.15
  -4   0   5    0.22    0.96
   4   0  -5   -1.10    1.21
   4   0  -5    0.03    0.70
   4   0  -4  154.03    6.00
   4   0  -4  157.83    6.96
  -4   0   4  140.43    6.92
  -4   0   3    2.68    1.27
   4   0  -3    0.65    0.88
  -4   0   2  177.06    7.26
   4   0  -2  174.37    7.10
  -4   0   1    2.15    1.56
  -4   0   1    2.06    1.61
   4   0  -1   -0.48    1.09
  -4   0   1    3.17    1.58
  -4   0   0    0.44    2.33
   4   0   0   -0.88    2.31
   4   0   0   -1.40    1.54
  -4   0   0   -1.01    2.26
   4   0   0    1.09    1.18
  -4   0   0    2.35    1.41
   4   0   0    5.24    2.57
  -4   0   0    1.74    1.52
   4   0   0    0.10    1.41
   4   0   1    0.40    1.02
   4   0   1    3.82    1.97
   4   0   1    2.49    1.77
   4   0   1    6.15    2.97
  -4   0  -1    4.33    2.31
   4   0   1    2.05    1.84
  -4   0  -1    5.83    2.38
  -4   0  -2    7.77    2.10
   4   0   2   11.42    2.77
  -4   0  -2   13.47    3.25
   4   0   2   11.12    2.42
   4   0   2   15.33    2.59
  -4   0  -2   13.59    2.55
  -4   0  -3    0.83    1.63
   4   0   3    1.50    1.18
  -4   0  -3   -0.29    0.86
  -4   0  -3   -1.41    2.19
  -4   0  -4   96.28    6.66
   4   0   4   91.21    6.50
  -4   0  -4   90.16    7.33
   4   0   4  102.57    7.71
  -4   0  -4   98.33    7.50
  -4   0  -5    1.86    2.18
   4   0   5    2.34    2.07
  -4   0  -5   -1.76    2.29
  -4   0  -5   -0.17    0.59
   4   0   5    0.97    1.73
  -4   0  -5    2.06    1.20
  -4   0  -6    2.02    1.99
  -4   0  -6    0.88    0.66
  -4   0  -6    2.03    1.38
  -4   0  -7    0.43    2.33
  -4   0  -7   -0.20    1.37
  -4   0  -7   -0.32    0.65
  -4   0  -8   50.20    6.79
  -4   0  -8   52.91    6.09
  -4   0  -8   52.36    4.25
  -4   0  -9    1.73    2.89
  -4   0  -9   -0.98    1.51
  -4   0  -9    2.39    1.41
  -4   0 -10   38.50    6.65
   4   0  10   41.82    2.73
  -4   0 -10   43.02    4.47
   4   0  11   -0.11    0.54
  -4   0 -11    1.95    3.69
  -4   0 -11    0.79    1.40
  -4   0 -12  490.96   23.94
  -4   0 -12  469.04   16.33
  -4   0 -13    1.52    3.70
  -4   0 -13    2.53    1.50
  -4   0 -14    0.49    2.71
  -4   0 -14    1.54    1.44
  -4   0 -15   -0.15    3.17
  -4   0 -16   99.98   13.41
  -4   0 -17    1.87    3.97
  -4   0 -18  458.08   29.75
   4   0  18  469.81   22.91
   4   0  19    1.43    2.59
  -4   0 -19    0.84    3.91
  -4   0 -20  253.62   23.81
  -4   0 -21   -6.03    5.98
  -4   0 -22   70.33   13.99
  -4   0 -22   62.24   12.81
  -4   2  25    9.41    5.45
   4   2 -25    5.94    6.02
  -4   2  24    8.75    6.34
   4   2 -24   10.88    7.12
  -4   2  23   14.56    5.71
   4   2 -23   42.85   10.95
  -4   2  22    8.76    5.82
   4   2 -22   15.32    7.21
  -4   2  21    1.69    3.67
   4   2 -21   10.53    6.48
  -4  -2  20   14.30    4.98
  -4   2  20    9.86    4.84
   4   2 -20   11.28    5.96
  -4  -2  19   67.35    8.98
  -4   2  19   88.79   11.50
   4   2 -19   85.85   12.65
  -4   2  18   19.17    5.50
  -4  -2  18   16.94    4.54
  -4   2  17   18.81    6.01
  -4  -2  17   16.80    4.61
  -4  -2  16   95.14    9.17
  -4   2  16   92.96   10.79
   4   2 -16   93.56    6.28
   4   2 -15  411.99   13.52
  -4   2  15  431.27   21.59
  -4  -2  15  415.38   18.96
   4   2 -14   32.54    4.09
  -4   2  14   47.87    7.24
  -4  -2  14   46.17    6.28
   4   2 -13   20.45    3.19
  -4  -2  13   21.73    4.39
  -4   2  13   25.78    5.49
  -4   2  12   10.58    3.06
  -4  -2  12    8.78    2.96
  -4   2  11   11.84    4.70
  -4  -2  11   16.29    3.76
   4   2 -11   16.28    2.92
  -4   2  11   12.20    2.90
  -4   2  10 1264.29   38.58
  -4  -2  10 1307.06   28.35
   4   2 -10 1313.50   24.67
  -4   2  10 1345.39   29.94
  -4   2   9  862.77   23.14
  -4   2   9  832.26   29.66
   4  -2  -9  822.67   27.16
   4   2  -9  879.89   19.60
  -4  -2   9  855.97   22.46
  -4   2   8  299.65   13.22
  -4  -2   8  300.72   13.13
   4   2  -8  288.96   11.13
   4  -2  -8  266.30   15.06
  -4   2   8  288.91   16.80
  -4   2   7  178.16    9.90
  -4  -2   7  175.39   10.11
   4   2  -7  182.23    8.82
   4  -2  -7  163.05   11.33
  -4   2   7  175.44   12.35
  -4   2   6  247.25   11.29
   4  -2  -6  213.51   12.38
  -4   2   6  221.85   13.41
   4   2  -6  214.75    9.90
  -4  -2   6  218.75   11.25
  -4   2   5   12.48    2.59
  -4  -2   5   13.69    2.93
   4   2  -5   13.98    2.74
   4  -2  -5   14.57    3.52
  -4   2   5   14.41    3.51
  -4   2   4    1.65    1.53
   4   2  -4    1.99    1.85
  -4  -2   4    2.74    1.82
   4  -2  -4    1.17    1.65
  -4   2   4    0.72    1.93
  -4   2   3    0.72    0.98
   4   2  -3    0.08    1.60
  -4   2   3    1.25    2.09
   4  -2  -3    1.13    1.59
  -4   2   2  315.33   11.02
  -4   2   2  300.39    9.55
   4  -2  -2  313.58   13.03
  -4   2   2  302.77   12.44
  -4   2   1  899.41   17.91
  -4  -2   1  889.44   22.94
  -4   2   1  906.87   23.22
  -4   2   1  852.33   20.14
  -4   2   1  868.55   14.95
  -4   2   1  892.21   23.17
  -4  -2   1  886.84   23.12
   4   2  -1  878.61   14.74
   4  -2  -1  853.10   23.03
   4   2   0    0.39    1.49
   4  -2   0    0.62    2.33
  -4  -2   0   -0.13    2.10
  -4   2   0    5.28    3.09
  -4  -2   0    1.38    0.96
   4   2   0    1.04    0.64
  -4   2   0    3.23    1.55
  -4   2   0    3.02    1.62
  -4   2   0    1.74    1.61
   4  -2   0    4.44    2.87
   4  -2   0    0.94    1.36
   4   2   0   -2.16    2.54
   4   2   0    3.75    2.65
  -4   2   0    1.18    0.87
   4   2   1  285.65    9.01
   4  -2   1  259.62   16.13
  -4  -2  -1  302.37   10.45
  -4   2  -1  287.11    9.24
   4   2   1  284.19   12.40
   4  -2   1  296.90   13.46
  -4   2  -1  279.97   10.02
   4   2   1  290.82   15.61
   4  -2   1  284.92   15.47
   4  -2   1  326.64   17.53
  -4   2  -1  286.93    6.91
  -4  -2  -1  321.13   16.97
  -4   2  -1  303.11   15.93
   4  -2   1  279.48   15.61
   4   2   1  316.05   16.59
   4   2   2   46.08    5.25
   4  -2   2   47.46    5.06
  -4   2  -2   42.00    4.03
  -4  -2  -2   41.95    5.28
  -4   2  -2   46.11    5.49
   4  -2   2   42.08    5.45
   4  -2   2   51.27    7.33
  -4   2  -2   42.28    3.47
  -4   2  -2   48.69    2.62
  -4  -2  -2   46.56    4.25
  -4   2  -2   50.07    6.55
   4  -2   2   50.16    6.65
  -4   2  -3    1.58    0.83
  -4   2  -3    1.06    1.16
   4  -2   3    1.48    1.59
  -4  -2  -3    2.82    1.22
  -4   2  -3    3.72    2.30
  -4  -2  -3    1.35    1.58
  -4  -2  -3    4.00    0.90
   4  -2   3    2.22    2.12
  -4   2  -3    5.48    2.37
  -4   2  -3    1.60    1.97
  -4   2  -4   29.73    2.58
  -4   2  -4   28.93    3.57
   4   2   4   29.03    4.31
  -4  -2  -4   33.46    4.37
   4  -2   4   38.31    5.60
  -4   2  -4   34.57    5.61
  -4   2  -4   26.82    4.08
  -4  -2  -4   35.54    4.62
  -4   2  -4   27.70    4.91
  -4  -2  -4   31.03    2.46
   4  -2   4   30.34    5.07
  -4  -2  -5  104.84    5.28
   4  -2   5  102.56    9.32
  -4   2  -5  107.89    9.43
  -4   2  -5  107.73    4.53
  -4  -2  -5  110.89    8.47
  -4   2  -5  101.57    8.29
  -4  -2  -5  115.06    8.19
  -4   2  -5  100.28    9.62
   4  -2   5  105.34    8.80
   4   2   5  105.66    8.38
   4  -2   6  503.04   20.82
  -4   2  -6  585.38   22.17
  -4  -2  -6  545.73   13.32
  -4   2  -6  558.08    9.25
   4   2   6  517.23   18.73
  -4  -2  -6  549.70   18.78
   4  -2   6  535.27   20.21
  -4   2  -6  535.86   21.76
  -4   2  -6  540.92   19.35
  -4  -2  -6  544.97   19.41
   4   2   7   30.20    4.89
  -4   2  -7   36.58    5.95
   4  -2   7   32.44    2.00
  -4   2  -7   31.67    6.01
  -4  -2  -7   29.52    4.98
   4  -2   7   38.72    6.02
   4  -2   7   29.69    5.59
  -4  -2  -7   30.97    3.65
   4   2   8   83.87    8.28
  -4  -2  -8   85.33    6.30
   4  -2   8   84.50    3.76
  -4   2  -8   68.77    8.17
  -4  -2  -8   82.46    8.49
   4   2   9   64.27    7.23
   4  -2   9   67.84    3.92
  -4  -2  -9   65.99    7.96
  -4   2  -9   67.82    8.29
  -4  -2  -9   66.33    5.95
   4   2  10  109.36   10.11
  -4  -2 -10  111.11    8.32
   4  -2  10  113.07    5.54
  -4  -2 -10  108.48    8.47
  -4   2 -10   93.90   10.42
  -4  -2 -10  118.07   10.80
   4   2  11  250.38   15.68
  -4  -2 -11  255.36   13.31
  -4  -2 -11  235.59   12.86
  -4  -2 -11  250.90   16.59
  -4   2 -11  254.58   17.39
   4  -2  11  256.29    9.06
  -4  -2 -12  606.39   21.06
   4  -2  12  628.00   15.45
  -4  -2 -12  647.00   27.32
  -4   2 -12  627.29   28.33
   4  -2  13    5.56    1.89
  -4   2 -13    3.53    3.05
  -4  -2 -13    8.30    4.51
   4  -2  14   10.41    2.35
  -4   2 -14    7.09    3.39
  -4  -2 -14   13.80    5.61
  -4  -2 -14   11.14    3.30
  -4   2 -15   11.33    4.15
  -4  -2 -15   13.70    5.91
   4  -2  15   10.46    2.41
  -4  -2 -16    6.39    4.79
  -4   2 -16   -2.54    3.97
   4  -2  16    1.81    1.75
  -4  -2 -17   44.37   10.02
  -4   2 -17   31.09    7.92
  -4   2 -18   -4.39    5.52
  -4  -2 -18    6.36    5.83
  -4  -2 -19   56.48   11.26
  -4   2 -19   71.28   13.09
  -4  -2 -20   34.77   10.08
  -4   2 -20   28.38    8.67
  -4   2 -20   49.87   11.92
  -4   2 -21   16.21    7.16
  -4  -2 -21   32.58    9.75
  -4  -2 -21   35.90    9.74
  -4   2 -21   41.50   10.72
  -4   2 -22   -2.72    7.84
  -4  -2 -22    1.06    5.30
   4   2  22   10.40    6.46
  -4  -2 -22    4.86    7.36
  -4   2 -22    5.24    6.89
   4   4 -25    0.88    4.88
  -4   4  24   53.75   11.92
   4   4 -24   44.91   10.77
  -4   4  23   16.76    6.82
   4   4 -23   14.62    7.40
  -4   4  22   81.16   13.68
   4   4 -22   73.88   12.80
  -4   4  21   13.34    6.19
   4   4 -21   12.36    6.44
  -4   4  20  109.23   14.39
   4   4 -20   90.46   12.79
  -4   4  19    6.75    6.14
   4   4 -19   13.04    5.94
   4   4 -18  110.37   12.96
  -4   4  17   12.07    7.64
   4   4 -17   11.17    5.50
  -4  -4  17    4.67    2.99
  -4   4  16    0.01    4.89
  -4  -4  16    0.10    2.74
  -4   4  15    6.14    4.93
   4   4 -15    5.37    3.54
  -4  -4  15    5.47    2.93
  -4   4  14  111.70   15.65
  -4  -4  14  107.54   10.40
   4   4 -14  108.16   10.63
   4   4 -13   54.55    5.43
  -4   4  13   65.17   11.84
  -4  -4  13   49.44    7.15
   4   4 -13   51.52    7.14
  -4  -4  12   13.36    3.87
   4   4 -12   16.29    4.03
  -4   4  12   20.39    6.65
   4   4 -12   16.21    3.09
   4   4 -11   11.20    3.42
  -4   4  11   12.30    5.71
   4   4 -11    8.45    2.26
   4   4 -10   78.78    7.03
  -4   4  10   69.11   10.25
   4   4 -10   69.39    6.03
   4   4  -9  132.94    8.35
  -4   4   9  119.78   13.26
   4   4  -9  129.09    8.65
   4   4  -8 1145.80   22.01
  -4   4   8 1136.02   38.87
   4   4  -8 1151.21   27.83
   4   4  -7   70.09    5.03
   4   4  -7   70.39    7.85
  -4   4   7   63.41    8.88
   4   4  -6   33.30    5.09
   4   4  -6   37.29    3.19
  -4   4   6   43.99    7.47
   4   4  -6   29.37    5.79
   4   4  -5   61.72    6.59
   4   4  -5   65.90    3.50
   4   4  -5   50.41    7.92
  -4   4   5   58.97    8.23
   4   4  -4  245.78   17.28
  -4   4   4  266.76   16.48
   4   4  -4  261.71   12.53
   4   4  -3   17.99    3.17
  -4   4   3   16.66    4.65
  -4   4   2 2140.96   45.00
  -4   4   2 2223.41   35.14
  -4  -4   2 2192.41   34.22
  -4  -4   2 2168.39   33.79
  -4   4   2 2295.20   35.97
   4   4  -2 2121.84   32.76
   4  -4  -2 2099.43   35.34
  -4   4   1   17.44    4.66
  -4   4   1   15.45    3.40
  -4  -4   1   18.63    3.20
   4   4  -1   13.00    2.21
   4   4  -1   24.03    3.46
   4  -4  -1   15.96    4.94
   4   4  -1   14.45    3.12
   4  -4  -1   17.98    3.47
   4   4   0    1.23    1.20
   4  -4   0    0.43    0.83
   4  -4   0   -0.19    2.25
  -4  -4   0    1.58    1.17
  -4  -4  -1    0.32    0.95
   4  -4   1    1.13    2.00
   4  -4   1    3.07    3.40
   4  -4   1    0.16    1.18
   4  -4   1    0.84    1.71
   4   4   1    3.03    2.68
   4   4   1    0.77    2.02
   4   4   2   79.26    8.47
   4  -4   2   79.84    8.58
  -4  -4  -2   81.08    8.90
  -4   4  -2   92.08    9.24
   4   4   2   69.07    8.06
   4  -4   2   80.38    8.86
   4  -4   2   82.38    9.87
  -4  -4  -2   91.93    5.94
   4  -4   2   81.50   10.08
  -4  -4  -3   86.57    7.77
   4   4   3   82.02    8.02
   4  -4   3   94.08    8.82
   4  -4   3  100.69   10.29
  -4  -4  -3  109.90    9.65
  -4   4  -3  100.44    9.20
   4  -4   3  100.18   10.49
  -4  -4  -3  103.02    6.88
   4  -4   4  850.27   27.79
  -4  -4  -4  797.80   20.35
  -4   4  -4  824.58   11.21
   4  -4   4  785.49   29.04
  -4   4  -4  814.59   24.94
  -4  -4  -4  836.79   24.18
  -4   4  -5   20.55    3.66
   4   4   5   19.85    5.51
  -4  -4  -5   21.33    3.94
   4  -4   5   18.99    3.94
  -4   4  -5   12.52    3.33
  -4  -4  -5   19.23    3.99
   4  -4   5   16.03    4.59
  -4   4  -5   13.26    3.51
  -4   4  -6   42.28    5.18
   4   4   6   33.95    7.14
  -4  -4  -6   38.21    5.35
   4  -4   6   40.04    5.96
  -4   4  -6   36.39    5.61
  -4  -4  -6   38.01    5.82
   4  -4   6   36.78    6.99
  -4   4  -6   36.91    6.66
  -4   4  -7   13.81    3.04
   4   4   7    8.07    3.90
   4  -4   7   16.35    4.66
  -4  -4  -7    9.48    3.46
  -4   4  -7   18.92    4.48
  -4  -4  -7   11.56    3.51
   4  -4   7   12.71    4.30
  -4   4  -7   17.97    5.12
  -4  -4  -8   73.92    8.35
  -4   4  -8   65.63    7.95
  -4   4  -8   73.29    6.58
   4   4   8   65.62   10.15
  -4   4  -8   65.26    9.75
   4  -4   8   62.57    9.14
  -4  -4  -8   70.15    8.07
  -4   4  -9   11.81    2.20
  -4   4  -9    6.69    1.97
  -4   4  -9   13.02    5.00
  -4  -4  -9   16.70    4.83
  -4   4  -9    9.92    3.81
  -4  -4  -9   14.97    4.44
   4   4   9   14.16    4.85
  -4   4 -10    3.49    3.43
  -4  -4 -10    6.83    3.76
   4   4  10   -1.71    2.96
  -4   4 -10    5.63    4.91
  -4  -4 -10   10.76    4.35
  -4  -4 -11    8.06    2.16
   4   4  11    5.63    2.76
  -4   4 -11    9.36    1.46
  -4   4 -11    8.60    4.21
  -4  -4 -11   10.84    4.35
  -4   4 -11   10.04    5.38
  -4  -4 -11   15.55    5.25
  -4  -4 -12   33.39    6.91
  -4   4 -12   29.31    6.79
  -4  -4 -12   34.12    6.95
  -4   4 -12   33.35    8.19
   4   4  12   21.04    6.06
   4   4  13  112.15   14.08
  -4  -4 -13  100.80   11.80
  -4   4 -13   93.80   11.47
  -4  -4 -13  110.22   12.14
  -4   4 -13   93.55   12.63
  -4  -4 -14    7.26    5.31
  -4   4 -14   12.72    5.74
   4   4  14    6.29    4.09
  -4   4 -14   -1.38    3.17
  -4  -4 -14    6.04    4.15
  -4   4 -15   21.32    7.43
  -4  -4 -15   21.28    6.46
  -4  -4 -15   12.14    5.30
  -4   4 -15   20.81    8.18
   4   4  15   19.16    7.11
  -4   4 -16  130.44   16.25
  -4  -4 -16  113.15   13.71
  -4   4 -16  109.11   13.75
   4   4  16  125.20   15.63
  -4  -4 -16  102.31   13.37
  -4   4 -17    8.39    6.01
  -4  -4 -17   10.79    5.68
  -4  -4 -17    2.60    4.12
  -4   4 -17    8.55    5.74
  -4   4 -18   50.18   10.85
  -4  -4 -18   56.23   11.09
  -4  -4 -18   42.75   10.17
  -4   4 -18   39.14   10.47
  -4  -4 -19   21.82    8.31
  -4   4 -19    7.22    5.87
  -4  -4 -19    9.87    6.07
  -4   4 -19   10.08    7.63
  -4   4 -20  106.45   16.23
  -4  -4 -20  110.48   15.47
  -4  -4 -20  105.20   15.67
  -4   4 -20   93.91   16.25
  -4   4 -21    4.59    4.96
  -4  -4 -21    4.89    6.22
  -4  -4 -21   -0.18    4.66
  -4   4 -21   14.19    8.99
  -4   4 -22   17.59    7.45
  -4   4 -22   15.18   10.10
  -4   6  21   18.60    8.02
  -4   6  20   22.14   12.91
  -4   6  19   28.80   10.43
  -4   6  18   20.62   10.76
  -4   6  17   43.42   12.43
   4   6 -16   -0.91    3.96
  -4   6  16    5.21    4.70
   4   6 -15  247.18   17.48
  -4   6  15  273.59   27.53
   4   6 -14   33.87    6.29
  -4   6  14   64.54   14.10
   4   6 -13   55.55    8.07
  -4   6  13   56.95   12.42
   4   6 -12    5.14    2.99
  -4   6  12    6.15    4.39
   4   6 -11   80.95    8.28
  -4   6  11   69.54   12.63
   4   6 -10 1481.08   34.57
  -4   6  10 1519.78   55.77
   4   6 -10 1468.37   33.15
   4   6  -9  209.03   14.64
  -4   6   9  219.80   20.49
   4   6  -9  195.14   11.11
  -4   6   8   24.87    7.50
   4   6  -8   18.02    5.25
  -4   6   7  153.05   16.46
   4   6  -7  145.68   14.88
   4   6  -6    5.56    2.59
  -4   6   6   11.16    6.19
  -4   6   5   12.29    5.14
  -4   6   4   16.01    5.00
   4  -6  -4    5.35    2.67
   4   6  -4   12.89    4.01
  -4  -6   4   15.39    2.77
  -4  -6   4   14.92    2.78
  -4   6   4   16.01    3.00
  -4   6   4   12.57    2.66
  -4   6   3   68.24   10.12
   4   6  -3   82.32    5.35
  -4   6   3   86.95    5.50
   4  -6  -3   79.39   10.69
   4   6  -3   80.70    9.29
  -4   6   2   -0.63    2.66
   4   6  -2   -1.28    2.57
   4  -6  -2   -2.39    2.88
  -4   6   1  326.49   20.83
   4  -6  -1  325.47   20.57
   4  -6   0    7.22    3.86
   4  -6   1   76.41   10.15
  -4  -6  -1   73.48    4.81
   4  -6   1   71.99   10.09
   4  -6   2   54.20    8.42
   4  -6   2   37.43    7.17
  -4  -6  -2   43.24    4.38
   4   6   3   16.56    3.92
   4  -6   3   25.56    4.36
   4   6   3   20.33    4.31
   4  -6   3   19.70    3.96
  -4  -6  -3   19.85    3.32
   4  -6   3   28.75    5.85
   4  -6   3   18.30    5.31
   4  -6   4    2.19    2.06
   4   6   4    2.76    2.70
   4  -6   4    3.10    2.75
  -4  -6  -4    3.85    1.05
   4  -6   4    1.10    1.62
  -4  -6  -4    4.02    2.68
  -4  -6  -4    2.91    1.96
  -4   6  -4    2.69    2.27
   4   6   4    1.99    2.16
   4  -6   4    1.86    1.90
   4   6   5   98.26   13.49
  -4  -6  -5  104.85    3.93
   4  -6   5  105.09   12.05
   4   6   5  106.10   10.15
   4  -6   5  103.13   10.42
  -4  -6  -5   98.83   10.34
  -4   6  -5  110.95   10.82
  -4  -6  -5  118.78    8.85
   4  -6   5  110.74    9.54
  -4   6  -6    6.03    1.73
  -4   6  -6   12.28    1.73
   4   6   6   13.15    5.89
  -4  -6  -6   16.61    5.09
   4  -6   6   12.47    4.14
  -4  -6  -6    1.17    2.81
   4   6   6    9.61    3.31
  -4  -6  -6   12.02    3.67
   4  -6   6    7.26    2.95
   4  -6   6    7.58    4.41
  -4  -6  -6    8.89    1.18
   4   6   7   64.61   11.91
   4  -6   7   55.96    9.71
  -4  -6  -7   54.33    3.33
  -4   6  -7   52.83    7.40
  -4  -6  -7   61.12    7.76
  -4  -6  -7   67.67    7.50
   4  -6   7   67.67    7.79
  -4   6  -7   70.90    8.10
  -4   6  -8   82.05    8.70
   4   6   8   75.98   12.94
  -4  -6  -8   74.94    4.67
   4  -6   8   80.87   11.49
  -4   6  -8   62.84    8.15
  -4  -6  -8   84.41    9.43
  -4  -6  -8   80.36    8.52
  -4  -6  -9    4.84    3.92
  -4  -6  -9   -1.81    2.28
  -4   6  -9    1.19    2.51
   4   6   9    2.97    5.78
  -4   6  -9    0.23    2.44
   4   6  10   36.48   10.12
  -4   6 -10   14.98    5.81
  -4  -6 -10   22.16    5.45
  -4  -6 -10   29.43    6.40
  -4   6 -10   24.40    5.45
  -4   6 -10   22.76    4.88
   4   6  11    0.71    4.56
  -4  -6 -11    4.50    3.76
  -4  -6 -11    5.54    3.93
  -4   6 -11    1.27    2.81
  -4   6 -11    2.90    2.37
  -4   6 -11   -2.96    4.39
  -4   6 -12  543.42   21.32
  -4   6 -12  514.02   26.21
  -4  -6 -12  533.82   26.37
   4   6  12  500.25   35.07
  -4  -6 -12  489.21   24.52
  -4   6 -12  489.87   31.19
  -4   6 -13    8.56    5.50
  -4  -6 -13   15.52    5.06
  -4   6 -13   15.64    5.22
  -4  -6 -13   17.39    6.27
   4   6  13   23.13    8.81
  -4   6 -14    0.25    3.72
   4   6  14   -4.03    5.02
  -4  -6 -14    6.39    5.16
  -4  -6 -14    8.73    5.78
  -4   6 -14    3.80    4.13
  -4   6 -15   -0.31    3.43
  -4  -6 -15    2.43    4.43
   4   6  15    9.56    7.45
  -4   6 -15    7.80    5.14
  -4  -6 -15    4.42    4.53
  -4   6 -16   -0.30    3.99
  -4  -6 -16   10.24    5.87
   4   6  16   12.09    8.70
  -4  -6 -16   15.31    6.48
  -4   6 -16    8.89    5.30
  -4   6 -17   13.31    7.54
  -4  -6 -17    7.20    5.49
   4   6  17   16.46    7.89
  -4   6 -17    7.39    5.76
  -4  -6 -17   17.66    6.70
  -4   6 -18    5.78    4.05
  -4  -6 -18   11.69    6.09
  -4  -6 -18   19.94    7.59
  -4   6 -18   10.89    5.93
  -4  -6 -19    4.72    5.45
  -4   6 -19    7.15    6.47
  -4   6 -19   19.84    7.85
  -4  -6 -19   15.76    7.08
  -4  -6 -20    0.43    4.85
  -4   6 -20    0.31    4.78
  -4  -6 -20    8.96    7.18
  -4   6 -21   25.12    8.85
  -4   8  19   17.17   11.98
  -4   8  18   58.59   16.63
  -4   8  17  161.31   24.83
  -4   8  16  125.12   21.60
  -4   8  15    3.92    6.96
  -4   8  14   55.20   13.57
  -4   8  13   14.23    8.42
  -4   8  12    1.71    4.52
  -4   8  11   11.39    6.15
  -4   8  10    3.79    4.26
  -4   8   9   22.15    7.69
   4  -8  -8  124.65   13.87
  -4   8   8  116.07   16.46
   4  -8  -7   27.85    6.43
  -4   8   7   35.37    9.38
   4  -8  -6   -2.28    3.29
  -4   8   6    7.25    4.96
   4  -8  -5   -2.77    3.74
  -4   8   5   15.06    7.06
   4  -8  -4    6.41    4.16
  -4   8   4    2.99    3.94
   4  -8  -3  221.12   17.28
  -4   8   3  230.51   21.31
   4  -8  -2   74.91   10.31
  -4   8   2   64.69   11.61
   4  -8  -1   55.63    8.95
  -4   8   1   46.14    9.61
   4  -8   0    4.79    3.34
  -4   8   0    0.57    3.57
   4  -8   1    9.03    4.13
   4  -8   2    4.74    3.97
  -4  -8  -3    9.37    1.93
   4  -8   3   13.30    5.27
   4  -8   4  159.58   15.57
  -4  -8  -4  152.61    9.43
   4   8   4  145.40   18.59
  -4  -8  -5   97.21    8.16
   4   8   5   75.07   13.12
   4  -8   5  109.37   13.39
  -4  -8  -6    0.41    1.62
   4   8   6   -0.35    6.07
   4  -8   6    4.05    4.10
  -4  -8  -7    1.96    2.53
   4   8   7    5.39    5.74
   4  -8   7   -0.47    3.41
   4   8   8   10.72    6.36
  -4  -8  -8    5.72    3.27
  -4   8  -8    7.74    4.37
   4   8   9    5.78    6.31
  -4  -8  -9    2.79    3.49
  -4   8  -9    2.15    3.55
   4   8  10   11.01    6.77
  -4  -8 -10   12.03    4.74
  -4   8 -10   18.48    5.60
   4   8  11   -0.62    5.37
  -4  -8 -11   -0.20    2.81
  -4   8 -11   -3.54    3.21
   4   8  12   26.11    9.01
  -4  -8 -12   41.45    8.06
   4   8  13    9.90    5.04
  -4  -8 -13   13.80    5.27
   4   8  14    9.13    9.30
  -4  -8 -14    3.13    4.19
   4   8  15   25.43   10.39
  -4  -8 -15   27.53    7.55
   4   8  16   19.60   10.62
  -4  -8 -16   17.08    6.90
  -4  -8 -17    5.73    4.95
  -4  -8 -18   68.94   11.88
  -4  10  12   10.28    8.05
  -4  10  11    0.13    5.68
  -4  10  10   18.63    8.66
  -4  10   9   13.62    7.68
  -4  10   8   38.72   11.12
  -4  10   7    9.58    6.10
  -4  10   6   32.85   10.78
  -4  10   5    0.83    3.85
  -4  10   4    2.21    4.28
  -4  10   3   57.33   13.08
  -4  10   2   45.24   11.63
   4 -10  -2   29.59    6.66
  -4  10   1    1.37    5.14
   4 -10  -1   12.16    4.63
  -4  10   0    5.24    4.85
   4 -10   0    2.50    2.70
  -4  10  -1    8.98    6.03
   4 -10   1    9.71    4.88
  -4  10  -2    9.51    6.38
   4  10   2    9.80    6.56
   4 -10   2   16.47    5.81
  -4  10  -3   15.31    6.38
   4  10   3    1.71    5.19
   4 -10   3   16.73    5.96
   4  10   4   27.93    9.94
   4 -10   4   27.79    7.52
   4  10   5   38.84   12.20
   4 -10   5   47.60    9.79
   4  10   6  158.16   22.35
   4  10   7   25.54   11.22
  -4  10  -7   28.15    8.90
   4  10   8   15.66    9.15
  -4  10  -8   17.09    7.57
   4  10   9   14.15    7.38
  -4  10  -9   13.60    6.05
   4  10  10   10.16    8.39
   4  10  11    4.12    5.38
   4  10  12   49.12   13.82
  -5   1  25   48.25   10.18
   5   1 -25   60.81   13.40
  -5   1  24   31.97    8.72
   5   1 -24   33.84   10.14
  -5   1  23   10.42    4.45
   5   1 -23   25.61    9.34
  -5  -1  22    4.07    3.87
  -5   1  22    0.21    3.30
  -5  -1  21    6.74    4.22
  -5   1  21    2.42    3.78
  -5  -1  20   18.51    5.69
  -5   1  20   18.59    5.95
  -5   1  19  147.01   14.17
  -5  -1  19  156.11   13.69
  -5   1  18    3.34    3.30
  -5  -1  18    7.16    3.76
  -5   1  17   99.32    6.52
  -5   1  17  112.77   11.72
  -5  -1  17   86.06    9.22
  -5   1  16  223.82    9.89
  -5   1  16  218.31   15.35
  -5  -1  16  219.05   14.43
  -5  -1  15   38.96    5.89
  -5   1  15   46.86    7.15
   5   1 -15   40.19    4.75
  -5   1  15   36.22    4.10
  -5  -1  14    9.12    2.84
  -5   1  14   13.42    4.27
   5   1 -14    8.49    2.55
  -5   1  14   13.30    2.58
  -5  -1  13   37.57    5.48
  -5   1  13   43.29    6.40
  -5   1  13   41.93    4.30
  -5   1  13   42.01    5.78
   5   1 -13   42.09    4.76
  -5   1  12  811.42   17.96
   5   1 -12  815.84   20.69
  -5   1  12  832.27   24.85
  -5  -1  12  844.12   24.40
  -5   1  12  816.66   25.32
  -5   1  11  286.29   10.62
   5   1 -11  279.96   12.15
  -5   1  11  295.91   14.23
  -5  -1  11  271.86   13.34
  -5   1  11  279.53   14.17
   5  -1 -10  193.83   13.76
  -5   1  10  192.99   11.34
  -5  -1  10  196.67   10.98
   5   1 -10  187.07   10.07
  -5   1  10  183.27    8.41
  -5   1  10  188.74   11.03
   5   1 -10  177.12    9.75
   5  -1  -9  254.32   15.16
  -5  -1   9  249.55   12.02
  -5   1   9  230.89   11.94
   5   1  -9  235.82   11.05
   5  -1  -9  235.67   11.02
   5   1  -9  234.42    6.26
  -5   1   9  229.04    9.32
  -5   1   9  258.40   12.26
  -5   1   8    1.61    1.20
  -5  -1   8    1.30    1.90
   5   1  -8    4.12    1.78
   5  -1  -8    2.39    2.32
  -5   1   8   -0.32    0.82
   5   1  -8    0.54    0.76
  -5   1   8    2.30    1.50
   5  -1  -8    1.71    1.15
   5  -1  -7  101.01    8.85
   5  -1  -7   89.02    6.47
   5   1  -7  101.70    6.77
  -5   1   7  104.79    7.40
  -5  -1   7   83.51    6.63
  -5   1   7  103.86    7.23
  -5   1   7   94.03    5.82
  -5  -1   6   57.82    5.48
  -5   1   6   54.68    5.17
  -5   1   6   50.57    6.07
   5   1  -6   49.31    4.67
  -5   1   6   57.05    5.26
   5  -1  -6   49.24    4.72
   5  -1  -6   61.79    6.60
  -5   1   6   56.95    4.53
  -5  -1   5 2105.85   32.50
   5   1  -5 2104.79   30.76
  -5   1   5 2152.48   29.74
   5  -1  -5 2177.79   29.62
  -5   1   5 2215.74   31.23
   5  -1  -5 2200.38   30.19
  -5   1   5 2220.96   37.78
   5  -1  -5 2178.25   36.69
  -5   1   5 2143.07   27.16
   5   1  -4  818.93   19.64
   5  -1  -4  829.00   17.70
  -5   1   4  795.70   17.20
  -5  -1   4  841.51   20.63
   5  -1  -4  766.68   17.58
  -5   1   4  845.96   18.66
   5  -1  -4  789.98   20.80
  -5   1   4  811.59   21.15
  -5   1   4  831.67   16.77
   5   1  -3  133.83    8.56
   5  -1  -3  136.12    6.80
  -5  -1   3  125.36    8.28
  -5   1   3  131.13    6.64
  -5   1   3  129.84    7.17
   5  -1  -3  121.87    6.87
  -5   1   3  139.01    8.10
  -5   1   3  139.55    6.92
   5  -1  -3  142.05    8.22
   5  -1  -3  137.74    6.82
  -5   1   2    1.90    1.00
   5  -1  -2    0.70    0.98
   5  -1  -2    0.74    0.80
   5  -1  -2    2.96    1.39
  -5   1   2    1.57    1.13
  -5   1   2    1.71    1.28
   5  -1  -2    2.43    1.16
  -5   1   2    0.35    1.06
  -5  -1   2    2.63    1.56
   5   1  -2    1.73    1.63
   5  -1  -1   12.93    2.24
  -5   1   1   15.79    2.36
   5   1  -1   12.36    3.15
  -5   1   1   12.28    2.34
   5  -1  -1   15.97    2.49
   5  -1  -1   14.03    2.21
  -5   1   1   12.13    2.12
  -5   1   1   17.61    4.02
  -5  -1   1   17.09    3.67
  -5  -1   1   16.77    3.73
  -5   1   1   12.48    3.53
   5  -1  -1   11.18    1.84
  -5   1   1   12.11    1.88
  -5   1   0    0.56    2.77
   5   1   0   -2.17    2.73
   5   1   0    1.32    1.81
   5  -1   0    2.88    2.15
   5  -1   0    1.25    3.28
  -5  -1   0    0.89    2.57
   5   1   0    2.93    3.02
  -5  -1   0   -1.15    3.77
  -5  -1   0    3.40    3.28
   5  -1   0    0.18    2.20
  -5   1   0   -1.43    2.78
  -5   1   0   -2.05    3.17
  -5  -1   0    1.02    1.89
   5   1   0    2.12    2.16
  -5   1   0    1.92    0.99
   5  -1   0    1.53    1.13
   5  -1   0   -0.06    0.71
  -5   1   0    0.89    0.82
   5  -1   0    1.69    1.11
  -5   1   0    1.79    1.07
   5  -1   0    1.43    0.74
  -5  -1  -1   80.80    9.26
   5  -1   1   77.01    8.98
  -5   1  -1   73.03    8.71
   5  -1   1   76.47    4.65
   5  -1   1   71.85    5.41
  -5   1  -1   82.17    4.16
   5   1   1   72.10    8.44
   5  -1   1   78.98    9.08
   5   1   1   79.17    6.61
  -5  -1  -1   89.12    7.72
   5  -1   1   60.92    7.89
   5  -1   1   75.86    8.51
  -5   1  -1   78.24    5.02
   5  -1   1   76.43    4.55
   5   1   1   88.74    8.66
   5  -1   1   88.02    9.05
   5   1   1   81.03    6.00
  -5   1  -2  598.26   21.82
  -5  -1  -2  625.40   21.96
   5  -1   2  581.12   12.19
   5  -1   2  606.41   16.06
  -5   1  -2  607.80   10.21
   5  -1   2  635.85   22.19
   5   1   2  604.74   21.57
   5  -1   2  550.21   12.89
   5   1   2  620.24   20.81
  -5  -1  -2  609.17   21.39
   5  -1   2  619.11   21.03
  -5   1  -2  585.45   21.57
  -5  -1  -2  607.20   18.68
  -5   1  -2  597.60   23.56
   5  -1   2  590.87   22.94
   5   1   2  608.75   17.86
   5  -1   2  624.23   22.32
  -5   1  -2  628.46   21.91
   5   1   2  612.25   13.63
   5   1   3  263.86    9.11
  -5   1  -3  290.46   14.26
   5  -1   3  277.62   14.19
  -5  -1  -3  284.95   10.22
   5  -1   3  266.79    9.41
  -5   1  -3  283.74   15.91
   5  -1   3  289.68   15.50
  -5  -1  -3  276.35   12.91
   5   1   3  279.44   12.41
   5  -1   3  267.52    7.82
   5  -1   3  267.25   11.01
   5   1   3  264.27   13.01
   5  -1   3  287.88   13.63
  -5  -1  -3  259.23   13.35
  -5   1  -3  249.21   13.32
   5   1   4   95.69    5.54
   5  -1   4   95.39    6.70
   5  -1   4   94.59    4.34
   5  -1   4  116.91    9.21
  -5  -1  -4  106.80    6.46
  -5   1  -4   93.71    8.22
   5   1   4   94.31    5.62
   5   1   4  105.36    8.08
  -5   1  -4  104.92    9.67
  -5  -1  -4  112.00    8.45
   5  -1   4   97.70    8.91
  -5   1  -4   99.21    8.48
  -5  -1  -4  105.19    8.48
   5  -1   5   40.64    2.52
   5   1   5   36.88    3.65
  -5   1  -5   50.44    6.18
  -5  -1  -5   44.49    5.84
   5  -1   5   35.79    5.20
  -5   1  -5   50.56    6.14
  -5  -1  -5   43.96    4.39
   5  -1   5   43.74    5.95
  -5  -1  -5   39.73    5.45
  -5   1  -5   41.73    6.34
  -5  -1  -6    5.82    2.75
  -5   1  -6    9.13    3.20
   5   1   6    6.79    1.82
  -5   1  -6    5.95    2.03
  -5  -1  -6   12.01    3.16
   5  -1   6    9.61    3.37
   5  -1   6    6.50    2.96
  -5  -1  -6    7.05    1.90
  -5   1  -6   10.17    3.24
   5   1   7   52.72    4.94
  -5   1  -7   61.76    7.42
  -5  -1  -7   52.74    7.11
   5  -1   7   49.69    7.07
  -5  -1  -7   64.34    5.97
  -5   1  -7   60.66    7.14
  -5   1  -7   46.31    6.46
  -5  -1  -7   49.23    6.53
   5  -1   7   67.85    7.90
  -5  -1  -8  305.67   16.66
  -5   1  -8  266.72   15.69
  -5  -1  -8  291.62   10.50
  -5  -1  -8  271.18   12.83
  -5  -1  -8  277.42   15.73
  -5   1  -8  278.27   16.67
  -5  -1  -9   31.75    3.79
  -5   1  -9   40.62    6.92
  -5   1  -9   30.74    3.64
  -5  -1  -9   33.66    6.18
  -5   1  -9   27.62    5.57
  -5  -1  -9   28.68    4.58
  -5  -1 -10  148.56    8.39
  -5   1 -10  155.83    8.28
  -5   1 -10  159.62   13.59
  -5  -1 -10  171.48   13.41
   5  -1  10  161.91    9.58
  -5  -1 -10  168.70   11.30
  -5  -1 -11   27.64    4.05
  -5  -1 -11   23.62    5.79
  -5   1 -11   26.86    5.74
  -5   1 -11   21.28    3.42
   5  -1  11   22.61    3.41
  -5  -1 -12   35.56    4.55
  -5  -1 -12   42.06    7.51
  -5   1 -12   28.70    6.33
  -5   1 -12   35.41    4.51
   5  -1  12   37.91    4.53
  -5  -1 -13    0.76    1.59
  -5  -1 -13    2.02    3.30
  -5   1 -13    1.69    1.67
   5  -1  13    0.36    1.09
  -5  -1 -14   89.97    7.82
  -5   1 -14   85.88    7.46
  -5  -1 -14   88.27   11.62
  -5   1 -14   76.69   11.14
   5   1  14   97.32    6.66
  -5  -1 -15   56.13   10.06
  -5   1 -15   60.85   10.51
  -5   1 -16   18.74    6.33
  -5  -1 -16   18.70    7.00
   5  -1  16   12.57    4.06
   5  -1  17  102.95    9.78
  -5   1 -17  124.17   15.24
  -5   1 -17   98.73   14.02
  -5  -1 -17   77.96   12.34
  -5   1 -18   26.52    7.80
  -5  -1 -18   12.98    6.80
  -5   1 -18   35.27    8.89
  -5  -1 -18   26.54    8.14
  -5   1 -19   16.40    6.20
  -5  -1 -19   22.33    7.93
  -5   1 -19   30.42    9.23
  -5  -1 -19   32.60    8.73
  -5   1 -20   33.19    9.32
  -5  -1 -20   30.28    9.19
  -5  -1 -20   39.61   10.13
  -5   1 -20   34.07    9.68
  -5   1 -21   -6.34    6.59
  -5  -1 -21    1.08    4.60
  -5   1 -21    7.25    8.01
  -5   1 -22   23.12    8.21
  -5  -1 -22    8.74    5.00
  -5   1 -22   23.21    9.56
  -5  -1 -22   33.46    9.86
  -5   3  25   47.79   11.08
   5   3 -25   51.17   12.11
  -5   3  24   18.70    7.67
   5   3 -24   24.94    9.07
  -5   3  23   69.99   12.36
   5   3 -23   87.08   14.29
  -5   3  22    9.15    5.82
   5   3 -22   14.99    7.38
  -5   3  21   25.47    8.35
   5   3 -21   31.40    8.73
  -5   3  20   87.49   12.51
   5   3 -20   79.13   13.02
  -5   3  19   12.84    5.61
   5   3 -19    6.44    4.54
  -5  -3  19    8.86    3.74
   5   3 -18  181.88   16.45
  -5  -3  18  144.69   13.22
  -5   3  18  157.06   15.48
   5   3 -17   20.81    3.58
  -5   3  17   22.93    6.47
  -5  -3  17   12.98    3.69
   5   3 -16   47.76    5.60
  -5   3  16   50.46    8.47
  -5  -3  16   36.40    6.16
   5   3 -15    2.29    1.96
  -5  -3  15    0.51    2.69
  -5   3  15    1.98    2.36
  -5  -3  14    4.51    3.44
  -5   3  14    0.45    3.23
  -5   3  14    6.42    3.51
  -5   3  13  441.82   27.58
   5   3 -13  387.83   15.05
  -5  -3  13  409.01   19.63
  -5  -3  12   11.09    4.10
   5   3 -12    7.73    2.34
  -5   3  12    6.83    4.04
  -5  -3  11    7.32    3.47
   5   3 -11    4.57    1.86
  -5   3  11    7.53    4.06
  -5  -3  10   21.09    4.95
   5   3 -10   18.53    3.34
  -5   3  10   20.88    5.79
  -5  -3   9   22.04    4.59
  -5   3   9   30.60    6.62
   5   3  -9   33.05    4.48
  -5  -3   8   33.49    5.51
   5   3  -8   31.71    4.49
  -5   3   8   37.09    6.86
   5  -3  -7  124.50   10.79
  -5   3   7  126.29   11.48
  -5  -3   7  117.61   10.02
   5   3  -7  120.21    9.13
  -5   3   7  125.14    9.65
   5   3  -6  111.23    9.48
  -5   3   6  107.38   10.25
   5  -3  -6   96.52    9.59
  -5   3   6  103.78    8.46
   5   3  -5  543.78   22.38
   5  -3  -5  573.74   22.47
  -5   3   5  576.38   22.71
   5   3  -4   17.77    4.62
   5  -3  -4   15.74    3.96
  -5   3   4   10.08    3.08
   5   3  -3   67.50    8.82
  -5   3   3   72.09    7.50
   5  -3  -3   61.81    7.15
  -5   3   2  115.74    9.23
  -5   3   2  109.74    8.46
  -5  -3   2  125.93    8.79
  -5  -3   2  112.78    8.24
  -5   3   2  121.63    8.54
   5   3  -2  117.50    4.49
   5   3  -2  112.04    5.76
   5   3  -1   84.28    4.34
  -5   3   1   79.30    5.32
  -5  -3   1   80.99    8.59
  -5   3   1   94.14    8.19
  -5  -3   1   74.87    8.24
  -5   3   1   74.60    8.77
   5   3  -1   85.28    4.01
   5   3  -1   78.99    8.24
   5  -3  -1   68.88    8.30
  -5   3   1   66.96    7.92
   5  -3   0    3.67    3.15
  -5  -3   0    7.52    2.20
   5   3   0    6.59    1.12
  -5  -3   0    6.72    3.31
   5   3   0    7.08    2.49
  -5   3   0   10.09    3.98
   5   3   0    9.85    3.48
   5  -3   0    9.20    3.08
   5   3   0   10.84    3.80
   5  -3   0   11.72    3.30
  -5   3   0    5.21    2.35
   5   3   0   14.16    3.88
  -5   3   0    5.44    1.65
   5  -3   1  281.73   17.06
   5   3   1  265.66   17.69
   5   3   1  301.00   13.37
   5  -3   1  317.56   14.64
  -5   3  -1  307.54   12.52
   5   3   1  276.97   18.18
   5  -3   1  258.69   16.34
  -5   3  -1  283.56   17.34
  -5  -3  -1  318.43   19.39
  -5   3  -1  293.05    8.69
   5  -3   1  275.44   18.80
  -5  -3  -1  309.13   11.64
   5  -3   1  312.73   19.79
   5   3   2  185.10   10.06
   5  -3   2  179.28   10.12
  -5   3  -2  169.49    9.41
   5   3   2  175.34   13.28
   5  -3   2  185.38   13.56
  -5   3  -2  178.34   13.18
  -5  -3  -2  179.47   13.83
  -5   3  -2  178.68    6.00
   5  -3   2  168.84   13.91
  -5  -3  -2  179.01    9.08
   5  -3   2  171.20   14.93
   5  -3   3  461.55   22.94
  -5  -3  -3  462.45   15.50
  -5  -3  -3  434.36   18.61
  -5   3  -3  467.34   20.18
  -5   3  -3  459.35   15.43
   5  -3   3  471.98   20.23
   5   3   3  477.36   19.70
   5  -3   3  454.00   22.01
  -5   3  -3  515.57   24.39
  -5   3  -3  448.85    8.44
  -5   3  -3  460.17   13.21
  -5  -3  -3  442.88   19.52
  -5   3  -4   44.26    4.90
   5  -3   4   44.90    6.78
  -5   3  -4   47.25    4.10
  -5  -3  -4   50.35    6.33
  -5   3  -4   47.01    6.22
   5  -3   4   43.66    7.00
  -5   3  -4   49.50    7.49
  -5  -3  -4   46.33    5.37
  -5   3  -4   42.30    7.71
  -5   3  -5    4.10    1.30
  -5   3  -5    1.51    1.35
   5   3   5    3.47    2.68
  -5  -3  -5    3.36    2.12
   5  -3   5    3.11    2.48
  -5   3  -5    6.60    2.93
  -5  -3  -5    4.94    2.70
  -5  -3  -5    3.45    0.93
   5  -3   5    1.29    2.24
  -5   3  -5   -0.27    2.33
  -5   3  -6    6.32    1.85
   5   3   6    4.22    2.90
  -5   3  -6    6.89    2.85
  -5  -3  -6    4.39    2.64
   5  -3   6    5.13    2.64
  -5   3  -6    4.91    4.55
  -5  -3  -6    7.25    3.08
  -5   3  -6    6.83    1.62
  -5  -3  -6    6.59    1.46
   5  -3   6    6.50    3.25
   5  -3   7  257.39   17.46
  -5  -3  -7  300.68    9.94
  -5   3  -7  299.52    8.82
  -5   3  -7  308.03   16.55
  -5  -3  -7  301.33   16.34
  -5  -3  -7  289.52   15.23
  -5   3  -7  286.42   19.05
   5   3   7  274.45   16.92
   5  -3   8  408.58   22.13
  -5  -3  -8  429.93   13.24
  -5   3  -8  424.24    9.52
  -5  -3  -8  411.03   19.11
  -5   3  -8  381.76   22.15
  -5   3  -8  401.93   19.51
  -5  -3  -8  409.08   19.56
   5   3   8  415.96   20.98
  -5  -3  -9  523.10   23.20
  -5   3  -9  550.91   23.66
   5   3   9  536.61   24.30
  -5  -3  -9  558.17   23.17
  -5   3  -9  530.17   26.40
  -5  -3  -9  544.29   15.96
  -5  -3 -10  152.79    9.14
   5   3  10  160.10   13.59
  -5   3 -10  160.56   15.11
  -5  -3 -10  162.97   13.17
  -5  -3 -10  167.81   13.69
  -5   3 -10  169.02   13.66
  -5  -3 -11    5.98    4.61
  -5   3 -11    8.13    4.48
  -5  -3 -11    8.38    4.25
  -5   3 -11    5.93    3.94
  -5  -3 -11    1.24    1.10
   5   3  11    3.49    3.47
  -5   3 -12   17.17    6.30
  -5  -3 -12   21.69    6.64
   5   3  12   18.57    5.34
  -5  -3 -12   17.89    5.45
  -5   3 -12   14.42    5.73
  -5  -3 -12   14.68    3.52
  -5  -3 -13  182.20   15.75
  -5   3 -13  172.59   15.60
  -5   3 -13  201.18   18.32
  -5  -3 -13  162.62   14.99
   5   3  13  193.13   16.11
  -5   3 -14   27.41    7.15
  -5  -3 -14   37.13    7.80
  -5  -3 -14   34.84    8.22
  -5   3 -14   25.54    7.87
   5  -3  14   27.64    2.38
   5   3  14   32.49    7.20
  -5   3 -15  387.66   26.49
  -5  -3 -15  370.48   23.98
  -5  -3 -15  395.38   24.53
  -5   3 -15  407.52   25.25
  -5  -3 -16  116.79   13.95
  -5   3 -16  144.86   16.76
  -5  -3 -16  136.47   15.34
  -5   3 -16  151.09   16.32
  -5   3 -17  112.45   15.36
  -5  -3 -17  104.80   14.35
  -5  -3 -17  102.79   13.72
  -5   3 -17  100.76   13.83
  -5  -3 -18   33.76    8.88
  -5   3 -18   42.71    9.99
  -5   3 -18   36.85    8.87
  -5  -3 -18   41.04    9.40
  -5   3 -19   18.00    8.55
  -5  -3 -19   22.06    7.24
  -5   3 -19   22.52    8.60
  -5  -3 -19   14.55    7.60
  -5  -3 -20   -0.99    3.89
  -5   3 -20    8.07    7.14
  -5  -3 -20    6.01    6.83
  -5   3 -20    6.89    5.87
  -5  -3 -21   17.80    8.09
  -5   3 -21   14.69    7.76
  -5  -3 -21   24.84    8.40
  -5   3 -21   15.04    8.16
  -5   3 -22   23.26   10.87
  -5   5  23   48.81   11.75
   5   5 -22   45.87   10.02
  -5   5  22   33.54    9.28
   5   5 -21   -2.76    3.32
  -5   5  21    9.27    5.36
   5   5 -20   -0.17    3.75
  -5   5  20    3.70    5.70
  -5   5  19   -4.47    7.78
   5   5 -19    3.12    3.71
  -5   5  19    6.13    4.91
  -5   5  18   -5.20    6.50
   5   5 -18    0.82    2.79
  -5   5  18   -3.52    3.59
  -5   5  17   18.66   10.40
   5   5 -17    8.99    3.88
  -5   5  16   25.55    7.94
   5   5 -16   34.27    6.64
  -5   5  15   20.49    8.32
   5   5 -15   24.92    5.74
  -5   5  14   26.25    8.00
   5   5 -14   25.91    5.60
  -5   5  13   33.39    8.67
   5   5 -13   34.36    5.72
   5   5 -13   35.19    4.79
  -5   5  12   31.90    8.54
   5   5 -12   25.29    4.02
   5   5 -12   30.40    5.10
   5   5 -11   23.35    4.61
   5   5 -11   27.45    4.42
  -5   5  11   26.31    7.98
   5   5 -10    0.06    1.48
   5   5 -10    1.17    2.17
  -5   5  10    3.91    4.86
   5   5  -9   46.47    4.86
  -5   5   9   53.08    9.50
   5   5  -9   55.95    7.16
   5   5  -8   39.22    6.41
  -5   5   8   45.14    8.56
   5   5  -8   31.96    3.43
   5   5  -7    8.08    3.70
   5   5  -7   12.06    2.18
  -5   5   7    7.94    4.49
  -5   5   6  260.11   18.95
   5   5  -6  275.70   15.28
   5   5  -6  229.68   18.64
   5   5  -5  539.12   20.50
   5   5  -5  522.97   28.43
  -5   5   5  517.65   26.12
  -5   5   4   69.63    9.59
   5   5  -4   71.57    7.14
  -5   5   3   10.34    3.90
   5   5  -3   12.08    3.33
  -5   5   3    7.75    2.68
  -5  -5   3    8.44    2.76
  -5  -5   3    9.07    2.61
  -5   5   3   10.12    2.94
   5  -5  -3    7.46    2.82
  -5   5   2   19.66    5.35
  -5   5   2   13.92    3.28
  -5  -5   2   14.37    3.18
   5  -5  -2   10.47    3.74
   5   5  -2   15.55    3.47
   5  -5  -2   12.67    3.16
   5   5  -2   17.02    3.40
  -5   5   1   60.25    8.36
   5  -5  -1   66.89    5.88
   5   5  -1   74.16    5.32
   5   5  -1   68.04    7.04
   5  -5  -1   76.09   10.92
   5  -5   0    5.25    1.65
   5  -5   0    7.68    3.91
  -5  -5   0    0.86    1.03
  -5   5   0    5.65    3.73
   5  -5   1  249.57   18.30
   5  -5   1  245.64   19.05
  -5  -5  -1  261.52   10.27
   5  -5   2   38.98    7.76
  -5  -5  -2   29.79    3.84
   5  -5   2   35.62    7.08
   5  -5   2   32.29    5.60
   5   5   2   29.79    6.02
   5   5   2   27.87    5.50
   5  -5   2   27.18    5.15
  -5   5  -3  644.59   26.89
  -5  -5  -3  611.93   27.26
   5  -5   3  568.44   25.31
   5   5   3  617.59   26.02
   5  -5   3  699.03   30.08
  -5  -5  -3  685.00   18.84
  -5   5  -3  656.86   14.32
   5   5   3  603.35   25.53
   5  -5   3  608.87   26.37
   5  -5   3  650.22   29.09
  -5   5  -4   11.02    4.17
  -5  -5  -4    8.86    3.88
  -5   5  -4    9.10    3.51
   5  -5   4    7.48    4.16
   5   5   4   11.76    4.15
   5  -5   4   10.69    3.81
  -5  -5  -4    7.84    2.53
   5  -5   4    9.11    3.40
  -5   5  -4    7.50    1.53
  -5   5  -5    5.71    3.79
  -5  -5  -5    7.34    4.18
  -5   5  -5    5.80    2.96
   5   5   5    5.86    4.05
  -5   5  -5    1.51    0.59
   5   5   5    5.09    3.17
   5  -5   5    6.01    3.24
  -5  -5  -5    1.68    1.99
   5  -5   5   -1.49    2.56
  -5  -5  -5    4.01    2.40
   5  -5   5    2.80    2.81
   5   5   6   57.69    9.70
   5  -5   6   69.87   10.13
  -5  -5  -6   70.81    8.34
  -5   5  -6   62.94    8.19
  -5   5  -6   74.45    7.69
  -5  -5  -6   82.50    8.01
   5  -5   6   81.59    8.95
   5   5   7    5.97    3.44
  -5  -5  -7    5.21    3.10
  -5   5  -7    6.97    2.25
  -5  -5  -7    9.90    3.93
  -5   5  -7    6.36    2.83
   5  -5   7    7.40    5.02
  -5   5  -8  691.62   27.41
  -5  -5  -8  738.91   27.76
  -5  -5  -8  763.33   12.48
   5  -5   8  704.91   32.14
  -5  -5  -8  726.74   25.61
  -5   5  -8  716.56   34.59
  -5   5  -8  755.27   23.89
   5   5   8  778.68   37.27
  -5   5  -9  100.42    8.84
   5   5   9   89.90   13.29
  -5  -5  -9  102.78   10.80
  -5   5  -9   99.93   11.08
  -5   5  -9   93.30    6.74
  -5  -5  -9  105.50   10.31
  -5   5  -9   75.88   11.55
   5  -5   9   88.71   12.09
  -5   5 -10  129.14    9.99
  -5  -5 -10  128.35   11.79
  -5   5 -10  117.25   14.78
  -5   5 -10  139.34   13.13
  -5  -5 -10  120.03   12.06
   5   5  10  123.71   15.53
  -5  -5 -11    3.62    3.36
  -5   5 -11    2.51    3.61
  -5   5 -11   -0.81    3.47
  -5  -5 -11    1.19    2.99
   5   5  11    5.92    5.66
  -5  -5 -12   14.96    5.38
  -5   5 -12   15.06    5.52
  -5   5 -12    6.03    3.61
  -5  -5 -12    8.43    4.13
   5   5  12   19.74    7.18
  -5  -5 -13   26.40    6.50
  -5   5 -13   23.30    6.70
  -5  -5 -13   31.93    7.05
  -5   5 -13   26.67    8.13
   5   5  13   31.69    8.33
  -5   5 -14  210.35   21.48
  -5  -5 -14  224.53   18.34
  -5   5 -14  229.02   19.06
  -5  -5 -14  225.92   18.91
   5   5  14  228.57   22.34
  -5  -5 -15  151.58   15.94
  -5   5 -15  131.70   15.11
  -5  -5 -15  159.57   16.01
   5   5  15  136.59   17.31
  -5   5 -15  134.97   17.53
  -5  -5 -16  116.11   14.88
  -5  -5 -16   96.34   13.22
  -5   5 -16   98.42   13.74
   5   5  16  100.61   14.98
  -5   5 -16  105.90   15.98
  -5   5 -17  196.40   22.03
  -5  -5 -17  208.01   19.53
  -5   5 -17  212.27   20.12
  -5  -5 -17  241.66   21.02
   5   5  17  246.81   23.31
  -5   5 -18    7.19    4.88
  -5  -5 -18   17.05    7.07
  -5  -5 -18    5.27    5.38
  -5   5 -18    1.40    4.13
  -5  -5 -19   31.81    9.46
  -5   5 -19   20.13    8.05
  -5  -5 -19   17.41    6.84
  -5   5 -19    7.38    6.49
  -5  -5 -20   20.57    8.26
  -5   5 -20   33.60   10.58
  -5   5 -20   28.43   10.14
  -5  -5 -20   23.64    8.40
  -5   5 -21   -1.73    5.28
  -5   5 -21    2.30    7.30
  -5   7  21   13.89    9.80
  -5   7  20   26.22   11.17
  -5   7  19   41.32   13.10
  -5   7  18    6.40    6.16
  -5   7  17   63.49   15.57
  -5   7  16   25.31   10.15
  -5   7  15   93.48   17.24
  -5   7  14    9.88    8.37
  -5   7  13    9.62    7.07
  -5   7  12    4.57    5.60
  -5   7  11    7.75    6.66
  -5   7  10   33.85   10.18
  -5   7   9   21.88    8.04
  -5   7   8   12.61    5.59
  -5   7   7   26.49    8.33
   5  -7  -6  198.65   18.43
  -5  -7   6  224.47   10.58
  -5   7   6  205.11   19.65
  -5   7   5  407.97   26.74
  -5   7   5  452.89   16.39
  -5  -7   5  390.19   13.85
  -5   7   5  403.77   15.48
  -5  -7   5  373.58   13.38
   5  -7  -5  381.96   25.06
   5  -7  -5  352.26   14.05
   5   7  -5  412.57   14.83
  -5   7   4  182.26   17.87
   5  -7  -4  199.13   17.70
  -5   7   3    4.63    4.34
   5  -7  -3    9.37    4.82
   5   7  -3   12.44    4.32
  -5   7   2   -1.88    3.10
   5  -7  -2    9.22    4.40
  -5   7   1   -1.64    3.42
   5  -7  -1    3.06    3.62
   5  -7   0    8.58    4.43
   5  -7   0   -0.85    3.50
  -5   7   0    4.47    4.28
  -5  -7  -1   22.74    2.95
   5  -7   1   14.18    4.53
   5  -7   1   10.95    5.41
   5  -7   2  271.54   19.84
  -5  -7  -2  313.34   11.98
   5  -7   2  267.87   19.06
   5  -7   3  246.65   19.14
  -5  -7  -3  250.84   11.71
   5  -7   3  276.09   17.91
   5  -7   4  104.34   12.82
   5  -7   4  106.64   10.52
  -5  -7  -4  112.02    8.55
   5  -7   4  105.84    8.89
  -5  -7  -5   29.20    6.16
  -5   7  -5   30.61    6.31
   5   7   5   15.41    5.64
  -5  -7  -5   30.17    4.82
   5  -7   5   24.32    7.28
  -5   7  -5   24.11    3.17
   5  -7   5   23.79    5.23
   5   7   6   20.22   10.85
  -5   7  -6   15.74    5.56
  -5  -7  -6   13.42    3.76
  -5  -7  -6    5.91    3.41
  -5   7  -6    6.66    3.41
   5  -7   6    9.97    5.22
   5   7   7   89.30   14.51
  -5   7  -7  119.84   11.78
   5  -7   7   93.37   12.99
  -5  -7  -7  122.24   10.48
  -5   7  -7  105.74   12.50
  -5  -7  -7  106.88   12.11
  -5   7  -8   60.76    8.33
   5   7   8   37.10    9.83
  -5  -7  -8   60.55    7.87
  -5  -7  -8   55.67    8.75
  -5   7  -8   54.80    9.05
   5  -7   8   45.77    9.85
   5   7   9   43.22   11.40
  -5  -7  -9   49.45    8.68
  -5   7  -9   39.59    8.07
  -5  -7  -9   44.52    7.51
  -5  -7  -9   53.06    7.76
  -5   7  -9   55.38    8.01
   5   7  10   75.00   14.27
  -5   7 -10  111.52   11.07
  -5  -7 -10  107.54   12.15
  -5  -7 -10  104.82   11.03
  -5   7 -10   98.75   12.00
   5   7  11    6.52    5.88
  -5  -7 -11   20.32    5.58
  -5  -7 -11   16.93    6.03
  -5   7 -11    8.86    3.62
  -5   7 -11    8.29    2.90
   5   7  12   10.46    6.58
  -5  -7 -12   19.23    5.94
  -5  -7 -12   13.26    4.67
  -5   7 -12    2.99    3.05
  -5   7 -12   15.80    4.65
  -5   7 -13   32.21    7.49
  -5  -7 -13   36.84    8.10
   5   7  13   29.42   10.74
  -5  -7 -13   28.51    7.63
  -5  -7 -14   -5.87    5.16
  -5  -7 -14    0.92    4.01
   5   7  14   -4.07    5.17
  -5  -7 -15   13.68    5.45
   5   7  15    7.99    6.23
  -5  -7 -15   20.11    6.97
  -5  -7 -16    9.70    5.11
   5   7  16   12.67    6.56
  -5  -7 -16   18.85    6.30
  -5  -7 -17   72.74   11.95
  -5  -7 -17   61.53   11.33
  -5  -7 -18    0.50    3.63
  -5  -7 -18   -0.08    4.00
  -5  -7 -19    5.79    4.73
  -5  -7 -20    7.94    5.07
  -5   9  16   43.96   13.75
  -5   9  15   11.69    8.32
  -5   9  14    5.78    6.87
  -5   9  13   59.05   14.75
  -5   9  12  253.86   27.97
  -5   9  11    3.03    3.92
  -5   9  10   81.30   15.83
  -5   9   9   18.63    9.76
  -5   9   8   28.40    9.83
   5  -9  -7    2.89    3.71
  -5   9   7    1.69    4.99
   5  -9  -6   14.68    5.52
  -5   9   6   14.71    6.41
  -5   9   5   61.70   12.22
   5  -9  -5   84.61   11.59
  -5   9   4    3.37    4.82
   5  -9  -4    1.87    4.01
  -5   9   3   20.23    7.88
   5  -9  -3   16.95    5.87
  -5   9   2    5.43    4.07
   5  -9  -2   -0.04    3.01
  -5   9   1    1.94    3.90
   5  -9  -1   -0.01    2.93
  -5   9   0    7.60    5.40
   5  -9   0   10.81    5.32
  -5   9  -1    6.65    4.20
   5  -9   1    4.68    3.72
  -5   9  -2   13.83    6.20
   5  -9   2   18.69    6.20
  -5   9  -3    6.97    4.46
   5  -9   3    3.02    3.52
   5   9   4    1.28    4.27
   5  -9   4    5.87    4.74
   5   9   5   19.51    8.49
   5  -9   5   13.66    5.95
   5   9   6    2.12    5.83
   5  -9   6    1.58    3.94
  -5   9  -7    5.14    5.18
   5   9   7    7.07    7.58
   5  -9   7   11.79    6.72
  -5   9  -8    1.49    2.99
   5   9   8   14.98    8.97
  -5   9  -9   36.73    8.02
   5   9   9   28.89   10.35
  -5   9 -10  250.54   19.30
   5   9  10  195.71   24.88
   5   9  11   65.87   14.56
   5   9  12    1.08    5.83
   5   9  13   12.15    8.06
   5   9  14   29.45    9.77
   5   9  15   -2.59    6.99
  -5  11   4    8.27    6.08
  -5  11   3    5.67    5.50
  -5  11   2   25.45   10.07
  -5  11   1    2.29    4.36
  -5  11   0    2.80    6.11
   5  11   1   -9.97    7.28
  -5  11  -1    7.04    5.91
   5  11   2   91.20   17.49
  -5  11  -2   90.11   15.56
  -5  11  -3   -9.50    7.09
   5  11   3   10.96    8.28
   5 -11   3    5.38    4.34
  -5  11  -4    0.91    4.86
   5 -11   4   18.33    7.07
  -5  11  -5   22.73    8.82
  -5  11  -5    9.36    7.64
  -5  11  -6    4.57    5.16
  -5  11  -6    0.08    5.12
  -5  11  -7   61.25   12.19
  -5  11  -7   41.31   10.57
  -5  11  -8    7.64    6.13
  -6   0  24    5.11    4.44
  -6   0  23    0.28    3.84
  -6   0  22  301.44   21.33
  -6   0  21   -4.37    4.73
  -6   0  20    3.11    3.79
  -6   0  19    7.62    4.93
  -6   0  18  154.90   13.52
  -6   0  17    0.06    2.22
  -6   0  16    2.42    2.60
  -6   0  15    2.03    1.97
   6   0 -14   51.88    5.69
  -6   0  14   46.81    6.59
  -6   0  13    0.87    1.68
   6   0 -13   -0.59    1.32
  -6   0  12   25.53    4.44
   6   0 -12   42.18    5.23
  -6   0  11   -1.04    1.83
   6   0 -11    2.14    1.34
  -6   0  10   14.41    3.28
   6   0 -10   12.27    2.85
   6   0 -10   20.76    5.05
   6   0  -9    0.62    1.51
  -6   0   9    1.02    1.28
   6   0  -9    2.45    1.63
   6   0  -8   25.05    3.83
   6   0  -8   29.21    3.01
   6   0  -8   30.45    4.40
  -6   0   8   19.68    3.50
   6   0  -7    1.57    1.30
  -6   0   7   -1.34    2.30
   6   0  -7    1.24    1.36
   6   0  -7    0.87    0.94
   6   0  -6   90.52    7.14
   6   0  -6   85.50    5.42
   6   0  -6   99.83    6.76
  -6   0   6   85.61    6.68
   6   0  -5    0.43    1.15
   6   0  -5    1.49    1.29
  -6   0   4    9.93    2.56
   6   0  -4   16.41    2.82
  -6   0   3   -0.95    1.10
   6   0  -3   -0.17    1.06
   6   0  -2    7.25    2.12
  -6   0   2    5.96    2.10
  -6   0   1    1.27    1.33
   6   0  -1   -1.38    1.85
  -6   0   1    0.66    2.15
   6   0  -1    2.77    2.36
  -6   0   1    1.12    1.94
   6   0  -1    4.63    2.47
  -6   0   0 9999.00  112.12
   6   0   0 9755.74  109.36
  -6   0   0 9877.20  110.10
   6   0   0 9385.53  109.32
  -6   0   0 9640.19   74.83
   6   0   0 9843.92   96.66
  -6   0   0 9947.04  111.75
   6   0   0 9615.99  110.00
   6   0   1   -1.61    1.50
   6   0   1    2.67    2.06
  -6   0  -1   -0.40    2.85
   6   0   1   -0.99    2.91
   6   0   1    1.96    2.82
  -6   0  -1   -0.96    3.56
   6   0   1    0.31    1.99
   6   0   1    0.74    2.28
  -6   0  -1    1.01    2.01
   6   0   2  303.79   16.71
   6   0   2  289.37   14.41
   6   0   2  294.54   16.79
  -6   0  -2  286.39   16.75
   6   0   2  278.26   13.27
  -6   0  -2  306.73   16.68
   6   0   2  287.14   15.70
   6   0   3    4.07    2.24
  -6   0  -3    1.74    1.63
  -6   0  -3   -0.69    1.70
   6   0   3    0.10    1.43
   6   0   3    0.37    1.73
  -6   0  -3   -0.33    2.16
  -6   0  -4   12.94    4.00
  -6   0  -4    9.00    2.58
   6   0   4    7.98    2.23
  -6   0  -4   13.05    3.68
   6   0   4    9.01    3.16
  -6   0  -5   -0.29    2.48
   6   0   5    3.56    2.44
  -6   0  -5    1.98    2.65
   6   0   5    1.35    2.28
  -6   0  -5   -0.96    1.46
  -6   0  -6  312.96   16.97
   6   0   6  312.40   16.63
  -6   0  -6  325.02   16.95
   6   0   6  324.83   14.86
  -6   0  -6  330.15   15.15
  -6   0  -7   -0.85    2.18
  -6   0  -7   -2.61    3.55
  -6   0  -7   -0.43    0.53
  -6   0  -7    2.73    1.87
  -6   0  -8    8.09    3.91
  -6   0  -8    2.79    2.17
  -6   0  -8    3.07    1.01
  -6   0  -8    8.84    3.09
  -6   0  -9    0.44    2.49
  -6   0  -9   -3.97    3.92
  -6   0  -9    0.94    0.85
  -6   0 -10   26.19    6.28
  -6   0 -10   19.76    5.41
  -6   0 -10   21.63    2.78
  -6   0 -11    1.75    2.92
  -6   0 -11    4.60    4.50
  -6   0 -11    0.01    0.83
  -6   0 -12    3.54    3.64
  -6   0 -12    0.29    1.09
  -6   0 -13   -2.36    3.45
  -6   0 -13   -0.94    1.09
  -6   0 -14   -7.44    5.56
  -6   0 -14   12.86    6.02
  -6   0 -15   -0.33    4.08
  -6   0 -15    8.11    5.90
  -6   0 -16   15.05    5.49
  -6   0 -16   16.77    6.37
  -6   0 -17    0.03    4.46
  -6   0 -17    7.61    6.23
  -6   0 -18   62.84   12.07
  -6   0 -18   56.54   11.03
  -6   0 -19   -8.07    6.94
  -6   0 -19   12.19    7.97
  -6   0 -20    1.33    4.19
  -6   0 -20   12.89    7.30
  -6   0 -21    1.21    5.39
  -6   0 -21    8.40    6.64
  -6   2  26   -1.54    4.40
  -6   2  25   13.70    6.05
   6   2 -25   24.40    9.00
  -6   2  24   14.25    7.24
   6   2 -24   23.93    9.66
  -6   2  23   -2.85    3.63
   6   2 -23   10.86    7.80
  -6   2  22    8.05    4.60
  -6  -2  21   19.42    6.12
  -6   2  21   25.89    7.00
  -6   2  20   11.97    5.59
  -6  -2  20   15.14    4.95
  -6   2  19   36.99    8.03
  -6  -2  19   42.64    7.64
  -6   2  18   15.91    3.64
   6   2 -18    8.96    2.54
  -6  -2  18   16.94    4.68
  -6   2  18   20.82    6.46
  -6   2  17   20.43    4.00
   6   2 -17   18.69    3.57
  -6   2  17   20.65    5.43
  -6  -2  17   17.06    4.64
  -6   2  16   10.01    3.06
   6   2 -16    6.35    2.40
  -6   2  16   10.75    4.19
  -6  -2  16    8.37    3.64
  -6   2  15    9.11    3.10
  -6   2  15   12.13    4.44
  -6  -2  15    6.56    3.00
   6   2 -15   10.24    2.97
  -6  -2  14  399.07   19.14
  -6   2  14  437.31   21.51
   6   2 -14  418.22   16.69
  -6   2  14  417.55   15.99
   6   2 -13    1.00    1.41
   6   2 -13    4.24    2.30
  -6  -2  13    0.74    1.74
  -6   2  13    1.07    2.82
   6   2 -12   16.09    3.39
  -6   2  12   18.87    4.51
  -6  -2  12   20.38    4.68
  -6   2  11   41.07    6.17
   6   2 -11   41.33    4.96
  -6  -2  11   44.46    6.13
  -6   2  11   58.63    9.08
  -6   2  10   76.88    7.59
  -6  -2  10   78.49    7.83
  -6   2  10   85.26   10.40
   6   2 -10   72.11    6.59
  -6   2  10   76.44    7.94
  -6  -2   9   24.26    4.18
  -6   2   9   29.14    6.07
   6   2  -9   22.84    3.77
  -6   2   9   29.72    4.96
  -6   2   9   31.58    5.06
   6   2  -8  655.09   19.39
  -6   2   8  642.54   20.58
  -6  -2   8  650.35   22.03
   6  -2  -8  670.53   25.08
  -6   2   8  617.72   25.10
  -6   2   8  650.68   20.65
   6   2  -7 1364.20   28.81
  -6  -2   7 1292.98   31.01
  -6   2   7 1330.54   28.14
   6  -2  -7 1301.89   33.53
  -6   2   7 1367.71   35.07
  -6   2   7 1375.36   29.12
   6   2  -6  275.35   13.61
  -6   2   6  257.35   11.93
  -6  -2   6  272.83   14.54
   6  -2  -6  279.90   15.20
  -6   2   6  281.49   11.68
  -6   2   6  303.47   13.32
  -6   2   6  297.09   15.66
  -6   2   5    1.68    1.67
   6  -2  -5    2.57    2.17
  -6   2   5    2.28    1.98
  -6   2   5    0.26    1.47
  -6   2   5   -0.90    1.42
  -6  -2   5    0.57    1.78
   6   2  -5   -1.23    1.95
  -6   2   4    0.92    0.91
  -6   2   4    3.60    2.19
  -6   2   4    2.08    1.42
   6   2  -4    1.39    1.40
  -6  -2   4    0.97    2.29
  -6   2   4    2.25    2.00
   6  -2  -4    1.32    1.53
  -6   2   3   28.10    3.76
  -6   2   3   33.57    4.17
  -6   2   3   28.23    4.25
   6  -2  -3   26.22    4.31
  -6   2   3   27.78    3.47
   6   2  -3   31.41    5.75
   6   2  -2   68.72    6.33
  -6   2   2   71.56    5.73
  -6   2   2   78.32    6.26
   6  -2  -2   83.54    7.22
  -6   2   2   79.39    6.65
  -6  -2   2   76.44    7.23
  -6   2   2   71.53    7.06
   6   2  -2   73.73    8.66
  -6   2   2   71.47    7.15
  -6  -2   2   67.90    6.78
   6  -2  -2   73.73    5.13
  -6   2   2   78.23    5.23
  -6  -2   1  812.71   28.81
  -6   2   1  793.32   28.70
  -6   2   1  815.86   19.68
   6  -2  -1  839.44   22.11
  -6   2   1  829.44   20.15
  -6  -2   1  822.70   28.73
  -6   2   1  855.40   29.96
  -6   2   1  885.86   19.30
   6   2  -1  794.18   27.85
   6  -2  -1  720.05   27.89
   6  -2  -1  866.44   16.63
  -6   2   1  831.30   16.47
   6   2  -1  802.58   21.24
   6   2   0  202.89   15.79
   6  -2   0  177.70   13.89
  -6   2   0  224.38    9.41
  -6   2   0  218.40   10.32
  -6   2   0  223.69    9.91
   6  -2   0  225.32   10.33
  -6   2   0  219.95   16.54
   6   2   0  189.83   15.30
  -6  -2   0  194.20   14.67
   6  -2   0  184.48   14.24
   6   2   0  206.92   15.41
   6  -2   0  187.80   15.00
  -6  -2   0  238.49   13.56
   6   2   0  215.31   10.46
  -6   2   0  220.12    8.14
   6  -2   0  219.67    7.76
   6  -2   1  441.35   24.07
  -6  -2  -1  484.74   18.22
   6   2   1  460.00   15.14
   6  -2   1  418.15   23.19
   6   2   1  434.59   23.95
  -6   2  -1  460.30   13.14
  -6   2  -1  455.34   13.66
   6  -2   1  441.81   14.56
  -6   2  -1  446.44   14.88
   6  -2   1  426.93   23.39
   6   2   1  417.46   23.08
   6  -2   1  450.46   24.52
   6   2   1  447.23   11.09
  -6   2  -1  453.41   11.41
   6  -2   1  449.32   10.61
   6   2   1  455.93   20.19
   6  -2   1  478.20   22.26
  -6  -2  -1  433.58   23.89
  -6   2  -1  461.84   23.67
   6   2   2   60.87    5.70
  -6  -2  -2   57.86    6.39
   6  -2   2   53.23    8.01
   6  -2   2   51.34    7.95
  -6   2  -2   54.86    4.41
  -6   2  -2   59.72    5.53
   6  -2   2   59.89    5.63
  -6   2  -2   60.83    4.88
   6   2   2   59.18    7.98
   6  -2   2   61.80    8.34
   6   2   2   54.78    2.94
   6  -2   2   53.10    3.38
  -6   2  -2   50.36    4.05
   6   2   2   61.59    7.06
   6  -2   2   62.16    7.51
  -6   2  -2   64.44    8.80
  -6  -2  -2   65.62    8.76
  -6   2  -3   -1.93    3.69
  -6   2  -3    3.32    2.51
  -6   2  -3    1.62    0.98
   6  -2   3    2.97    1.54
   6  -2   3    3.88    2.84
   6   2   3    3.82    2.86
  -6  -2  -3    2.11    2.42
   6  -2   3    4.44    2.51
   6   2   3    9.52    3.38
  -6   2  -3    3.19    2.70
  -6  -2  -3   -0.61    1.94
   6   2   3    5.79    2.47
   6  -2   3    4.30    3.37
   6  -2   3    2.26    2.26
   6  -2   3    3.69    0.95
  -6  -2  -3    9.66    4.06
   6  -2   4    1.09    2.01
  -6  -2  -4    3.76    2.25
  -6   2  -4    6.29    1.39
   6  -2   4    5.69    2.01
  -6   2  -4    3.09    1.98
  -6  -2  -4    2.89    1.78
   6  -2   4    6.67    1.30
  -6   2  -4    5.89    4.17
  -6  -2  -4    6.28    1.60
  -6   2  -4    4.98    2.08
   6  -2   4    0.75    2.34
   6  -2   5   55.78    5.48
   6   2   5   66.26    6.90
  -6  -2  -5   61.43    7.75
  -6   2  -5   67.53    7.79
  -6   2  -5   75.06    9.79
   6  -2   5   59.20    3.54
  -6  -2  -5   66.19    7.16
   6  -2   5   62.61    8.13
  -6  -2  -5   64.30    4.92
   6  -2   5   59.49    8.01
  -6   2  -5   64.28    8.23
  -6   2  -6  147.65   11.65
  -6  -2  -6  153.30   11.85
   6  -2   6  140.34    5.96
   6  -2   6  140.08    8.67
   6   2   6  135.68    9.55
   6  -2   6  133.81   11.87
  -6  -2  -6  135.24   10.73
  -6   2  -6  136.83   12.98
   6  -2   6  121.89   11.22
  -6  -2  -6  132.56    7.59
  -6  -2  -7  896.50   29.11
  -6   2  -7  916.71   29.49
   6  -2   7  858.19   16.16
   6  -2   7  908.61   31.44
  -6  -2  -7  924.49   21.11
  -6   2  -7  858.80   32.12
  -6  -2  -7  927.23   28.57
   6  -2   7  865.69   21.53
   6   2   7  858.11   24.17
   6  -2   8  874.32   17.60
  -6   2  -8  851.38   29.27
  -6  -2  -8  865.98   29.43
   6  -2   8  805.11   20.86
   6   2   8  825.71   24.27
  -6   2  -8  809.70   31.46
  -6  -2  -8  845.59   28.30
  -6  -2  -8  872.37   21.84
   6  -2   8  823.91   30.36
  -6   2  -9  176.63   13.91
  -6  -2  -9  168.22   13.64
   6  -2   9  170.34    9.61
   6   2   9  171.35   11.34
  -6  -2  -9  182.64   10.63
  -6  -2  -9  178.52   13.80
  -6   2  -9  159.85   14.53
  -6   2 -10   24.19    6.37
  -6  -2 -10   21.71    5.91
  -6  -2 -10    9.62    3.57
  -6   2 -10   18.15    6.06
   6   2  10   18.01    4.47
  -6  -2 -10   11.09    2.93
   6  -2  10   16.80    3.26
  -6   2 -11   35.25    7.46
  -6  -2 -11   41.55    7.61
  -6   2 -11   30.26    7.09
  -6  -2 -11   35.69    6.81
   6   2  11   43.46    6.44
  -6  -2 -11   35.28    5.26
   6  -2  11   35.12    4.47
  -6  -2 -12    7.63    3.61
  -6   2 -12    4.40    3.74
   6  -2  12    8.05    2.41
   6  -2  12    5.44    1.80
  -6  -2 -13   18.86    6.73
  -6   2 -13    8.62    4.29
  -6   2 -13   14.47    3.08
   6  -2  13   15.56    2.75
  -6   2 -13    9.21    4.50
  -6  -2 -13   12.72    5.42
   6  -2  14  341.90   12.94
  -6  -2 -14  340.71   22.80
  -6   2 -14  310.93   23.43
  -6   2 -14  315.74   21.98
  -6  -2 -14  356.21   23.02
  -6   2 -15   13.85    6.29
  -6  -2 -15   26.32    7.56
   6  -2  15   14.07    3.03
  -6   2 -15   11.90    4.70
  -6  -2 -15   17.44    6.48
  -6   2 -16   14.89    6.68
  -6  -2 -16    8.06    6.62
  -6   2 -16   -5.07    6.06
  -6  -2 -16    3.14    3.60
  -6   2 -17   15.24    7.18
  -6  -2 -17    3.91    4.94
  -6   2 -17    0.65    5.14
  -6  -2 -17    3.95    4.90
  -6   2 -18    4.08    3.81
  -6  -2 -18    6.52    5.27
  -6   2 -18   -8.48    7.60
  -6  -2 -18    8.26    6.06
  -6  -2 -19   35.44    9.18
  -6   2 -19   44.47   11.10
  -6   2 -19    5.87    5.27
  -6  -2 -19   34.89    9.93
  -6   2 -20   11.18    6.27
  -6  -2 -20   12.43    7.00
  -6   2 -20    3.51    5.59
  -6  -2 -20    8.19    5.20
  -6   2 -21   10.20    8.21
  -6  -2 -21    6.86    6.50
  -6   2 -21    3.16    5.65
  -6  -2 -21    7.20    7.21
   6   4 -25    7.90    5.57
  -6   4  24   12.78    6.97
   6   4 -24    5.69    5.81
  -6   4  23    4.37    3.94
   6   4 -23   12.13    7.67
  -6   4  22  133.41   17.05
   6   4 -22  126.89   15.65
  -6   4  21   16.53    7.38
   6   4 -21   15.81    6.48
   6   4 -20  362.42   23.96
  -6   4  20  326.50   24.78
   6   4 -19    5.92    5.35
  -6   4  19   -1.26    3.83
   6   4 -18    8.31    5.13
  -6   4  18    6.40    4.80
  -6  -4  18   -4.22    3.00
  -6  -4  17    1.48    3.44
   6   4 -17    8.27    4.54
  -6   4  17    3.57    5.01
   6   4 -16   90.91   10.40
  -6  -4  16   77.24   10.25
  -6   4  16   74.60   10.15
  -6   4  16   91.93   15.05
  -6  -4  15   10.90    4.16
   6   4 -15   18.49    3.83
  -6   4  15   20.09    5.65
  -6   4  15   10.76    5.82
  -6  -4  14    2.89    2.60
   6   4 -14    3.79    2.21
  -6   4  14    4.06    3.74
  -6  -4  13   10.16    4.14
   6   4 -13    3.82    1.75
  -6   4  13    3.55    4.05
  -6  -4  12    0.07    2.21
   6   4 -12    0.30    1.33
  -6   4  12   -0.56    3.09
  -6  -4  11    2.24    2.93
  -6   4  11   11.77    5.28
   6   4 -11    6.85    2.57
  -6   4  10   31.74    8.09
   6   4 -10   28.25    4.93
  -6   4   9   72.38   10.15
   6   4  -9   61.29    7.29
  -6   4   8  268.55   18.74
   6   4  -8  280.34   16.31
   6   4  -7   56.87    7.82
  -6   4   7   43.85    7.66
   6   4  -7   51.50    6.28
  -6   4   6  399.94   21.70
   6   4  -6  388.57   15.98
   6   4  -6  382.74   21.86
  -6   4   5  162.83   13.40
   6   4  -5  162.41    9.80
   6   4  -5  130.93   13.50
   6   4  -4  104.14   12.22
   6   4  -4   97.24    7.16
  -6   4   4  104.24   10.46
  -6   4   3    5.83    3.50
  -6   4   3   15.91    3.95
  -6   4   3   13.66    3.67
  -6  -4   3    9.01    2.92
  -6  -4   3   12.67    3.40
   6   4  -3    8.97    2.23
  -6   4   2  104.74    9.89
   6   4  -2   95.23    9.16
   6  -4  -2   77.81    9.04
  -6  -4   2   88.21    9.02
  -6   4   2   91.59    9.72
   6   4  -2   85.08    5.94
  -6   4   2   96.13    9.84
  -6  -4   2   87.44    8.98
   6   4  -1   37.15    3.67
  -6  -4   1   30.98    5.64
  -6   4   1   45.38    7.21
  -6   4   1   35.36    5.92
  -6   4   1   33.39    3.85
   6  -4  -1   20.11    5.39
   6   4  -1   30.61    5.54
   6  -4  -1   30.57    5.62
   6   4   0   62.81    4.40
  -6   4   0   50.89    6.62
  -6  -4   0   68.53    6.51
   6  -4   0   61.87    9.87
  -6   4   0   65.03    5.11
   6  -4   0   53.72    7.03
   6   4   0   67.70    6.78
  -6  -4  -1   24.71    3.93
   6   4   1   26.03    5.46
   6  -4   1   32.24    5.78
   6  -4   1   21.73    4.83
   6   4   1   21.22    5.34
  -6   4  -1   25.96    4.55
  -6   4  -1   19.81    4.90
  -6   4  -1   23.38    2.95
   6   4   1   27.77    4.46
   6  -4   1   26.58    4.30
   6  -4   1   20.88    5.97
   6  -4   1   20.89    5.74
  -6  -4  -2    8.65    2.26
   6  -4   2   12.97    5.32
  -6   4  -2   14.42    3.84
   6  -4   2   14.99    3.48
   6   4   2    8.34    3.26
   6  -4   2    9.51    4.25
  -6   4  -2   11.00    2.12
   6  -4   2    9.13    5.21
  -6  -4  -2    2.20    2.88
   6   4   2    6.13    2.56
   6  -4   2   14.56    4.47
  -6   4  -2    6.01    3.18
  -6   4  -3   12.71    4.32
  -6  -4  -3    3.28    2.35
   6  -4   3    5.52    3.65
  -6   4  -3   10.73    3.34
   6  -4   3    9.16    4.11
   6   4   3    8.40    3.52
  -6   4  -3    7.01    1.40
  -6  -4  -3    8.47    2.16
   6  -4   3    7.75    4.09
   6  -4   3    1.86    4.09
  -6  -4  -4  112.58    8.70
   6  -4   4  116.14   12.51
  -6   4  -4  111.52    7.47
  -6  -4  -4  106.88   10.42
  -6   4  -4  112.23    8.79
   6   4   4  117.41   11.10
   6  -4   4  122.04   11.78
  -6   4  -4  109.31    4.32
   6  -4   4  111.39   12.63
  -6   4  -4  116.09   11.70
  -6  -4  -4  109.90   11.14
  -6  -4  -5   79.87    8.83
  -6   4  -5   91.19    8.05
   6   4   5   86.81   10.83
  -6   4  -5   82.51    9.42
   6  -4   5  100.23   11.75
  -6   4  -5   88.98    6.44
   6  -4   5   86.11   10.37
  -6  -4  -5   92.71    8.35
  -6  -4  -6  469.32   21.68
  -6   4  -6  458.30   22.21
   6   4   6  496.93   25.99
  -6   4  -6  472.35   18.24
  -6   4  -6  453.01   14.10
  -6   4  -6  442.15   26.62
  -6  -4  -6  466.19   19.46
   6  -4   6  442.58   24.92
  -6   4  -7   56.14    6.40
   6   4   7   72.40   10.50
  -6   4  -7   65.93    8.96
  -6  -4  -7   68.85    8.95
  -6   4  -7   63.80   10.64
  -6  -4  -7   64.17    7.78
   6  -4   7   69.83    9.97
  -6  -4  -7   82.50    4.49
  -6   4  -7   72.15    5.51
  -6   4  -8  137.97    7.17
   6   4   8  130.31   13.95
   6  -4   8  125.89   14.08
  -6  -4  -8  137.98    6.68
  -6   4  -8  135.42   14.86
  -6  -4  -8  136.39   11.46
  -6  -4  -8  120.33   11.62
  -6   4  -8  122.53   11.89
  -6  -4  -9   37.45    3.97
   6  -4   9   41.56    8.47
  -6   4  -9   32.51    6.61
  -6  -4  -9   37.56    6.80
   6   4   9   36.03    7.48
  -6  -4  -9   31.84    6.36
  -6   4  -9   25.70    6.80
  -6   4  -9   37.21    3.55
   6   4  10    7.60    5.19
  -6  -4 -10    2.61    3.68
  -6   4 -10    4.26    3.85
  -6  -4 -10   -0.13    1.20
  -6  -4 -10    6.22    4.32
  -6   4 -10    1.83    3.49
  -6  -4 -11    2.17    3.14
  -6   4 -11    8.11    5.60
   6   4  11    4.08    4.10
  -6  -4 -11    7.02    4.53
  -6   4 -11    5.43    3.57
  -6  -4 -12    7.85    5.35
  -6   4 -12    3.26    4.03
  -6  -4 -12   -0.30    2.39
  -6   4 -12    0.04    3.20
   6   4  12    1.81    3.15
  -6   4 -13   15.26    6.46
  -6  -4 -13    8.14    4.93
  -6  -4 -13   10.64    4.91
  -6   4 -13   11.23    6.54
   6   4  13    6.87    3.50
  -6   4 -14   87.38   12.37
  -6  -4 -14   87.36   12.19
  -6  -4 -14   76.51   11.19
  -6   4 -14   77.79   12.77
   6   4  14   94.75   12.38
  -6  -4 -15    6.23    5.51
  -6   4 -15   16.50    6.43
  -6  -4 -15    4.12    5.13
  -6   4 -15   12.62    6.74
   6   4  15    7.59    4.69
  -6   4 -16   74.18   12.08
  -6  -4 -16   72.26   11.78
  -6  -4 -16   66.02   11.16
  -6   4 -16   75.77   13.44
   6   4  16   55.95    9.96
  -6   4 -17   15.38    7.21
  -6  -4 -17   12.38    6.33
  -6   4 -17   -0.92    3.72
  -6  -4 -17    5.30    5.59
  -6   4 -18   19.25    7.51
  -6  -4 -18   32.77    9.72
  -6   4 -18   22.99    9.46
  -6  -4 -18   15.26    6.23
  -6   4 -19    8.41    6.09
  -6  -4 -19    7.90    5.97
  -6   4 -19    4.65    7.17
  -6  -4 -19    1.10    3.34
  -6   4 -20  164.35   20.20
  -6  -4 -20  157.34   19.09
  -6   4 -20  181.75   23.24
  -6  -4 -20  143.93   18.41
  -6   4 -21   12.22    6.17
  -6   4 -21   25.44   11.38
  -6   6  21   18.26    7.41
  -6   6  20   -2.15    3.53
  -6   6  20   10.86    9.07
  -6   6  19   24.71    8.78
  -6   6  19    7.56    7.01
  -6   6  18    1.15    4.13
  -6   6  18   -7.42    8.01
  -6   6  17   18.36    8.26
  -6   6  16    6.96    8.19
  -6   6  15   20.06    8.07
   6   6 -14   40.65    6.32
  -6   6  14   44.43   11.31
   6   6 -13   35.99    5.43
  -6   6  13   56.07   12.49
   6   6 -12   -1.30    3.00
  -6   6  12   15.33    6.95
   6   6 -11   35.82    4.91
  -6   6  11   42.97   10.03
  -6   6  10   58.60   11.18
   6   6 -10   56.82    5.71
  -6   6   9    8.44    5.73
   6   6  -9   10.14    2.11
  -6   6   8  116.46   14.77
  -6   6   7   52.28   10.16
  -6   6   6  307.69   22.17
   6   6  -5    3.47    2.99
  -6   6   5    2.39    3.96
  -6  -6   5    5.23    2.64
  -6  -6   5    4.15    2.52
  -6  -6   4    0.33    1.45
  -6   6   4    2.41    2.18
  -6   6   4   -0.83    2.03
  -6   6   4   -2.65    4.17
   6   6  -4    5.54    3.07
  -6  -6   4   -0.03    1.58
   6   6  -4    1.86    1.82
   6  -6  -4    0.84    1.51
   6  -6  -4   -2.47    4.38
  -6   6   3   12.24    4.95
   6  -6  -3   10.81    2.94
   6   6  -3    9.84    2.76
  -6   6   3   12.79    3.70
  -6  -6   3    6.80    2.27
   6   6  -3   13.07    3.74
   6  -6  -3   10.09    5.08
   6   6  -2   95.52    9.17
   6   6  -2   92.05    5.88
   6  -6  -2   89.21    7.08
  -6   6   2  103.10   12.09
   6  -6  -2   78.77   11.68
   6  -6  -1  291.95   21.69
   6  -6  -1  301.62   10.82
  -6   6   1  303.94   20.03
   6  -6   0   92.53   12.24
   6  -6   0   98.14   12.70
  -6   6   0  111.84   12.08
   6  -6   1  200.98   18.47
  -6  -6  -1  228.01   11.00
  -6   6  -1  208.44   16.48
   6  -6   1  204.64   18.01
  -6   6  -2   83.99    6.34
  -6  -6  -2   90.13    7.18
   6  -6   2   79.83   11.77
   6  -6   2   95.92   12.43
  -6  -6  -3    0.07    1.76
   6  -6   3   -1.07    2.66
   6  -6   3   -6.87    5.42
  -6   6  -3    1.18    1.20
   6  -6   3    4.21    2.66
   6  -6   3   -1.93    1.95
   6   6   3    5.22    3.31
   6   6   3    3.47    3.26
  -6   6  -4    3.08    1.29
   6  -6   4    1.88    2.91
  -6  -6  -4    0.10    1.64
  -6   6  -4    5.03    3.70
   6  -6   4    2.85    2.51
   6   6   4    1.64    2.53
   6   6   4    4.36    3.08
  -6   6  -4    1.96    2.62
   6  -6   4    2.04    2.58
  -6  -6  -4    1.49    2.43
   6  -6   4    2.95    3.30
  -6  -6  -5   42.48    5.83
   6  -6   5   36.53    7.37
   6   6   5   29.26    6.10
  -6   6  -5   41.28    6.80
   6   6   5   42.92    9.05
  -6   6  -5   44.13    3.19
   6  -6   5   42.99    8.50
  -6  -6  -5   30.21    6.70
   6   6   5   26.19    5.95
   6  -6   5   41.42    7.97
  -6   6  -5   32.93    6.98
   6   6   6  228.44   21.18
  -6   6  -6  238.64   15.28
   6  -6   6  235.32   19.73
   6  -6   6  256.60   18.87
   6   6   6  234.51   17.17
  -6  -6  -6  270.11   15.17
  -6  -6  -6  238.91   18.24
  -6   6  -6  265.77   19.44
  -6  -6  -7  110.09   11.66
   6   6   7  101.58   14.58
   6  -6   7  104.73   13.17
  -6  -6  -7  133.89   11.26
  -6   6  -7  125.49   11.08
  -6   6  -7  113.55   12.84
  -6  -6  -7  120.81   12.95
  -6   6  -8  336.15   21.43
  -6  -6  -8  289.26   19.26
  -6   6  -8  333.01   17.93
   6   6   8  272.24   24.18
  -6  -6  -8  337.49   21.22
  -6  -6  -8  302.52   17.50
   6  -6   8  304.57   23.33
   6   6   9    6.34    6.83
  -6   6  -9   -0.23    1.88
  -6  -6  -9    4.45    3.72
  -6   6  -9   -4.95    4.94
  -6  -6  -9    1.02    3.19
   6  -6   9    0.62    3.95
  -6   6 -10   14.85    4.34
  -6  -6 -10   18.49    5.25
  -6  -6 -10   14.65    4.52
  -6   6 -10   11.23    4.32
   6   6  10   15.87    7.74
  -6   6 -11    0.15    4.78
  -6  -6 -11    3.20    3.11
  -6   6 -11   -4.53    4.79
  -6  -6 -11    1.93    3.23
   6   6  11    3.55    4.89
  -6   6 -12    7.63    4.80
  -6  -6 -12    1.57    3.30
  -6   6 -12    0.29    3.77
  -6  -6 -12   13.22    5.44
   6   6  12   11.90    6.56
  -6   6 -13    0.35    4.43
  -6  -6 -13    8.68    4.37
  -6   6 -13    4.17    4.94
  -6  -6 -13    4.57    3.27
   6   6  13    9.23    5.44
  -6   6 -14   14.49    5.07
   6   6  14   31.46    9.34
  -6  -6 -14   28.67    7.29
  -6  -6 -14   27.60    7.82
  -6   6 -14   24.69    6.90
  -6   6 -15   25.45    9.04
  -6  -6 -15   38.85    8.11
   6   6  15   29.79    8.93
  -6   6 -15   19.12    6.12
  -6  -6 -15   27.83    7.36
  -6   6 -16   -9.08    6.85
  -6  -6 -16   -0.94    3.52
   6   6  16   -3.10    3.93
  -6   6 -16   -2.14    4.97
  -6  -6 -16    3.48    4.98
  -6   6 -17   -3.37    4.37
  -6   6 -17   -7.76    5.37
  -6  -6 -17   -7.07    5.74
  -6  -6 -17    3.39    3.62
  -6   6 -18    1.37    5.05
  -6   6 -18    2.24    4.19
  -6  -6 -18    8.60    5.56
  -6  -6 -18    9.25    4.45
  -6   6 -19   -4.93    5.83
  -6   6 -19    2.95    4.94
  -6  -6 -19    2.89    4.80
  -6  -6 -19   -1.19    5.48
  -6  -6 -20    7.43    6.18
  -6   6 -20   -2.81    5.13
  -6   8  19   24.42   14.58
  -6   8  18   39.50   14.55
  -6   8  17   -7.44    8.62
  -6   8  16   15.17    8.41
  -6   8  15   70.06   15.21
  -6   8  14    4.32    6.53
  -6   8  13   43.02   12.26
  -6   8  12   -5.07    5.97
  -6   8  11   -1.39    5.38
  -6   8  10   -0.22    4.19
  -6   8   9    6.22    4.28
  -6   8   8   -2.84    4.29
   6  -8  -8   -5.48    5.63
  -6   8   7  100.87   14.83
   6  -8  -7   57.97   10.40
  -6   8   6   -0.59    3.48
   6  -8  -6   -3.85    4.68
  -6   8   5   23.17    7.47
   6  -8  -5   32.76    7.85
  -6   8   4   17.31    6.58
   6  -8  -4   11.82    5.52
  -6   8   3   22.45    7.26
   6  -8  -3   18.59    6.86
   6  -8  -2    4.08    4.08
  -6   8   2   -1.12    4.08
  -6   8   1  126.31   15.46
   6  -8  -1  119.14   14.25
  -6   8   0 1370.61   49.40
   6  -8   0 1336.55   46.47
   6  -8   1   90.58   12.66
  -6   8  -1   84.49   12.72
   6  -8   2   14.87    4.83
  -6   8  -2   24.43    7.41
   6  -8   3    7.04    3.57
  -6   8  -3   13.82    3.39
   6  -8   4    5.35    4.11
  -6  -8  -5   38.49    5.63
   6   8   5   34.55    9.06
  -6   8  -5   52.78    8.85
   6  -8   5   47.07   10.03
  -6  -8  -6   48.24    6.74
   6   8   6   50.77   11.59
  -6   8  -6   58.16    9.35
   6  -8   6   42.14    9.52
  -6  -8  -7   47.83    6.98
   6   8   7   42.65   10.90
  -6   8  -7   51.59    8.70
   6  -8   7   43.51    9.82
  -6  -8  -8    8.72    3.45
   6   8   8    7.72    6.77
  -6   8  -8    2.31    2.71
   6  -8   8   11.51    6.41
  -6   8  -9    1.59    3.69
  -6  -8  -9   -0.25    2.46
   6   8   9    2.18    3.73
  -6   8 -10    8.76    3.93
  -6  -8 -10   14.35    4.69
   6   8  10   13.05    7.62
  -6   8 -11    2.24    4.93
  -6  -8 -11    4.81    3.54
   6   8  11    5.01    7.34
  -6  -8 -12    9.52    3.37
   6   8  12    8.17    6.01
  -6  -8 -13    7.79    4.04
   6   8  13    5.95    6.36
  -6  -8 -14   -6.17    5.26
   6   8  14    1.50    6.46
  -6  -8 -15   58.81   10.56
   6   8  15   43.46   12.02
  -6  -8 -16   -0.34    3.79
  -6  -8 -17   -5.24    5.02
  -6  10  11    2.69    5.81
  -6  10  10    5.77    7.88
  -6  10   9    7.08    6.42
  -6  10   8  103.73   17.21
  -6  10   7  140.50   19.90
  -6  10   6   10.61    6.44
  -6  10   5   -7.00    5.46
  -6  10   4   23.37    9.56
   6 -10  -4   11.81    4.73
  -6  10   3   15.04    7.04
   6 -10  -3    7.02    4.74
  -6  10   2   34.01    9.56
   6 -10  -2   22.62    6.34
  -6  10   1   32.88    9.50
   6 -10  -1   30.41    7.44
  -6  10   0    9.08    5.70
   6 -10   0    4.06    3.82
  -6  10  -1   22.71    8.46
   6 -10   1   19.21    6.40
  -6  10  -2   22.19    7.66
   6 -10   2   16.52    5.97
   6  10   3   12.02    8.30
  -6  10  -3   31.39    9.05
   6 -10   3   33.42    9.17
   6  10   4   11.04    6.84
  -6  10  -4    3.13    4.39
   6 -10   4   14.73    6.71
  -6  10  -5   33.50    9.64
  -6  10  -5   19.97    8.13
   6  10   5   26.69    9.92
   6 -10   5   13.11    7.19
  -6  10  -6   33.07    9.23
  -6  10  -6   16.97    8.23
   6  10   6   15.07    9.09
   6 -10   6   25.48    8.99
  -6  10  -7  182.08   18.63
   6  10   7  154.01   22.10
  -6  10  -8  140.55   16.16
   6  10   8  108.16   18.92
  -6  10  -9   26.34    7.59
   6  10   9   29.14    9.94
   6  10  10   -5.28    5.40
   6  10  11    3.33    5.76
  -7   1  26   -3.95    4.68
  -7   1  25   17.46    6.89
  -7   1  24    8.62    4.16
  -7   1  23   58.70   10.24
  -7  -1  23   79.98   11.90
  -7   1  22   26.16    7.22
  -7  -1  22   30.04    7.66
  -7   1  21    1.90    3.62
  -7  -1  21    1.02    2.93
  -7  -1  20   38.19    7.56
  -7   1  20   40.78    8.00
  -7   1  19   23.81    5.62
  -7  -1  19   36.89    7.03
  -7   1  18   21.59    5.69
  -7  -1  18   30.17    6.67
  -7  -1  17  150.01   12.96
  -7   1  17  183.67   14.80
   7   1 -17  162.26   10.59
  -7   1  16    6.67    2.06
   7   1 -16    5.21    2.42
  -7  -1  16    9.88    3.98
  -7   1  16    6.39    3.27
  -7   1  15   72.58    6.17
   7   1 -15   67.84    6.92
  -7  -1  15   71.87    8.41
  -7   1  15   77.00    9.19
  -7   1  14   83.81    6.56
   7   1 -14   85.91    7.82
  -7  -1  14   92.65    9.37
  -7   1  14   88.08    9.27
  -7   1  13    5.69    1.82
   7   1 -13    9.51    2.99
  -7  -1  13    7.03    3.10
  -7   1  13   10.01    3.55
  -7   1  12   47.11    4.89
   7  -1 -12   45.65    5.97
   7   1 -12   48.66    5.95
  -7  -1  12   47.77    6.47
  -7   1  12   45.82    6.41
  -7   1  11   28.38    3.80
   7   1 -11   31.42    2.87
   7  -1 -11   31.69    4.82
   7   1 -11   25.06    4.35
  -7   1  11   19.05    4.03
   7   1 -11   31.97    4.64
  -7  -1  11   32.63    5.47
  -7   1  10  342.32   12.78
   7   1 -10  363.32   10.56
   7  -1 -10  357.09   15.29
  -7   1  10  375.50   16.84
  -7  -1  10  386.44   16.96
  -7   1  10  352.92   15.98
   7   1 -10  376.04   15.39
  -7   1   9   19.25    2.98
   7   1  -9   14.33    2.19
   7   1  -9   22.86    3.78
  -7   1   9   13.29    3.29
  -7  -1   9   22.80    4.48
   7  -1  -9   20.29    3.62
  -7   1   9   22.37    4.07
   7  -1  -9   15.55    4.25
  -7  -1   8  486.39   18.09
  -7   1   8  488.53   17.37
   7   1  -8  483.18   16.79
  -7   1   8  464.62   14.88
   7  -1  -8  516.20   22.20
  -7   1   8  470.14   17.90
   7  -1  -8  475.89   16.90
   7  -1  -7   75.48    6.67
  -7   1   7   72.85    6.68
  -7  -1   7   67.78    6.84
   7   1  -7   76.33    6.70
  -7   1   7   68.83    5.90
   7  -1  -7   68.10    7.87
   7  -1  -7   60.90    6.27
  -7   1   7   77.68    7.09
  -7  -1   6  131.25    9.48
   7   1  -6  111.28    8.20
   7  -1  -6  128.72    8.29
  -7   1   6  121.74    8.14
  -7   1   6  128.99    7.78
   7  -1  -6  130.63    7.70
   7  -1  -6  123.46    8.56
  -7   1   6  124.78    8.69
   7  -1  -6  116.78    9.83
  -7   1   5   13.83    2.88
   7  -1  -5   10.24    2.68
   7  -1  -5   17.07    2.91
  -7   1   5   11.77    2.70
   7   1  -5   11.20    2.78
   7  -1  -5   14.97    2.88
  -7   1   5   10.18    2.38
  -7   1   5   16.02    3.69
   7  -1  -5   13.12    3.30
  -7  -1   5   14.39    3.91
  -7   1   4   80.08    7.32
   7  -1  -4   79.17    7.26
   7  -1  -4   90.74    6.59
  -7   1   4   90.09    6.66
  -7  -1   4   90.93    8.07
   7  -1  -4   87.95    6.54
   7   1  -4   74.73    7.22
  -7   1   4   82.20    6.28
   7  -1  -4   79.75    6.62
  -7   1   4   83.20    6.74
   7  -1  -3  368.16   14.56
  -7   1   3  380.79   14.39
   7  -1  -3  382.05   13.90
  -7   1   3  379.54   13.84
  -7   1   3  386.07   13.20
  -7  -1   3  358.02   16.24
   7   1  -3  364.67   16.41
   7  -1  -3  375.54   12.83
   7  -1  -3  363.25   13.29
  -7  -1   2 1049.31   28.46
   7  -1  -2 1076.03   23.09
   7  -1  -2 1132.43   23.97
   7  -1  -2 1096.75   23.22
  -7   1   2 1062.90   22.40
  -7  -1   2 1128.77   29.26
  -7   1   2 1102.46   29.37
  -7  -1   2 1107.42   29.07
  -7   1   2 1111.43   29.18
   7   1  -2 1042.13   28.70
  -7   1   2 1114.88   21.93
   7  -1  -2 1129.13   21.57
   7  -1  -1  304.53   11.24
   7   1  -1  288.70   15.58
  -7   1   1  305.35   11.63
  -7  -1   1  300.98   18.44
  -7   1   1  312.23   19.18
   7  -1  -1  276.23   18.38
   7   1  -1  294.98   18.65
   7  -1  -1  294.68   11.89
   7  -1  -1  288.06   11.21
   7  -1  -1  316.58   13.05
  -7   1   1  303.61   10.91
  -7   1   1  304.93   18.73
  -7  -1   1  322.73   19.15
   7   1  -1  275.05   17.53
   7  -1  -1  297.92   17.51
   7   1  -1  303.28   16.32
   7   1   0    5.63    4.77
   7  -1   0   -0.19    2.84
   7  -1   0    0.48    3.32
   7   1   0   -0.64    3.50
  -7  -1   0    1.11    2.93
  -7   1   0   -0.01    3.59
   7  -1   0   -1.09    3.55
   7   1   0   -1.05    2.69
  -7   1   0   -0.38    0.88
  -7  -1   0   -0.01    3.02
  -7   1   0    1.00    3.25
   7  -1   0   -1.28    2.40
   7   1   0    2.48    2.37
   7  -1   0   -0.77    1.17
   7  -1   0    1.70    1.53
   7  -1   0   -0.79    0.90
   7   1   0    0.77    2.20
  -7   1   0    0.64    1.11
   7  -1   0    1.72    1.37
   7  -1   1  144.78   13.67
  -7   1  -1  138.89    8.64
   7  -1   1  129.45    7.52
   7   1   1  141.57   14.47
  -7  -1  -1  129.01   13.08
  -7   1  -1  147.75   14.07
   7  -1   1  123.18   13.56
  -7  -1  -1  129.91   11.34
   7  -1   1  121.16   12.63
   7   1   1  145.09   11.08
   7  -1   1  139.20   14.51
   7   1   1  145.69   14.64
   7  -1   1  138.94    7.71
   7  -1   1  147.69    9.41
   7  -1   1  140.66    6.74
  -7   1  -1  131.65    5.86
   7   1   1  142.38   13.19
   7  -1   1  142.24   13.81
  -7  -1  -1  141.36   14.43
  -7   1  -1  135.49   13.95
  -7  -1  -2  102.47   11.58
  -7   1  -2  116.95   12.19
   7  -1   2  105.68    8.20
   7  -1   2  100.72    6.47
   7   1   2   99.02   10.37
   7  -1   2  122.69   11.94
  -7   1  -2  101.42    4.49
   7  -1   2  104.17    6.95
  -7   1  -2  103.24   11.60
  -7  -1  -2  103.21    9.73
   7  -1   2   95.48   10.89
   7   1   2   96.53    8.89
   7   1   2   98.20   10.89
   7  -1   2  112.85   11.82
   7   1   2  108.47    7.98
   7  -1   2  102.05   10.81
  -7   1  -3   80.18    9.66
  -7  -1  -3   62.48    8.48
   7  -1   3   65.36    5.04
  -7   1  -3   68.04    3.03
   7   1   3   72.37    8.90
   7  -1   3   61.90    8.25
   7   1   3   61.31    5.59
  -7   1  -3   87.67    9.06
   7  -1   3   84.63    9.39
   7  -1   3   69.83    5.93
  -7  -1  -3   69.45    8.16
   7   1   3   71.49    7.61
   7  -1   3   64.25    8.89
  -7   1  -3   65.47    8.93
   7  -1   3   83.09    8.99
  -7  -1  -3   76.27    8.97
   7   1   3   68.26    8.27
  -7   1  -3   68.63    8.36
   7   1   4  281.34    9.58
   7   1   4  290.65   12.07
   7  -1   4  284.46   16.65
  -7   1  -4  300.87   16.92
  -7  -1  -4  278.31   12.81
   7  -1   4  291.36   12.49
  -7  -1  -4  286.16   16.67
   7  -1   4  312.13   16.96
  -7   1  -4  309.98   17.66
   7   1   4  317.62   17.23
  -7   1  -4  306.81   19.22
  -7  -1  -4  320.00   16.93
   7  -1   4  275.01   17.45
   7   1   4  297.08   15.54
   7  -1   4  294.84   10.17
   7   1   5  704.55   24.61
  -7  -1  -5  679.96   25.19
  -7   1  -5  712.02   28.49
   7  -1   5  691.39   27.27
   7   1   5  671.09   14.07
  -7   1  -5  697.65   26.33
  -7  -1  -5  676.64   25.91
   7  -1   5  697.07   14.38
   7  -1   5  681.29   19.99
  -7   1  -5  726.13   25.91
   7  -1   5  684.82   25.62
  -7  -1  -5  704.57   20.58
   7   1   5  680.27   18.69
   7  -1   6  179.91    6.76
  -7  -1  -6  152.23   12.54
  -7   1  -6  171.49   13.40
   7   1   6  161.93    7.03
  -7  -1  -6  167.02   12.97
  -7   1  -6  174.58   14.26
   7  -1   6  163.62   12.79
  -7  -1  -6  173.02   10.51
  -7   1  -6  193.34   13.62
  -7  -1  -7    6.49    2.30
   7  -1   7   10.51    4.19
  -7   1  -7    6.33    1.02
   7   1   7    8.72    2.01
  -7  -1  -7    2.65    2.77
  -7   1  -7    9.26    3.83
   7  -1   7    6.77    1.29
  -7  -1  -7    6.30    2.77
  -7   1  -7    8.90    4.14
   7  -1   8    6.87    3.72
  -7  -1  -8    6.96    2.53
  -7   1  -8    6.99    1.20
  -7  -1  -8   11.95    4.64
  -7   1  -8    6.24    2.95
  -7  -1  -8    7.54    2.99
  -7   1  -8   18.72    6.34
   7  -1   8    7.31    1.14
  -7   1  -9   11.49    4.43
  -7  -1  -9   16.31    5.48
  -7  -1  -9   18.15    4.27
  -7   1  -9   16.95    5.11
  -7  -1  -9    5.28    2.53
  -7   1  -9    9.85    1.53
  -7   1 -10   25.81    5.92
  -7  -1 -10   18.15    5.50
  -7   1 -10   16.17    3.81
  -7  -1 -10   23.11    5.57
  -7   1 -10   23.29    2.55
   7  -1  11  122.06    9.84
  -7   1 -11  136.31    6.53
  -7  -1 -11  128.30   13.26
  -7   1 -11  143.15   13.93
  -7  -1 -11  135.36   13.64
  -7   1 -11  127.95   13.76
   7  -1  12  283.51   14.87
  -7  -1 -12  297.85   20.62
  -7   1 -12  301.05   20.57
  -7   1 -12  300.25   21.63
  -7  -1 -12  330.31   21.79
  -7   1 -12  312.75   10.49
  -7   1 -13  183.03   16.61
  -7  -1 -13  180.27   16.48
  -7   1 -13  167.24   16.62
  -7  -1 -13  164.62   15.84
  -7   1 -14   15.11    6.96
  -7   1 -14    6.69    3.37
  -7  -1 -14    3.94    3.98
  -7   1 -15   15.04    6.86
  -7  -1 -15   14.79    6.44
  -7   1 -15   11.03    5.02
  -7  -1 -15   13.93    5.38
  -7   1 -16   68.86   11.62
  -7  -1 -16   76.79   11.89
  -7   1 -16   75.98   12.62
  -7  -1 -16   54.87   10.64
  -7   1 -17   28.12    8.75
  -7  -1 -17   18.61    5.98
  -7   1 -17   14.79    5.16
  -7  -1 -17   18.75    6.92
  -7   1 -18   18.76    8.24
  -7  -1 -18    2.97    5.14
  -7   1 -18    0.80    6.10
  -7  -1 -18    3.76    4.58
  -7   1 -19   65.05   12.41
  -7  -1 -19   67.44   13.31
  -7   1 -19   49.63   11.37
  -7  -1 -19   58.24   11.53
  -7   1 -20    9.16    7.48
  -7  -1 -20    6.61    5.90
  -7  -1 -20   -1.19    6.65
  -7   1 -21   17.73    8.01
  -7  -1 -21   10.73    7.34
  -7   1 -21   -1.07    5.54
  -7  -1 -21    6.58    5.02
   7   3 -26   17.77    8.45
   7   3 -25   60.28   13.03
  -7   3  25   60.93   12.04
   7   3 -24   15.94    7.58
  -7   3  24   17.94    6.98
   7   3 -23   22.21    8.67
  -7   3  23   15.64    6.65
   7   3 -22   11.42    7.33
  -7   3  22    0.03    2.98
  -7   3  21    7.94    5.94
  -7  -3  20    6.20    4.02
  -7   3  20   19.52    7.09
  -7  -3  19   25.99    6.14
  -7   3  19   36.69    6.05
  -7   3  19   46.95    9.55
  -7   3  18   11.95    4.21
   7   3 -18   10.15    3.35
  -7  -3  18    8.60    4.05
  -7   3  18   11.99    5.92
  -7   3  17  111.47    9.93
  -7   3  17  104.84   12.46
   7   3 -17  109.97    9.45
  -7  -3  17   95.67   11.28
  -7  -3  16  380.01   21.58
  -7   3  16  393.99   22.92
  -7   3  16  385.64   17.95
   7   3 -16  361.60   17.33
  -7   3  15  470.23   24.26
  -7  -3  15  506.15   24.55
  -7   3  14   17.07    4.97
  -7  -3  14   14.02    4.48
   7   3 -14   10.91    1.21
  -7   3  14   14.53    6.24
  -7   3  13  215.82   19.74
  -7   3  13  189.89   14.63
   7   3 -13  180.26   11.24
  -7  -3  13  194.50   14.73
  -7   3  12    1.22    2.82
  -7  -3  12    4.70    3.43
   7   3 -12    6.77    2.72
  -7   3  12   13.35    4.73
  -7   3  11    9.67    4.85
  -7   3  11    8.35    3.36
   7   3 -11    3.59    1.74
  -7  -3  11    7.40    3.64
   7   3 -10  211.03   12.32
  -7   3  10  206.78   13.47
  -7  -3  10  197.79   14.45
  -7   3  10  224.89   17.76
   7   3  -9  779.97   24.61
  -7   3   9  829.61   25.79
  -7   3   9  817.07   31.61
  -7   3   8  577.03   20.78
  -7  -3   8  538.93   23.70
   7   3  -8  570.07   21.76
  -7   3   8  576.29   25.72
   7   3  -7  194.28   13.49
  -7   3   7  216.51   12.27
  -7   3   7  231.08   15.72
  -7  -3   7  200.31   14.20
   7  -3  -6    2.11    2.14
  -7   3   6    1.69    2.11
  -7   3   6    4.92    2.23
  -7   3   6    2.50    1.95
   7   3  -6    4.22    2.93
  -7   3   5   77.03    8.37
   7  -3  -5   72.47    8.43
  -7   3   5   85.20    7.26
  -7   3   5   72.97    7.12
   7   3  -5   70.08    9.08
  -7   3   4   53.90    6.11
   7   3  -4   40.82    7.14
  -7   3   4   44.03    4.98
  -7   3   4   57.00    6.18
  -7   3   4   46.66    6.55
   7  -3  -4   43.23    6.38
  -7   3   3  242.40   12.19
  -7   3   3  217.24   13.09
  -7   3   3  219.03   11.72
   7  -3  -3  220.07   13.96
  -7   3   3  235.32   10.65
   7   3  -3  229.62   16.74
   7   3  -3  214.49   10.47
  -7  -3   3  214.59   12.33
   7  -3  -2   76.55    9.12
   7   3  -2   83.30    8.90
   7  -3  -2   79.20    8.21
  -7   3   2   92.48    8.30
  -7   3   2   96.96    7.88
  -7   3   2   84.11    6.14
  -7   3   2   85.58    9.56
  -7  -3   2   76.08    8.84
  -7   3   2   89.05    7.16
   7   3  -2   89.01    6.65
  -7  -3   2   91.37    9.46
  -7   3   2   82.66    9.13
   7  -3  -1  413.96   23.88
   7   3  -1  454.93   23.41
  -7   3   1  489.34   16.46
  -7   3   1  470.41   17.79
  -7   3   1  482.13   17.30
  -7   3   1  488.69   13.82
  -7  -3   1  453.61   23.01
  -7   3   1  498.41   26.17
   7   3  -1  475.07   14.14
  -7  -3   1  468.87   23.62
  -7   3   1  477.08   25.30
   7  -3   0    0.17    2.52
   7   3   0    0.49    2.03
  -7  -3   0    3.82    3.24
   7   3   0   -1.41    2.61
  -7   3   0    1.12    4.11
  -7  -3   0   -0.28    2.15
   7  -3   0   -6.90    6.93
   7   3   0    1.29    1.24
  -7   3   0    1.76    1.68
  -7   3   0    1.36    2.13
  -7   3   0   -0.23    1.57
   7  -3   0    2.72    3.18
   7   3   0    5.71    3.69
   7  -3   0    3.93    2.95
   7   3   0    5.21    3.70
  -7   3   0   -1.12    1.23
   7  -3   1  195.76   17.61
   7   3   1  202.52    9.85
   7  -3   1  184.42   17.02
  -7  -3  -1  206.65   12.49
   7   3   1  196.77   17.43
   7  -3   1  223.03   17.35
  -7   3  -1  203.98   10.07
  -7   3  -1  202.73   11.22
  -7   3  -1  202.68   11.19
  -7   3  -1  223.10   17.34
  -7  -3  -1  228.01   18.22
   7   3   1  190.22   17.03
   7  -3   1  178.46   15.59
   7  -3   1  223.51   15.70
   7   3   1  210.22   13.85
  -7   3  -1  194.49    8.01
  -7   3  -2   20.51    6.06
  -7  -3  -2   16.04    5.67
   7   3   2   22.43    6.02
   7  -3   2   22.91    5.70
   7   3   2   16.73    4.32
   7  -3   2   16.56    4.31
   7  -3   2   17.04    6.05
   7  -3   2   18.63    5.54
  -7  -3  -2   19.73    4.20
  -7   3  -2   20.74    3.32
  -7   3  -2   19.58    3.69
  -7   3  -2   13.71    2.97
   7   3   2   18.84    5.73
   7  -3   2   19.05    5.30
  -7   3  -2   18.84    2.51
   7  -3   3   73.55   10.48
  -7   3  -3   74.82    4.83
   7  -3   3   70.06    9.53
   7   3   3   72.99    9.56
  -7   3  -3   72.41    5.65
  -7   3  -3   70.67    6.97
  -7   3  -3   74.72    6.64
  -7  -3  -3   74.88    7.76
   7  -3   3   88.29   11.53
  -7  -3  -3   69.32    9.84
  -7   3  -3   85.46   10.90
   7  -3   3   88.04    9.00
  -7   3  -4   18.59    3.65
  -7  -3  -4   16.25    4.93
  -7   3  -4   14.67    5.00
   7  -3   4   15.33    4.78
   7   3   4   14.42    4.53
  -7  -3  -4   13.17    3.63
   7  -3   4   20.56    5.67
  -7  -3  -4    8.85    2.38
   7  -3   4   17.38    5.95
  -7   3  -4   16.47    2.68
  -7   3  -5  780.96   17.62
   7   3   5  760.27   27.99
   7  -3   5  781.24   32.13
  -7  -3  -5  773.73   28.63
  -7   3  -5  752.30   29.18
  -7   3  -5  748.02   33.98
  -7  -3  -5  774.00   25.53
  -7  -3  -6   -0.34    0.82
  -7   3  -6   -4.56    4.45
   7   3   6    0.81    2.22
  -7  -3  -6   -0.12    2.23
  -7   3  -6   -3.10    3.28
  -7  -3  -6   -2.25    3.05
   7  -3   6   -0.95    2.96
  -7   3  -6   -0.51    0.91
  -7  -3  -7   52.24    8.28
  -7   3  -7   70.29    9.12
  -7   3  -7   61.62    9.68
  -7  -3  -7   66.00    8.19
   7  -3   7   58.65    9.31
  -7  -3  -7   63.43    5.29
   7   3   7   60.11    7.93
  -7   3  -8  101.15   12.75
   7   3   8   97.32   10.27
  -7  -3  -8  100.46    7.10
   7  -3   8  101.76   12.42
  -7  -3  -8   99.53   10.32
  -7   3  -8  116.82   12.04
  -7  -3  -8  108.68   11.40
   7   3   9    3.27    2.42
  -7   3  -9    3.85    4.18
  -7  -3  -9    4.06    3.02
   7  -3   9   13.81    6.10
  -7  -3  -9    3.89    2.14
  -7   3  -9    7.51    4.03
  -7  -3  -9    5.05    3.09
   7   3  10    2.43    2.41
  -7  -3 -10    3.09    3.60
  -7   3 -10    3.84    3.42
  -7   3 -10    1.60    3.24
  -7  -3 -10    1.26    2.49
  -7  -3 -10    3.62    2.26
  -7  -3 -11    5.87    4.71
  -7   3 -11    2.64    4.20
  -7   3 -11    1.83    3.39
  -7  -3 -11    3.97    4.32
  -7  -3 -11   -0.77    1.46
   7   3  11   -1.72    2.30
  -7   3 -12    4.30    4.08
  -7  -3 -12    4.23    4.03
  -7   3 -12    8.42    5.71
  -7  -3 -12    1.96    3.46
   7   3  12    0.49    2.16
  -7  -3 -13  146.28   15.04
  -7   3 -13  130.01   15.98
  -7  -3 -13  166.19   16.20
  -7   3 -13  142.86   15.08
   7   3  13  165.90   14.14
  -7   3 -14   10.84    6.43
  -7  -3 -14    3.50    4.43
  -7   3 -14    5.59    4.83
  -7  -3 -14    1.54    3.95
  -7   3 -15   12.60    7.12
  -7  -3 -15    2.30    4.30
  -7  -3 -15   -4.13    5.43
  -7   3 -15   12.52    6.83
  -7   3 -16   15.75    6.85
  -7  -3 -16   19.60    7.65
  -7  -3 -16   13.75    5.61
  -7   3 -16   24.72    9.20
  -7  -3 -17   12.09    6.91
  -7   3 -17   12.59    6.94
  -7   3 -17    5.35    4.29
  -7  -3 -17    0.52    5.09
  -7   3 -18  164.15   18.93
  -7  -3 -18  153.78   17.93
  -7   3 -18  169.76   21.10
  -7  -3 -18  167.82   18.93
  -7   3 -19   12.02    7.68
  -7  -3 -19    8.51    6.10
  -7  -3 -19   -8.00    6.28
  -7   3 -19    9.20    7.98
  -7  -3 -20   77.60   13.64
  -7   3 -20   75.58   14.11
  -7  -3 -20   92.77   15.72
  -7   3 -20   80.93   16.67
  -7   3 -21   17.43    7.20
  -7   3 -21   25.78   10.13
  -7   5  23   -2.90    5.68
  -7   5  22    4.69    5.55
  -7   5  21    3.06    4.21
   7   5 -21    6.38    5.27
  -7   5  20   20.93    6.97
   7   5 -20   19.13    6.30
  -7   5  19   17.23    6.94
   7   5 -19   22.46    6.39
  -7   5  18    0.42    4.05
   7   5 -18    4.44    3.39
  -7   5  18    4.50    6.01
  -7   5  17  196.03   18.26
  -7   5  17  156.42   21.18
   7   5 -17  160.79   13.88
  -7   5  16  264.17   20.64
  -7   5  16  237.17   25.01
   7   5 -16  233.81   15.90
  -7   5  15  200.17   17.39
  -7   5  15  196.57   22.17
   7   5 -15  191.14   13.58
  -7   5  14  184.96   16.34
  -7   5  14  201.11   21.81
   7   5 -14  189.77   12.89
   7   5 -13    4.28    2.68
  -7   5  13    0.99    4.23
   7   5 -12    6.94    2.94
  -7   5  12    4.15    4.95
   7   5 -11   19.40    3.99
  -7   5  11   25.07    7.29
   7   5 -10  147.15    8.36
  -7   5  10  123.32   15.25
   7   5  -9  311.97   10.82
  -7   5   9  288.26   21.87
   7   5  -8  817.28   15.17
  -7   5   8  837.11   35.75
  -7   5   7    2.17    3.93
   7   5  -7    0.78    0.72
   7   5  -6   39.27    5.73
  -7   5   6   41.85    7.79
   7   5  -5   14.48    3.29
  -7   5   5   17.87    5.26
   7   5  -4   14.16    3.20
  -7   5   4   15.84    3.84
  -7  -5   4   14.44    4.04
  -7   5   4   13.04    4.04
  -7  -5   4   15.49    3.85
  -7   5   4    9.47    4.07
  -7   5   3  451.08   22.89
  -7  -5   3  420.36   20.01
  -7   5   3  431.48   21.70
  -7  -5   3  427.75   20.53
  -7   5   3  432.67   21.30
   7   5  -3  450.39   16.09
   7  -5  -3  414.88   21.33
   7   5  -3  468.49   20.83
  -7  -5   2  146.42   11.49
  -7   5   2  151.09   13.23
  -7   5   2  149.36    9.45
  -7   5   2  152.75   13.42
   7   5  -2  141.37    8.64
   7  -5  -2  146.71   16.34
   7  -5  -2  136.60   12.42
   7   5  -2  153.79   12.29
  -7   5   1  314.84   18.81
  -7   5   1  314.82   13.02
   7   5  -1  321.07   12.42
   7  -5  -1  302.11   23.19
   7   5  -1  299.63   14.57
   7  -5  -1  304.03   17.05
   7   5   0    5.95    2.81
   7  -5   0    1.83    1.70
  -7   5   0    1.63    2.19
  -7   5   0    4.70    1.86
  -7  -5   0    0.10    2.22
   7  -5   0   -1.41    3.09
  -7   5  -1  120.32   11.24
  -7   5  -1  106.24    9.77
   7  -5   1  103.90   13.65
  -7  -5  -1  126.68    9.25
  -7   5  -1  114.19    7.23
   7  -5   1  132.51   15.18
   7  -5   1  122.40    9.00
   7  -5   2  101.52   13.37
  -7   5  -2   91.66    6.01
  -7   5  -2   98.53    9.21
  -7   5  -2   86.37    9.55
   7   5   2  100.27   11.56
   7  -5   2   94.12   10.74
   7  -5   2   86.81   12.72
   7   5   2   81.65   10.60
   7  -5   2   83.23    9.81
  -7  -5  -2   82.02    7.71
   7  -5   3   35.21    7.23
  -7  -5  -3   38.90    7.47
  -7   5  -3   35.73    7.50
   7   5   3   27.79    6.04
  -7   5  -3   33.63    5.69
   7  -5   3   36.20    8.15
  -7  -5  -3   36.64    5.19
  -7   5  -3   38.31    3.52
   7  -5   3   27.16    6.56
   7   5   3   26.42    6.00
   7  -5   3   26.45    7.14
  -7  -5  -4  133.67   10.15
  -7   5  -4  130.17   14.09
  -7  -5  -4  140.17   14.61
  -7   5  -4  147.53   11.33
   7   5   4  125.42   13.01
   7  -5   4  127.42   13.95
  -7   5  -4  132.51    9.37
  -7   5  -4  136.45    5.74
   7  -5   4  149.54   15.43
   7  -5   4  151.94   15.16
   7   5   4  139.73   13.82
   7  -5   5  340.73   23.93
   7  -5   5  342.55   22.21
   7   5   5  346.34   21.08
  -7   5  -5  385.52   15.41
  -7  -5  -5  376.01   17.77
  -7   5  -5  409.19   24.43
  -7  -5  -5  419.81   24.31
  -7   5  -5  376.16   18.00
  -7  -5  -6   42.59    7.28
  -7   5  -6   50.30    6.70
   7   5   6   57.70    9.98
  -7  -5  -6   63.18    9.60
  -7   5  -6   58.51    9.39
   7  -5   6   49.16    9.44
  -7  -5  -6   54.87    7.35
  -7   5  -6   50.37    5.46
  -7  -5  -7   -1.30    3.17
  -7   5  -7    3.00    1.67
  -7   5  -7    5.34    2.55
   7   5   7    2.70    3.08
   7  -5   7    1.18    3.13
  -7  -5  -7    4.71    2.47
  -7   5  -7   -0.74    4.84
  -7  -5  -7   13.45    5.39
   7   5   8   97.65   14.08
   7  -5   8   76.93   11.83
  -7   5  -8   67.99    9.54
  -7  -5  -8   85.69   10.94
  -7  -5  -8   88.62    9.84
  -7   5  -8   88.25    8.86
  -7   5  -8   79.28    6.53
   7  -5   9   15.58    6.91
  -7  -5  -9   13.38    4.29
  -7   5  -9   14.88    4.97
   7   5   9   13.92    6.34
  -7   5  -9   28.90    8.47
  -7  -5  -9   11.41    4.11
   7  -5  10   11.86    6.35
   7   5  10   11.31    6.48
  -7   5 -10    2.50    3.32
  -7  -5 -10    9.28    4.67
  -7   5 -10   -0.65    4.16
  -7  -5 -10   10.37    3.92
   7   5  11   20.62    7.17
  -7   5 -11   18.59    5.81
  -7  -5 -11   22.49    6.15
  -7   5 -11   35.40    9.69
  -7  -5 -11   28.30    6.64
   7   5  12   65.24   11.83
  -7   5 -12   54.04    9.52
  -7  -5 -12   64.72   10.69
  -7   5 -12   49.69   10.96
  -7  -5 -12   51.74    8.77
   7   5  13   61.74   11.05
  -7  -5 -13   55.07    9.33
  -7   5 -13   53.23    9.99
  -7  -5 -13   56.02   10.29
  -7   5 -13   32.86    8.80
  -7   5 -14    9.71    7.03
  -7  -5 -14    8.00    4.93
   7   5  14   11.47    6.01
  -7  -5 -14   13.59    6.22
  -7   5 -14    7.71    5.41
  -7   5 -15   13.44    7.12
  -7  -5 -15   10.51    5.31
   7   5  15   10.12    5.55
  -7   5 -15    7.35    5.13
  -7  -5 -15   16.77    6.61
  -7   5 -16    6.28    5.62
  -7  -5 -16   15.87    5.86
  -7  -5 -16   22.25    7.63
  -7   5 -16    8.18    5.28
  -7   5 -17    3.86    5.08
  -7  -5 -17    2.88    5.05
  -7   5 -17   -1.28    4.62
  -7  -5 -17    4.57    5.14
  -7   5 -18   16.41    8.87
  -7  -5 -18    6.11    4.80
  -7  -5 -18   18.35    6.99
  -7   5 -18   12.86    6.28
  -7  -5 -19   -2.71    5.32
  -7   5 -19   -2.67    6.94
  -7   5 -19   -1.86    4.74
  -7  -5 -19   -2.64    4.84
  -7   5 -20   -6.61    7.83
  -7   5 -20    5.21    6.11
  -7  -5 -20   10.61    7.37
  -7   7  21    5.16    8.33
  -7   7  20   15.09    9.09
  -7   7  19   22.16    8.67
  -7   7  19   28.75    9.97
  -7   7  18   12.25    6.66
  -7   7  18    6.09    6.64
  -7   7  17  132.26   16.45
  -7   7  17  128.38   21.04
  -7   7  16   35.68   11.82
  -7   7  15    1.88    5.14
  -7   7  14   -3.14    3.94
  -7   7  13   16.14    7.03
  -7   7  12   14.84    9.46
  -7   7  11    7.33    6.63
  -7   7  10    7.10    5.09
  -7   7   9   60.29   12.76
  -7   7   8  109.49   15.21
  -7   7   7  104.16   14.55
  -7   7   6   67.14    7.56
  -7  -7   6   65.66    7.26
  -7  -7   6   62.92    7.07
  -7   7   6   80.13    8.13
  -7   7   6   72.68   11.91
  -7  -7   5   34.20    5.27
  -7   7   5   33.30    5.37
   7   7  -5   32.08    5.27
  -7   7   5   38.94    9.05
  -7   7   5   36.48    5.57
  -7  -7   5   29.73    4.92
   7  -7  -5   27.71    7.68
   7  -7  -4  117.65   15.00
  -7   7   4  113.84    8.69
   7   7  -4  117.01    8.81
   7   7  -4  113.51   11.31
  -7   7   4  125.41   14.68
   7   7  -3  316.31   18.75
   7  -7  -3  305.83   23.70
   7  -7  -3  357.72   13.35
  -7   7   3  339.95   23.51
   7  -7  -2  359.39   25.66
  -7   7   2  342.91   23.59
   7  -7  -2  381.37   11.25
  -7   7   1   71.14   11.06
   7  -7  -1   64.38   11.38
   7  -7   0   -0.56    3.36
  -7   7   0    2.38    2.64
  -7   7   0    1.49    2.94
   7  -7   1   27.03    7.79
  -7   7  -1   12.92    3.46
  -7   7  -1   15.02    4.95
  -7   7  -2    6.24    2.46
  -7   7  -2   10.90    5.40
  -7  -7  -2    5.71    2.15
  -7   7  -3    7.02    4.39
  -7   7  -3    2.18    2.72
  -7  -7  -3    6.19    3.36
   7  -7   3   -2.94    4.55
  -7   7  -3    4.43    2.21
  -7  -7  -4  174.66   11.91
  -7   7  -4  190.13   15.21
  -7   7  -4  188.29    8.98
   7  -7   4  162.64   12.85
   7  -7   4  163.98   17.32
  -7   7  -5  162.16   13.85
   7   7   5  147.90   17.86
   7  -7   5  125.58   15.44
  -7   7  -5  155.28   15.00
  -7  -7  -5  150.31   15.05
  -7  -7  -5  145.17   11.26
   7   7   6  107.93   15.82
  -7   7  -6  143.07   13.19
   7  -7   6  111.01   14.71
  -7  -7  -6  130.94   11.16
  -7  -7  -6  133.90   14.71
  -7   7  -6  112.06   13.58
  -7   7  -7    3.19    2.87
  -7  -7  -7    1.83    2.51
  -7   7  -7    0.32    3.59
   7   7   7    5.44    6.46
   7  -7   7   -2.66    4.64
  -7  -7  -7    0.25    2.52
  -7   7  -8    6.49    3.56
  -7  -7  -8    6.60    3.69
  -7   7  -8    4.36    3.35
   7   7   8    6.60    5.79
   7  -7   8   12.47    7.02
  -7  -7  -8    8.99    3.51
  -7   7  -9    2.86    3.04
  -7  -7  -9    0.20    3.87
  -7   7  -9    4.46    4.42
   7   7   9   11.25    7.21
   7  -7   9    0.55    3.76
  -7  -7  -9    3.19    3.09
  -7  -7 -10    8.85    4.42
  -7   7 -10    5.05    2.93
  -7   7 -10    9.37    5.10
  -7  -7 -10   16.63    6.01
   7   7  10    5.01    5.29
   7   7  11    2.40    4.22
  -7   7 -11   -3.22    2.94
  -7  -7 -11   -3.98    4.06
  -7  -7 -11    1.74    3.96
  -7  -7 -11   10.34    5.00
  -7   7 -11   10.16    5.96
   7   7  12   15.25    7.58
  -7  -7 -12   10.86    4.70
  -7  -7 -12    5.62    3.50
  -7   7 -12    0.64    4.87
  -7   7 -13  -11.90    7.29
  -7  -7 -13   -8.20    5.58
   7   7  13   -4.06    4.31
  -7  -7 -13    2.79    4.55
  -7  -7 -14    0.32    4.20
   7   7  14    2.65    6.06
  -7  -7 -14   -0.74    3.70
  -7  -7 -15   28.17    8.44
  -7  -7 -15   37.72    9.23
  -7  -7 -16    1.15    4.15
  -7  -7 -16    4.97    4.85
  -7  -7 -17   14.81    8.17
  -7  -7 -17    8.82    4.94
  -7  -7 -18    7.74    5.55
  -7  -7 -18    4.57    4.34
  -7  -7 -19   19.64    7.69
  -7   9  15   10.77    6.84
  -7   9  14   39.70   12.69
  -7   9  13   29.29   10.15
  -7   9  12    4.50    4.59
  -7   9  11   74.01   15.08
  -7   9  10  334.69   29.68
   7  -9  -9    0.11    3.96
  -7   9   9    9.77    6.27
   7  -9  -8   -2.51    4.22
  -7   9   8   -0.41    4.98
   7  -9  -7   -5.45    4.82
  -7   9   7    7.73    7.24
   7  -9  -6    1.33    3.97
  -7   9   6    1.57    5.47
   7  -9  -5   12.67    5.78
  -7   9   5    3.81    4.50
  -7   9   4    6.71    4.29
   7  -9  -4    4.39    4.60
  -7   9   3    9.14    5.07
   7  -9  -3    7.30    4.33
  -7   9   2   43.14    9.92
   7  -9  -2   52.34   10.33
  -7   9   1    8.38    5.18
   7  -9  -1   16.46    6.28
  -7   9   0    9.18    3.81
  -7   9   0    6.62    4.42
   7  -9   0    2.52    3.93
  -7   9  -1    1.82    3.72
   7  -9   1   -1.19    3.99
  -7   9  -2   18.71    7.11
   7  -9   2   17.57    6.48
  -7   9  -3   27.02    7.98
  -7   9  -3    9.03    5.87
   7  -9   3   10.95    5.85
  -7   9  -4    8.08    5.22
   7   9   4    8.69    7.00
  -7   9  -4    5.08    4.43
   7  -9   4    7.67    6.07
  -7   9  -5   71.52   11.16
  -7   9  -5   65.98   11.92
   7   9   5   54.17   12.36
   7  -9   5   69.78   12.10
  -7   9  -6   -2.43    3.14
  -7   9  -6   -2.82    4.42
   7   9   6    7.61    7.13
   7  -9   6    3.12    4.67
  -7   9  -7    6.79    5.51
   7   9   7   14.64    9.03
   7  -9   7    2.36    3.96
  -7   9  -8    6.70    4.28
   7   9   8   12.48    7.44
   7  -9   8   14.66    7.00
  -7   9  -9   -3.07    2.95
   7   9   9    2.02    4.70
  -7   9 -10   17.49    5.44
   7   9  10    8.19    7.38
   7   9  11   20.65    9.75
   7   9  12  130.23   19.97
   7   9  13   41.20   12.99
  -7  11   3    8.83    7.15
  -7  11   2   59.81   13.15
  -7  11   1    0.69    5.00
  -7  11   0   -1.27    5.57
  -7  11  -1    0.71    4.61
   7 -11   1    2.72    4.78
  -7  11  -2   14.24    7.39
   7 -11   2    1.65    3.58
  -7  11  -3  -12.86    7.41
   7 -11   3    0.41    3.92
  -7  11  -4    2.42    4.88
   7 -11   4   10.43    6.61
  -7  11  -5   54.82   11.49
  -7  11  -5   40.38   10.06
   7 -11   5   41.77   10.04
  -7  11  -6    1.97    5.34
  -7  11  -6    5.37    5.74
  -7  11  -7    6.71    6.09
  -7  11  -7    0.79    5.16
  -7  11  -8   -7.37    6.77
  -8   0  25   -0.34    4.46
  -8   0  24   74.06   11.90
  -8   0  23    6.62    5.16
  -8   0  22   99.42   12.85
  -8   0  21   -1.38    3.47
  -8   0  20  412.78   24.01
  -8   0  19   -2.08    2.67
  -8   0  18  249.96   17.54
  -8   0  17   -0.96    2.91
   8   0 -16   95.92    8.81
  -8   0  16   99.03   10.48
  -8   0  15    0.64    2.14
   8   0 -15    0.87    2.08
  -8   0  14   25.04    4.94
   8   0 -14   30.90    5.11
  -8   0  13   -1.71    2.30
   8   0 -13    1.96    1.92
   8   0 -12  464.57   18.43
  -8   0  12  490.21   20.10
  -8   0  11   -0.15    2.57
   8   0 -11   -1.22    1.77
   8   0 -10  177.42   11.27
  -8   0  10  186.48   11.93
   8   0 -10  179.32   11.20
   8   0  -9    1.02    1.61
  -8   0   9    2.63    2.69
   8   0  -9    4.92    2.70
   8   0  -9    0.19    1.03
   8   0  -8   28.21    4.62
   8   0  -8   41.53    5.26
   8   0  -8   36.75    4.22
  -8   0   8   40.90    5.51
   8   0  -7    1.13    1.57
   8   0  -7    0.53    1.87
  -8   0   7    1.89    2.09
   8   0  -7   -0.97    1.42
  -8   0   6  169.45   10.46
   8   0  -6  171.10   10.08
   8   0  -6  176.68    9.57
  -8   0   5    0.83    1.60
   8   0  -5    2.61    1.69
   8   0  -4   99.98    7.74
  -8   0   4  100.18    7.96
   8   0  -3    2.79    1.77
  -8   0   3   -0.81    1.58
  -8   0   2  262.64   15.93
  -8   0   2  236.78   12.66
   8   0  -2  254.96   12.67
  -8   0   2  264.81   15.79
   8   0  -1    4.95    3.13
  -8   0   1    0.15    3.14
   8   0  -1    4.50    3.18
  -8   0   1   -0.60    3.38
   8   0  -1    0.08    2.01
  -8   0   1    0.73    1.95
   8   0  -1   -2.49    2.17
  -8   0   0   40.14    5.58
   8   0   0   38.90    5.41
  -8   0   0   38.72    8.32
   8   0   0   38.66    7.78
   8   0   0   33.78    7.81
   8   0   0   37.65    6.94
  -8   0   0   37.08    7.98
   8   0   0   31.21    7.12
   8   0   1    0.64    3.31
   8   0   1   -0.02    1.66
   8   0   1   -1.54    2.83
   8   0   1   -0.45    1.46
  -8   0  -1    1.54    3.53
   8   0   1   -7.80    5.46
   8   0   1    0.46    0.81
   8   0   1   -1.44    3.16
   8   0   1    1.90    2.34
  -8   0  -1   -2.92    4.17
  -8   0  -2 1749.52   49.86
   8   0   2 1658.42   46.82
   8   0   2 1697.88   17.13
   8   0   2 1740.39   36.64
   8   0   2 1716.25   41.67
  -8   0  -2 1796.52   47.51
   8   0   2 1764.68   44.73
   8   0   2 1726.98   48.35
   8   0   3    3.43    2.28
   8   0   3    3.43    3.07
   8   0   3    5.28    3.60
   8   0   3   -0.25    1.70
  -8   0  -3    1.92    3.91
   8   0   3   -1.00    2.56
  -8   0  -3    2.09    2.82
  -8   0  -4   18.55    4.25
  -8   0  -4   41.07    7.57
   8   0   4   26.04    5.40
   8   0   4   23.25    4.38
   8   0   4   41.40    7.20
   8   0   4   46.63    7.74
  -8   0  -4   25.79    4.85
  -8   0  -5   -0.76    1.98
  -8   0  -5   -0.20    3.46
  -8   0  -5   -4.89    3.95
   8   0   5   -0.03    2.14
  -8   0  -6   57.42    8.62
   8   0   6   67.93    7.80
  -8   0  -6   63.21    7.63
  -8   0  -6   54.19    8.12
  -8   0  -7    1.65    2.12
  -8   0  -7    5.76    4.52
   8   0   7    2.37    2.64
  -8   0  -7    5.21    3.54
  -8   0  -8  661.91   29.05
  -8   0  -8  627.28   27.89
  -8   0  -9    2.00    3.78
  -8   0  -9   -0.56    3.23
  -8   0 -10    8.84    4.65
  -8   0 -10   -1.86    4.35
  -8   0 -11    1.26    3.34
  -8   0 -11   -6.64    5.84
  -8   0 -12   51.88    9.47
  -8   0 -12   48.84    9.13
  -8   0 -13    4.24    4.86
  -8   0 -13   -0.42    4.52
  -8   0 -14  203.77   19.22
  -8   0 -14  195.90   18.35
  -8   0 -15   -1.58    2.60
  -8   0 -15   -7.58    6.69
  -8   0 -16  241.74   22.42
  -8   0 -16  226.96   20.85
  -8   0 -17   -4.27    6.26
  -8   0 -17    3.57    5.71
  -8   0 -18  127.68   17.76
  -8   0 -18  122.20   16.35
  -8   0 -19  -10.00    7.86
  -8   0 -19    1.69    5.44
  -8   0 -20  -14.87    9.32
  -8   0 -20    9.24    8.06
  -8   2  27   41.85   10.45
  -8   2  26   33.26    8.62
   8   2 -26   32.29   10.22
  -8   2  25   -1.67    4.37
   8   2 -25   18.17    9.12
  -8   2  24   -7.65    6.21
  -8   2  23   80.95   12.67
  -8   2  22    3.54    3.18
  -8  -2  22   -2.93    3.92
  -8   2  21   22.27    7.25
  -8  -2  21   11.97    4.59
  -8   2  20   36.59    7.67
  -8  -2  20   34.70    7.37
  -8   2  19   40.05    7.74
  -8  -2  19   34.39    7.14
   8   2 -19   33.61    5.27
  -8  -2  18   59.77    8.84
  -8   2  18   49.40    8.55
  -8   2  18   35.99    5.31
   8   2 -18   50.94    6.63
  -8   2  17  122.96   12.89
  -8  -2  17  122.95   12.67
   8   2 -17  124.37   10.03
  -8   2  17  135.94    9.96
  -8   2  16    8.74    2.89
   8   2 -16    7.73    3.36
  -8  -2  16    4.49    2.81
  -8   2  16    5.63    3.50
  -8   2  15    5.28    2.41
   8   2 -15    2.69    2.28
  -8  -2  15    2.41    2.42
  -8   2  15    3.86    3.60
  -8   2  14    7.14    2.95
   8   2 -14    6.30    2.80
  -8   2  14    3.26    2.97
  -8  -2  14    4.81    2.78
  -8   2  13   20.01    4.75
  -8  -2  13   29.26    5.88
   8   2 -13   26.41    2.66
  -8   2  13   23.63    4.19
  -8   2  12  864.06   23.60
   8   2 -12  860.93   17.73
  -8   2  12  864.67   28.34
  -8  -2  12  924.18   30.05
  -8  -2  11  110.22   10.50
   8   2 -11  136.55    9.92
  -8   2  11  119.17   10.23
  -8   2  11  122.25    8.94
  -8   2  10  146.73   10.95
   8   2 -10  129.96    9.86
  -8  -2  10  132.93   11.14
  -8   2  10  141.43   13.28
  -8   2  10  134.09    9.17
   8   2  -9  231.59   13.10
  -8   2   9  201.30   12.40
  -8  -2   9  222.26   14.40
  -8   2   9  233.81   11.90
  -8   2   9  204.18   15.69
  -8   2   8   93.96   10.25
   8  -2  -8   78.26    7.57
   8   2  -8  101.75    8.88
  -8   2   8   86.77    7.94
  -8  -2   8   95.70    9.45
  -8   2   8   83.26    7.20
  -8   2   8   93.26    8.37
  -8   2   7  202.05   14.11
   8  -2  -7  202.66   11.84
  -8  -2   7  199.14   13.60
   8   2  -7  197.42   12.88
  -8   2   7  189.66   11.09
   8  -2  -7  180.20   13.40
  -8   2   7  185.05   10.61
  -8   2   7  193.32   11.87
  -8   2   6  510.72   21.15
   8  -2  -6  517.77   18.38
  -8  -2   6  501.44   21.61
  -8   2   6  508.95   17.52
   8   2  -6  502.02   21.16
  -8   2   6  497.73   17.21
   8  -2  -6  497.99   21.27
  -8   2   6  525.63   18.90
  -8   2   5  270.06   14.65
   8  -2  -5  281.32   13.33
   8  -2  -5  275.77   12.48
   8   2  -5  260.89   15.80
  -8  -2   5  238.05   15.35
  -8   2   5  276.62   12.45
  -8   2   5  284.41   13.53
   8  -2  -5  270.96   15.13
  -8   2   5  265.16   12.41
  -8   2   4   27.75    4.21
   8  -2  -4   25.12    4.62
   8  -2  -4   22.98    3.97
  -8   2   4   24.87    4.01
  -8   2   4   25.88    4.77
   8  -2  -4   24.27    3.72
  -8   2   4   24.18    3.77
  -8  -2   4   21.12    5.21
   8   2  -4   23.44    5.25
   8  -2  -3   27.38    3.74
  -8   2   3   33.62    4.12
  -8   2   3   23.59    3.92
   8  -2  -3   26.88    4.24
  -8   2   3   25.90    3.99
   8  -2  -3   33.49    4.67
   8  -2  -3   30.27    4.95
  -8   2   3   27.36    4.62
  -8  -2   3   29.85    5.12
   8   2  -3   29.64    6.03
   8   2  -2   22.67    4.44
  -8   2   2   20.17    4.65
  -8  -2   2   18.64    4.60
  -8  -2   2   33.31    6.20
  -8   2   2   23.24    5.67
  -8   2   2   27.29    3.97
   8  -2  -2   25.18    4.16
   8  -2  -2   29.40    4.46
  -8   2   2   24.70    3.77
  -8   2   2   22.71    3.93
   8  -2  -2   24.92    4.38
   8  -2  -2   31.45    3.80
  -8   2   2   26.17    3.66
   8  -2  -2   21.01    4.97
   8   2  -2   21.71    4.90
  -8  -2   1   49.76    8.62
  -8   2   1   45.85    8.17
   8   2  -1   47.20    6.51
   8  -2  -1   48.88    5.15
  -8   2   1   47.85    5.07
  -8   2   1   45.30    5.02
  -8   2   1   48.34    5.42
   8  -2  -1   49.74    5.69
   8  -2  -1   44.20    5.34
  -8  -2   1   42.29    7.61
   8  -2  -1   33.73    7.41
   8   2  -1   45.56    8.17
  -8   2   1   45.41    8.18
   8   2  -1   40.76    6.94
   8  -2  -1   47.46    4.58
  -8   2   1   42.13    4.42
   8   2   0    0.31    2.58
   8  -2   0   -0.44    2.57
   8   2   0    0.70    2.38
   8  -2   0    1.81    3.46
   8   2   0    5.56    3.50
   8  -2   0    4.46    4.41
  -8  -2   0   -2.34    3.11
  -8   2   0    5.04    3.46
   8  -2   0    5.31    3.09
   8   2   0    0.68    1.92
   8  -2   0    7.32    2.59
  -8   2   0    3.04    1.69
  -8   2   0   -0.22    2.27
   8  -2   0    1.62    1.36
   8  -2   0    2.03    1.81
  -8   2   0    4.64    2.10
  -8   2   0    0.97    1.25
   8  -2   0    4.30    1.48
  -8  -2  -1  127.65   14.56
  -8   2  -1  126.83   14.26
   8   2   1  109.15   13.47
  -8  -2  -1  129.23   11.66
   8  -2   1  111.06   13.39
   8   2   1  117.17    9.32
   8  -2   1  113.41    7.37
  -8   2  -1  128.04    7.96
   8   2   1  122.06   12.41
   8  -2   1  125.37   12.96
   8  -2   1  129.51    9.08
  -8   2  -1  127.44    7.33
   8   2   1  123.68   14.27
   8  -2   1  106.75   13.22
  -8   2  -1  135.01    7.93
   8  -2   1  120.60    6.71
   8  -2   1  107.87   13.22
   8  -2   1  121.52   14.18
   8   2   2   35.50    3.84
   8  -2   2   33.45    3.45
  -8  -2  -2   39.26    6.43
   8  -2   2   38.71    8.16
   8  -2   2   42.83    4.36
   8   2   2   34.61    5.03
  -8   2  -2   33.23    4.36
  -8   2  -2   31.19    3.57
   8  -2   2   32.45    4.71
   8  -2   2   38.78    7.27
   8   2   2   42.92    7.14
   8  -2   2   33.31    7.57
   8  -2   2   29.07    6.80
   8   2   2   43.69    8.36
  -8   2  -2   20.60    5.84
  -8  -2  -2   34.63    7.54
   8  -2   2   35.88    8.66
   8   2   2   36.03    7.62
   8   2   3   79.04    7.86
   8  -2   3   84.31   11.41
  -8   2  -3   70.99    9.83
  -8  -2  -3   82.78    9.09
   8  -2   3   73.79    5.63
   8  -2   3   87.48    9.97
   8   2   3   87.85    9.83
   8  -2   3   84.06    7.48
  -8   2  -3   81.81    5.27
   8  -2   3   85.04   10.88
   8   2   3   71.57    9.65
   8  -2   3   86.42    5.47
   8  -2   3   83.82   11.04
   8   2   3   78.77    5.25
  -8   2  -3   77.60   10.77
  -8  -2  -3   69.31    9.97
   8  -2   4    6.20    3.18
   8   2   4    5.72    3.16
  -8  -2  -4    7.65    3.40
  -8   2  -4   10.32    4.85
  -8  -2  -4    6.17    3.72
   8  -2   4    4.69    2.24
  -8   2  -4    4.33    1.41
   8  -2   4    3.51    1.50
   8  -2   4    6.20    3.26
  -8  -2  -4    1.74    2.98
   8  -2   4    6.99    3.25
   8   2   4    8.06    4.05
  -8   2  -4    6.74    4.03
   8  -2   4    6.31    4.42
   8   2   4    4.94    1.55
  -8  -2  -5   42.44    6.98
   8  -2   5   29.90    3.43
  -8   2  -5   28.75    3.06
   8  -2   5   28.33    4.57
   8   2   5   30.97    5.03
   8  -2   5   32.00    6.22
  -8   2  -5   23.79    5.28
  -8  -2  -5   22.85    4.88
  -8  -2  -5   27.92    4.01
  -8   2  -5   31.73    7.21
  -8  -2  -6   69.28    9.01
  -8   2  -6   62.62    8.60
   8  -2   6   65.74    5.12
   8  -2   6   69.55    7.03
   8   2   6   63.73    6.56
   8  -2   6   72.15   10.28
  -8  -2  -6   67.20    6.32
  -8  -2  -6   76.64    8.91
  -8   2  -6   68.49   10.36
  -8   2  -7  144.92   13.60
  -8  -2  -7  142.84   13.20
   8  -2   7  151.51    8.18
   8   2   7  152.22    9.78
   8  -2   7  146.86   10.41
  -8   2  -7  151.78   15.45
  -8  -2  -7  149.18   13.06
   8  -2   7  153.78   14.38
  -8  -2  -7  139.08    9.47
  -8   2  -8  281.78   18.94
  -8  -2  -8  272.30   18.64
   8   2   8  269.62   13.09
   8  -2   8  284.92   14.42
   8  -2   8  278.10   11.55
  -8  -2  -8  274.72   18.11
  -8   2  -8  277.93   20.72
  -8  -2  -8  279.08   13.84
   8  -2   8  272.68   19.39
  -8   2  -9  128.00   13.42
  -8  -2  -9  119.55   12.72
   8   2   9  118.45    8.94
   8  -2   9  119.60    9.36
   8  -2   9  128.39    8.24
  -8   2  -9  110.71   13.57
  -8  -2  -9  144.93   13.70
  -8  -2  -9  132.10    9.99
   8  -2   9  125.18   13.50
  -8   2 -10  616.00   29.18
  -8  -2 -10  546.60   27.57
   8  -2  10  569.35   20.30
   8   2  10  591.05   20.24
   8  -2  10  578.98   18.03
  -8  -2 -10  569.74   27.49
  -8   2 -10  556.89   30.22
  -8  -2 -10  569.21   21.50
  -8   2 -11   14.02    2.47
   8  -2  11   10.76    2.88
   8  -2  11   10.53    3.18
  -8  -2 -11   14.25    4.68
  -8   2 -11   17.33    6.83
  -8   2 -11   13.04    5.14
  -8  -2 -11    0.28    2.90
  -8  -2 -12   -2.57    3.99
  -8   2 -12    4.01    4.97
  -8  -2 -12    5.63    4.05
  -8   2 -12    1.74    3.57
  -8  -2 -13   87.35   12.37
  -8   2 -13   94.58   13.93
  -8  -2 -13   80.67   11.71
  -8   2 -13   96.96   12.82
  -8  -2 -14   13.25    5.48
  -8   2 -14   25.56    8.85
  -8   2 -14   25.70    7.30
  -8  -2 -14   26.72    7.57
  -8   2 -15  301.20   25.36
  -8  -2 -15  230.05   20.89
  -8   2 -15  249.06   21.29
  -8  -2 -15  261.80   21.86
  -8  -2 -16   10.27    6.44
  -8   2 -16    8.54    6.99
  -8   2 -16   16.53    7.27
  -8  -2 -16    7.32    5.31
  -8  -2 -17   -3.23    3.90
  -8   2 -17    9.14    5.76
  -8  -2 -17    1.92    3.73
  -8  -2 -18    1.80    4.47
  -8   2 -18   11.50    7.66
  -8   2 -18   18.19    8.04
  -8  -2 -19   21.00    7.26
  -8   2 -19   27.15    9.48
  -8   2 -19   30.88    9.46
  -8  -2 -19   49.10   11.87
  -8  -2 -20   -7.03    8.23
  -8   2 -20    5.60    7.25
  -8   2 -20    6.50    6.88
  -8  -2 -20    5.55    4.43
   8   4 -25   35.28    9.49
   8   4 -24   41.00   10.70
  -8   4  24   24.71    8.93
   8   4 -23    6.82    4.51
  -8   4  23    6.36    5.38
   8   4 -22    7.81    6.28
  -8   4  22    0.65    4.69
   8   4 -21    7.31    5.91
  -8   4  21    0.52    3.86
  -8   4  20  173.18   17.94
   8   4 -20  180.90   16.96
  -8   4  19   25.96    7.71
  -8  -4  19   18.02    6.58
  -8   4  19   20.03    5.41
  -8   4  18   60.00   10.61
  -8  -4  18   57.83    9.55
  -8   4  18   65.29    8.97
  -8   4  17    7.86    4.53
  -8   4  17    6.07    3.48
  -8  -4  17    4.74    3.25
  -8   4  16  332.88   28.06
  -8  -4  16  282.08   20.41
  -8   4  16  303.21   21.18
  -8   4  15   -2.41    4.98
  -8  -4  15    3.30    3.67
  -8   4  15    8.19    4.56
  -8   4  14   23.14    7.93
  -8  -4  14   35.69    7.27
  -8   4  14   33.12    6.86
  -8   4  13   78.07   12.16
  -8  -4  13   59.95    9.36
  -8   4  13   70.56    9.76
  -8   4  12   39.43    9.07
  -8  -4  12   24.94    6.12
  -8   4  12   35.41    7.03
  -8   4  11   29.09    7.10
  -8  -4  11   24.03    6.32
  -8   4  11   41.84    6.85
  -8   4  10   81.04   11.43
  -8   4  10   76.90    8.96
  -8   4   9   16.41    5.24
  -8   4   9   22.72    5.14
   8   4  -9   20.18    4.68
  -8   4   8   73.26    7.95
   8   4  -8   53.59    8.04
  -8   4   8   68.06    9.83
  -8   4   7   12.53    3.72
   8   4  -7   21.09    6.10
  -8   4   7   15.62    4.63
  -8   4   6    2.40    2.20
   8   4  -6    2.83    2.62
  -8   4   6    3.56    2.76
  -8   4   5   10.14    3.07
   8   4  -5   13.46    4.83
  -8   4   5   10.25    3.64
  -8   4   4  885.59   30.02
  -8   4   4  855.04   25.62
   8   4  -4  832.11   18.18
  -8   4   4  848.12   23.00
  -8  -4   4  826.66   25.42
  -8   4   3   59.43    8.10
  -8  -4   3   66.93    8.19
  -8  -4   3   69.54    8.42
  -8   4   3   61.08    8.39
  -8   4   3   63.11    7.22
  -8   4   3   63.56    8.11
   8   4  -3   62.56    4.47
  -8   4   3   52.22    5.70
   8  -4  -3   59.34    8.29
   8   4  -2    2.64    1.14
  -8   4   2    2.74    3.01
  -8  -4   2    0.93    2.13
  -8   4   2    2.24    2.47
  -8   4   2    2.35    1.96
   8   4  -2    2.44    1.09
  -8   4   2   -0.24    1.20
   8  -4  -2    0.58    2.47
  -8  -4   2   -0.18    3.67
   8   4  -2    1.41    1.88
  -8   4   2   -2.08    3.81
   8   4  -1    3.09    1.57
   8  -4  -1    2.25    3.11
   8   4  -1    1.44    2.80
  -8   4   1    2.88    2.56
  -8   4   1   -1.66    1.68
  -8   4   1   -0.79    1.11
  -8  -4   1    4.68    3.06
  -8   4   1    2.61    3.70
   8  -4  -1   -6.32    6.96
   8   4  -1    1.11    0.77
  -8   4   0    0.14    2.08
  -8   4   0    4.42    3.22
  -8   4   0    2.91    2.06
  -8   4   0    2.58    1.47
  -8  -4   0    1.48    2.49
   8  -4   0   -3.99    5.78
   8  -4   0   -1.80    3.67
   8   4   0    1.87    2.37
  -8  -4  -1   -0.47    1.87
   8  -4   1   -1.05    2.12
   8  -4   1    4.68    4.45
  -8   4  -1   -1.42    1.52
  -8   4  -1    4.05    2.32
  -8   4  -1    1.58    2.06
  -8   4  -1   -2.64    2.38
   8   4   1    2.14    2.49
   8  -4   1    4.32    3.19
   8   4   1   -0.97    2.51
   8   4   1    1.87    3.54
   8  -4   1   -0.50    2.76
   8  -4   1    2.73    3.22
   8  -4   2 1355.17   48.71
  -8   4  -2 1388.11   22.13
   8  -4   2 1306.03   49.43
  -8  -4  -2 1374.79   33.86
  -8   4  -2 1436.62   47.16
  -8  -4  -2 1451.72   48.13
  -8   4  -2 1424.00   29.10
  -8   4  -2 1401.09   33.30
  -8   4  -2 1397.59   32.78
   8  -4   2 1433.31   46.72
   8   4   2 1286.54   45.01
   8   4   2 1324.32   33.82
   8  -4   2 1443.67   36.79
   8   4   2 1330.85   45.50
   8  -4   2 1347.54   45.41
   8  -4   3    3.75    4.82
   8   4   3   -1.53    2.50
   8  -4   3    3.36    2.57
  -8  -4  -3    7.62    3.44
  -8   4  -3    3.48    2.09
  -8   4  -3    2.05    1.99
  -8   4  -3    5.35    2.27
  -8   4  -3    1.00    0.98
  -8   4  -3    2.16    2.45
  -8  -4  -3    0.58    3.08
   8  -4   3   -1.12    2.75
   8   4   3   -0.61    2.58
  -8   4  -4  141.63    8.85
  -8   4  -4  141.67   10.72
   8   4   4  130.24   13.50
   8  -4   4  135.45   14.46
  -8   4  -4  153.23    7.01
  -8  -4  -4  146.15   11.60
  -8  -4  -4  138.93   14.78
  -8   4  -4  130.56   14.25
   8  -4   4  147.62   15.85
  -8   4  -5   24.91    3.77
  -8   4  -5   29.28    5.16
  -8   4  -5   25.85    6.55
  -8  -4  -5   25.35    6.63
  -8  -4  -5   25.64    4.82
   8  -4   5   25.02    6.55
  -8   4  -6    3.44    1.31
  -8   4  -6    1.53    1.94
   8   4   6    5.27    4.01
  -8  -4  -6   11.72    4.95
  -8   4  -6   12.59    5.29
  -8  -4  -6    6.29    2.69
  -8  -4  -6   -1.49    3.46
   8  -4   6    0.06    4.09
  -8   4  -7   45.40    9.27
   8   4   7   56.70    9.27
  -8   4  -7   48.95    8.13
  -8  -4  -7   50.09    8.12
  -8  -4  -7   55.59    8.02
   8  -4   7   58.65   10.26
  -8   4  -7   65.64    5.60
  -8   4  -8  465.55   14.14
   8   4   8  427.89   25.01
  -8   4  -8  412.60   24.23
  -8  -4  -8  451.92   25.08
  -8   4  -8  437.53   29.21
  -8  -4  -8  459.30   22.97
   8  -4   8  449.42   27.87
  -8  -4  -8  466.77   13.41
   8   4   9   28.23    7.04
  -8   4  -9   11.84    4.59
  -8  -4  -9   21.32    5.74
  -8   4  -9   16.59    6.70
  -8  -4  -9    8.88    3.76
   8  -4   9   20.30    7.20
   8   4  10  186.68   16.53
   8  -4  10  170.74   17.57
  -8   4 -10  178.16   16.56
  -8  -4 -10  172.70   16.13
  -8   4 -10  177.91   18.88
  -8  -4 -10  190.72   15.86
  -8   4 -11   -1.48    4.26
  -8  -4 -11   -0.95    2.81
  -8   4 -11   -0.78    4.26
  -8  -4 -11   -1.64    3.63
   8   4  11    1.15    3.58
  -8  -4 -12   52.54    9.54
  -8   4 -12   49.05    9.73
  -8   4 -12   50.55   10.56
  -8  -4 -12   39.69    8.23
   8   4  12   46.24    8.60
  -8   4 -13   21.71    6.80
  -8  -4 -13   45.46    9.70
   8   4  13   50.76    9.13
  -8   4 -13   33.97    9.00
  -8  -4 -13   38.51    8.23
  -8   4 -14  128.57   15.63
  -8  -4 -14  107.31   14.04
   8   4  14  118.33   13.39
  -8   4 -14  109.40   16.14
  -8  -4 -14  117.52   14.37
  -8   4 -15    0.74    4.93
  -8  -4 -15    7.50    3.90
  -8   4 -15   13.15    6.16
  -8  -4 -15   10.13    5.74
  -8   4 -16    3.73    6.94
  -8  -4 -16    1.73    3.26
  -8   4 -16   -2.56    4.05
  -8  -4 -16   -0.90    3.40
  -8  -4 -17   -5.74    6.07
  -8   4 -17    9.06    8.00
  -8   4 -17   -4.07    4.67
  -8  -4 -17   -0.91    4.33
  -8  -4 -18   69.00   12.35
  -8   4 -18   61.42   14.05
  -8   4 -18   90.66   14.84
  -8  -4 -18   86.14   14.17
  -8  -4 -19   -0.06    5.54
  -8   4 -19    4.29    5.76
  -8   4 -19    4.93    7.25
  -8  -4 -19    9.47    6.38
  -8   4 -20   66.28   15.74
  -8  -4 -20   55.26   12.35
  -8   4 -20   63.77   14.02
  -8   6  21   -1.03    4.31
  -8   6  20    0.90    6.54
  -8   6  20   17.42    8.28
  -8   6  19    0.38    5.36
  -8   6  19   17.78    7.75
  -8   6  18   27.84    9.41
  -8   6  18   18.41    6.91
  -8   6  17   36.10   11.52
  -8   6  17   39.55    9.36
  -8   6  16   -4.83    4.13
  -8   6  16    3.42    4.60
  -8   6  15   12.05    7.14
  -8   6  15   -4.78    4.63
  -8   6  14  -12.16    7.95
  -8   6  14    4.74    4.30
  -8   6  13   80.79   13.99
  -8   6  13   80.00   11.14
  -8   6  12  423.39   30.17
   8   6 -12  409.13   15.51
  -8   6  12  449.26   24.94
   8   6 -11   -1.53    1.66
  -8   6  11   -1.64    4.06
   8   6 -10   40.64    3.91
  -8   6  10   55.70   10.71
   8   6  -9   41.54    3.09
  -8   6   9   41.92   10.06
  -8   6   8   33.38    7.97
  -8   6   7   98.82   13.00
  -8  -6   6    5.66    3.37
  -8   6   6    9.25    5.65
  -8   6   5   31.05    5.47
  -8   6   5   34.58    7.81
  -8   6   5   33.20    6.12
  -8  -6   5   30.46    5.55
  -8  -6   5   37.33    6.25
  -8   6   5   37.39    6.05
   8   6  -5   31.96    5.30
  -8   6   4    2.00    2.27
  -8  -6   4    0.88    2.18
   8   6  -4   -0.51    2.32
   8  -6  -4   -0.54    2.15
  -8   6   4    7.78    4.35
  -8   6   4    4.22    2.82
   8   6  -4    6.99    2.78
  -8  -6   4   -0.44    2.71
  -8   6   4    7.06    3.97
   8   6  -3    0.43    1.70
  -8   6   3    1.26    2.60
  -8  -6   3    0.64    2.13
  -8   6   3    3.64    3.09
   8   6  -3    1.53    3.11
   8  -6  -3   -2.31    2.97
  -8   6   3   -0.59    1.75
   8  -6  -3   -4.98    6.07
   8   6  -2   30.08    4.68
   8  -6  -2   33.23    7.66
  -8   6   2   29.45    4.77
   8   6  -2   28.47    4.46
   8  -6  -2   25.26    5.06
  -8   6   2   29.89    7.25
   8  -6  -1   26.05    8.21
  -8   6   1   29.73    4.50
   8   6  -1   28.18    4.30
   8  -6  -1   19.83    4.60
  -8   6   1   27.24    7.03
   8  -6   0    6.12    2.86
  -8   6   0    8.17    3.95
  -8   6   0    3.60    1.61
   8  -6   0    4.23    6.02
  -8   6   0    9.10    4.35
  -8   6  -1  139.27   13.40
  -8   6  -1  143.09   12.30
  -8   6  -1  164.83    9.63
  -8  -6  -1  157.35   11.39
   8  -6   1  153.41   17.20
  -8  -6  -2   18.89    4.16
   8   6   2   17.34    5.14
  -8   6  -2   21.86    5.84
  -8   6  -2   12.25    4.58
  -8   6  -2   21.25    3.44
   8  -6   2   24.16    8.49
  -8   6  -3   93.92   10.92
  -8   6  -3  101.59   10.47
   8   6   3   87.79   11.10
   8  -6   3   96.21   11.25
  -8   6  -3   95.25    6.34
   8  -6   3   87.16   10.67
   8   6   3   86.34   11.11
   8  -6   3  116.38   14.89
  -8  -6  -3   97.45    9.09
  -8   6  -4   29.48    5.86
   8  -6   4   31.24    7.73
  -8   6  -4   34.28    3.56
   8   6   4   25.90    6.38
  -8  -6  -4   28.26    7.07
  -8   6  -4   31.00    7.14
  -8  -6  -4   34.70    6.19
   8  -6   4   29.69    6.84
   8   6   4   24.96    6.58
   8  -6   4   23.44    5.98
  -8   6  -5    3.18    3.18
  -8  -6  -5    0.00    2.27
  -8  -6  -5    0.81    3.07
  -8   6  -5    1.74    3.86
  -8   6  -5    4.78    1.20
   8  -6   5    7.61    4.62
   8   6   6    5.16    4.01
  -8   6  -6    2.20    3.78
  -8  -6  -6    0.97    3.62
  -8  -6  -6    0.77    2.65
  -8   6  -6   10.66    4.34
   8  -6   6    0.07    4.05
  -8   6  -7  139.73   15.82
  -8  -6  -7  140.57   15.57
  -8  -6  -7  144.29   12.62
   8  -6   7  113.70   15.24
   8   6   7  134.07   16.73
  -8   6  -7  141.63   12.29
   8   6   8   36.34    9.45
  -8  -6  -8   49.67    7.68
  -8  -6  -8   46.47    9.55
  -8   6  -8   66.58   11.35
   8  -6   8   52.47   11.38
  -8   6  -8   46.09    7.12
  -8  -6  -9   78.33   11.40
   8   6   9   74.23   13.01
  -8  -6  -9   85.76   12.42
  -8   6  -9   87.71   12.75
  -8   6  -9   84.21    9.85
  -8  -6  -9   77.28   10.01
   8  -6   9   88.04   13.98
  -8   6 -10  514.94   30.31
  -8  -6 -10  517.60   29.35
   8   6  10  521.32   33.67
   8  -6  10  527.36   33.79
  -8   6 -10  554.59   31.73
  -8  -6 -10  532.39   30.32
  -8  -6 -10  543.43   27.33
  -8  -6 -11   28.71    6.89
  -8   6 -11   11.53    4.33
   8   6  11   30.30    9.24
  -8  -6 -11   19.83    5.83
   8   6  12    2.64    4.21
  -8   6 -12   -0.78    4.70
  -8  -6 -12  -12.59    6.80
  -8  -6 -12    2.04    3.62
  -8   6 -12   -5.23    6.15
   8   6  13   62.60   12.08
  -8   6 -13   62.70   12.78
  -8  -6 -13   76.88   12.40
  -8   6 -13   56.80   10.48
  -8  -6 -13   67.42   10.80
  -8   6 -14   38.55    9.50
  -8  -6 -14   38.67    9.03
  -8   6 -14   25.40    8.58
   8   6  14   46.09    9.85
  -8  -6 -14   46.85    9.40
  -8   6 -15  112.23   17.69
  -8  -6 -15  120.76   15.05
  -8  -6 -15  139.17   17.19
  -8   6 -15  113.72   15.82
  -8   6 -16   -4.99    8.00
  -8  -6 -16   -1.76    4.37
  -8  -6 -16   -2.13    4.76
  -8   6 -16    1.85    3.87
  -8   6 -17   28.26    9.89
  -8  -6 -17   18.96    6.23
  -8  -6 -17   28.13    8.32
  -8   6 -17   33.62    9.86
  -8   6 -18  -15.59   10.36
  -8  -6 -18   -5.95    6.46
  -8  -6 -18    1.62    3.86
  -8   6 -18   -2.19    6.09
  -8   6 -19    5.44    5.31
  -8   6 -19    7.75    6.19
  -8  -6 -19   21.46    7.89
  -8   8  18   54.92   15.18
  -8   8  17    3.31    5.49
  -8   8  17    8.90    9.17
  -8   8  16   12.62    5.96
  -8   8  16   22.59   10.30
  -8   8  15   15.18    6.11
  -8   8  15   27.63   11.00
  -8   8  14   11.11    6.04
  -8   8  14    7.27    6.01
  -8   8  13    9.87    7.23
  -8   8  12   70.70   14.08
  -8   8  11    2.56    5.28
  -8   8  10   38.42   10.58
  -8   8   9    2.17    5.81
  -8   8   8    1.95    4.24
   8  -8  -7    0.38    4.45
  -8   8   7    3.81    4.93
   8  -8  -6   17.60    6.64
  -8   8   6    1.29    3.49
   8  -8  -5  113.65   14.95
  -8   8   5  110.41   15.09
   8  -8  -4  162.51   18.10
  -8   8   4  156.87   17.64
  -8   8   3   27.40    7.94
   8  -8  -3   21.50    6.94
  -8   8   3   17.52    4.76
   8  -8  -2    4.51    5.20
  -8   8   2    2.14    3.67
  -8   8   2    5.10    2.89
  -8   8   1    0.53    3.52
  -8   8   1    5.00    3.02
   8  -8   0    6.39    5.05
  -8   8   0    0.38    2.18
  -8   8   0   -1.43    3.03
  -8   8  -1   68.51    7.61
   8  -8   1   60.48   11.51
  -8   8  -1   67.30   10.07
  -8   8  -1   73.22   11.66
   8  -8   2  127.67   15.97
  -8   8  -2  126.36   15.13
  -8   8  -2  160.73   15.25
   8  -8   3   96.99   14.30
  -8   8  -3  113.57   14.09
  -8   8  -3  120.95   13.35
   8  -8   4   10.54    5.95
  -8   8  -4    4.55    4.87
  -8   8  -4   -3.81    4.35
   8  -8   5    3.51    3.68
  -8   8  -5    2.93    4.15
  -8   8  -5    2.00    3.87
   8   8   5    6.80    6.69
   8  -8   6    7.82    6.58
  -8   8  -6   16.06    5.88
  -8   8  -6    8.76    4.29
   8   8   6    2.15    5.27
   8  -8   7   35.43    9.05
  -8   8  -7   55.34    9.50
   8   8   7   56.17   12.80
   8  -8   8  117.71   16.82
  -8   8  -8  113.69   12.69
  -8  -8  -8  117.61   12.24
   8   8   8   99.24   16.58
   8  -8   9    7.38    6.58
   8   8   9    7.19    7.30
  -8  -8  -9   -4.83    4.11
  -8   8  -9   -1.04    3.90
  -8  -8 -10   -4.79    4.38
  -8   8 -10    2.01    2.81
  -8  -8 -11   -7.73    5.54
   8   8  11    5.61    5.81
  -8  -8 -12   -2.14    4.17
   8   8  12    8.48    7.16
  -8  -8 -13   16.49    6.17
   8   8  13   17.37    8.15
  -8  -8 -14   42.02    9.05
  -8  -8 -15   -7.39    5.53
  -8  -8 -16   10.61    4.92
  -8  10  13    1.55    3.50
  -8  10  12   53.43   10.41
  -8  10  11   11.40    6.03
  -8  10  11    2.21    5.53
  -8  10  10    5.30    4.69
  -8  10  10   19.35    9.36
  -8  10   9   35.32   10.96
  -8  10   8    0.69    4.29
  -8  10   7   10.16    4.71
  -8  10   7    4.17    5.97
  -8  10   6  155.71   15.79
   8 -10  -6  146.13   17.15
  -8  10   6  156.18   20.24
   8 -10  -5   48.15   10.10
  -8  10   5   57.02   12.37
  -8  10   5   59.69    9.62
   8 -10  -4   44.06    9.98
  -8  10   4   28.29    8.88
  -8  10   4   30.71    7.06
  -8  10   3   40.03   10.82
   8 -10  -3   38.84    9.51
  -8  10   2   10.07    6.69
   8 -10  -2    8.09    4.69
  -8  10   1    7.63    5.30
   8 -10  -1    1.58    3.27
  -8  10   0   -8.44    5.47
   8 -10   0    9.84    5.73
  -8  10  -1   -4.44    3.68
  -8  10  -1    8.28    6.75
   8 -10   1   -6.00    4.86
  -8  10  -2   21.88    7.82
  -8  10  -2   15.01    7.38
   8 -10   2    7.85    4.70
   8  10   3   36.57   11.07
  -8  10  -3   42.70   10.10
  -8  10  -3   66.52   12.48
   8 -10   3   48.09   10.75
   8  10   4    9.91    5.94
  -8  10  -4    7.39    6.09
  -8  10  -4    8.30    5.62
   8 -10   4    2.01    4.13
   8  10   5    4.29    7.11
  -8  10  -5   12.43    6.97
  -8  10  -5   18.18    7.05
   8 -10   5    6.26    5.01
  -8  10  -6   32.97    9.20
   8  10   6    3.37    4.80
  -8  10  -6   19.75    6.62
   8 -10   6   19.18    7.71
   8  10   7   13.79    8.86
  -8  10  -7   11.14    6.50
  -8  10  -7    8.69    5.60
   8 -10   7    6.79    6.71
   8  10   8   59.70   14.49
  -8  10  -8   47.91   10.79
  -8  10  -8   69.41   12.13
   8  10   9   10.87    6.41
   8  10  10    0.51    5.37
   8  10  11    0.01    5.45
  -9   1  26   18.27    7.42
  -9   1  25   37.04    8.72
  -9  -1  24   16.21    6.66
  -9   1  24    4.56    3.92
  -9  -1  23   -2.32    3.23
  -9   1  23   -5.33    5.31
  -9  -1  22   10.23    5.37
  -9   1  22    2.23    3.84
  -9   1  21   17.30    6.18
  -9  -1  21   30.12    7.22
  -9  -1  20  156.89   15.20
  -9   1  20  158.52   15.54
  -9   1  19   12.77    4.94
  -9  -1  19   25.60    6.64
   9   1 -19   13.62    3.78
  -9   1  18    8.00    3.98
  -9  -1  18   11.76    4.21
   9   1 -18   15.31    3.99
  -9  -1  17    2.12    2.74
  -9   1  17    4.62    2.93
   9   1 -17    2.35    1.94
  -9  -1  16   74.97    9.61
  -9   1  16   69.46    9.20
   9   1 -16   76.30    8.26
   9   1 -15  428.00   18.93
  -9  -1  15  450.07   22.18
  -9   1  15  435.05   21.87
   9  -1 -14   64.24    7.71
  -9  -1  14   59.96    8.22
  -9   1  14   48.98    7.21
   9   1 -14   54.47    7.02
  -9  -1  13   36.52    6.26
  -9   1  13   38.44    6.06
   9   1 -13   35.75    5.88
   9  -1 -13   37.64    5.82
  -9   1  12    3.36    2.51
  -9  -1  12    0.41    2.47
   9   1 -12    4.66    2.91
   9  -1 -12    2.35    2.27
  -9   1  12    1.92    1.77
   9   1 -12    2.58    1.55
  -9   1  11  116.40    9.87
  -9  -1  11  120.85   10.48
   9   1 -11  123.03    7.37
  -9   1  11  119.95    8.66
   9  -1 -11  111.15    9.29
  -9   1  10    1.13    2.04
   9   1 -10    1.02    1.53
  -9   1  10    2.14    1.91
  -9  -1  10    4.68    2.12
   9  -1 -10    4.51    2.54
   9   1  -9   30.83    4.89
  -9   1   9   41.49    5.68
   9  -1  -9   40.47    5.86
  -9  -1   9   35.43    5.61
  -9   1   9   34.56    4.62
   9  -1  -8    1.96    1.82
   9  -1  -8    3.03    1.97
   9  -1  -8    4.16    2.38
  -9   1   8    0.93    1.86
   9   1  -8   -1.13    1.72
  -9  -1   8    2.95    2.48
   9  -1  -8    0.85    1.82
  -9   1   7 2062.95   37.40
   9  -1  -7 2085.22   37.00
   9   1  -7 1997.87   38.96
  -9  -1   7 1990.40   40.80
   9  -1  -7 2050.56   38.79
   9  -1  -7 2151.14   46.17
   9  -1  -7 2230.17   35.11
  -9   1   6  661.90   20.70
   9   1  -6  635.78   22.22
  -9  -1   6  634.89   23.17
   9  -1  -6  646.09   20.02
   9  -1  -6  631.40   21.20
   9  -1  -6  653.83   24.52
   9  -1  -6  641.54   19.25
   9  -1  -5   47.09    5.55
   9  -1  -5   52.60    6.85
   9  -1  -5   48.05    6.06
   9   1  -5   55.19    6.74
  -9  -1   5   55.24    7.14
  -9   1   5   57.98    6.20
   9  -1  -5   56.40    5.90
   9   1  -4   72.62    7.95
  -9   1   4   83.51    7.11
  -9  -1   4   67.42    8.06
   9  -1  -4   73.28    6.61
   9  -1  -4   77.07    7.48
   9  -1  -4   72.96    7.56
   9  -1  -4   76.22    6.98
  -9   1   3    2.41    3.01
  -9  -1   3    5.45    3.62
  -9   1   3    3.03    3.05
  -9  -1   3    2.21    2.49
   9  -1  -3   -0.41    1.56
   9  -1  -3   -0.41    1.74
   9  -1  -3    1.93    1.56
   9   1  -3   -0.46    1.61
  -9  -1   3    1.35    2.67
  -9   1   3   -0.54    1.48
   9  -1  -3    0.52    1.44
  -9  -1   2  140.58   11.73
   9  -1  -2  133.66    9.50
   9  -1  -2  146.60    9.93
   9  -1  -2  143.98    9.24
  -9  -1   2  145.11   13.18
  -9   1   2  146.05   13.41
   9   1  -2  135.37   11.35
  -9   1   2  139.75    9.18
   9  -1  -2  146.22    9.10
  -9   1   2  158.51   13.58
  -9  -1   2  144.02   12.98
   9   1  -2  153.14   13.60
   9  -1  -2  125.75   12.66
   9  -1  -1  272.22   13.97
   9  -1  -1  267.03   13.02
   9  -1  -1  272.16   11.72
   9   1  -1  242.67   18.90
   9  -1  -1  249.57   19.04
  -9  -1   1  248.16   19.54
  -9   1   1  217.23   18.26
   9   1  -1  258.23   17.24
   9  -1  -1  264.49   12.37
  -9   1   1  258.82   12.72
   9   1  -1  286.25   16.74
  -9  -1   1  242.13   18.97
  -9   1   1  233.59   19.04
   9  -1  -1  245.17   18.64
   9   1  -1  226.40   18.50
   9  -1  -1  217.25   18.88
   9   1  -1  249.99   19.76
   9  -1   0  792.19   21.94
   9  -1   0  830.26   24.87
   9  -1   0  773.17   18.27
   9   1   0  831.67   38.26
   9  -1   0  750.64   35.43
  -9   1   0  849.32   37.90
  -9  -1   0  848.59   36.98
   9  -1   0  795.31   34.09
   9   1   0  732.66   29.12
   9  -1   0  787.46   21.02
  -9   1   0  789.36   22.99
   9   1   0  849.86   29.23
   9   1   0  759.70   35.99
   9  -1   0  753.59   36.34
   9   1   0  802.04   37.37
   9  -1   0  833.08   37.38
   9   1   1   45.88    9.30
   9  -1   1   66.08   11.00
  -9  -1  -1   71.21   11.46
   9   1   1   53.41    9.87
  -9   1  -1   62.58   10.21
   9  -1   1   58.94    9.72
   9   1   1   63.22    8.57
   9  -1   1   72.19    6.62
   9  -1   1   59.52    6.76
   9  -1   1   62.04    4.81
  -9   1  -1   58.14    6.73
   9   1   1   68.45    8.57
  -9  -1  -1   48.99    9.08
  -9   1  -1   74.57   10.93
   9   1   1   51.25    8.47
   9  -1   1   53.14    9.27
  -9  -1  -1   61.12    9.51
   9  -1   1   63.38    9.45
   9   1   1   72.70   11.58
   9  -1   1   55.53   10.22
   9  -1   1   60.67    6.09
   9   1   2   -2.80    3.61
   9  -1   2    3.38    3.85
   9  -1   2   -0.58    1.29
   9  -1   2   -1.22    1.55
   9  -1   2   -3.00    2.63
   9   1   2    3.09    3.37
  -9   1  -2    2.34    2.85
   9   1   2    2.08    2.78
  -9  -1  -2   -1.16    3.44
   9  -1   2    1.57    2.88
   9  -1   2    1.40    2.73
   9   1   2    1.27    2.56
   9   1   2   -0.30    1.53
   9  -1   2    0.68    2.70
  -9  -1  -2   -2.08    2.71
  -9  -1  -3   57.89    8.68
   9   1   3   58.54    7.89
   9  -1   3   59.97    9.49
  -9   1  -3   53.22    9.26
  -9  -1  -3   60.05    9.38
   9   1   3   68.77    9.90
   9  -1   3   47.51    8.45
   9  -1   3   50.85    8.41
   9   1   3   63.52    9.28
   9  -1   3   61.09    6.39
  -9   1  -3   64.99   10.60
   9  -1   3   62.31    9.46
   9   1   3   61.81    6.94
   9  -1   3   55.28    5.49
  -9  -1  -4   73.90    9.63
   9  -1   4   70.84    5.98
  -9   1  -4   77.87   10.62
  -9  -1  -4   65.87   10.35
   9  -1   4   75.11    7.25
   9   1   4   70.55    8.77
  -9   1  -4   61.59    9.89
   9   1   4   67.53    6.92
   9  -1   4   81.77   10.39
   9  -1   5    7.89    2.13
   9  -1   5   11.52    3.21
   9   1   5   10.24    1.82
  -9   1  -5   15.48    4.37
  -9  -1  -5    8.68    3.10
  -9   1  -5   15.71    3.76
  -9   1  -5   23.75    7.21
  -9  -1  -5   13.62    4.82
   9  -1   5    6.56    3.48
   9   1   5    6.49    2.48
   9  -1   6  658.12   16.73
   9   1   6  713.11   12.16
  -9   1  -6  626.39   30.79
  -9  -1  -6  720.03   29.87
   9  -1   6  681.90   22.41
   9   1   6  678.47   21.88
   9  -1   6  669.63   28.25
  -9  -1  -6  713.07   24.75
  -9   1  -6  658.56   29.67
  -9  -1  -6  690.87   30.20
  -9  -1  -7 1768.01   48.41
  -9   1  -7 1801.41   49.18
   9  -1   7 1829.31   37.39
  -9   1  -7 1777.69   51.56
  -9  -1  -7 1742.98   47.63
   9  -1   7 1745.66   45.80
  -9  -1  -7 1836.91   40.32
   9  -1   7 1739.79   25.15
  -9  -1  -8   32.04    7.47
  -9   1  -8   51.99    8.73
  -9   1  -8   42.72    8.36
  -9  -1  -8   49.47    8.89
  -9  -1  -8   40.99    6.30
   9  -1   8   47.23    8.03
   9  -1   8   39.57    3.44
  -9   1  -9  115.63   13.82
   9  -1   9   87.99   11.21
  -9   1  -9  103.83   12.41
  -9  -1  -9   87.26   11.40
  -9  -1  -9   98.09   12.29
   9  -1   9  104.19    4.66
  -9   1 -10   12.85    4.98
  -9  -1 -10    8.69    5.37
  -9  -1 -10    2.39    4.76
  -9   1 -10    9.43    6.49
  -9  -1 -11   18.10    5.51
  -9   1 -11   31.88    8.69
  -9   1 -11   11.01    4.36
  -9  -1 -11   19.67    6.35
   9  -1  11   14.86    4.14
  -9   1 -12    4.62    4.18
  -9  -1 -12    2.22    3.35
  -9  -1 -12    1.65    4.10
  -9   1 -13   81.13   12.15
  -9  -1 -13   91.86   13.02
  -9  -1 -13   80.20   11.90
  -9   1 -13  103.04   14.68
  -9  -1 -14  171.47   18.30
  -9   1 -14  203.55   20.86
  -9   1 -14  181.98   18.48
  -9  -1 -14  174.88   17.73
  -9   1 -15  180.69   20.10
  -9  -1 -15  150.94   17.54
  -9   1 -15  137.56   16.48
  -9  -1 -15  164.86   17.79
  -9   1 -16   47.33   10.15
  -9  -1 -16   49.68   10.91
  -9  -1 -16   55.39   11.00
  -9   1 -16   53.41   11.86
  -9   1 -17    8.04    6.08
  -9  -1 -17    5.64    4.91
  -9  -1 -17   -0.23    5.55
  -9   1 -17    6.01    6.41
  -9   1 -18    1.10    4.55
  -9  -1 -18    5.01    4.39
  -9  -1 -18   -3.68    5.93
  -9   1 -18   -0.90    4.62
  -9  -1 -19    6.41    5.69
  -9  -1 -19   -2.50    4.98
  -9   1 -19   -2.50    4.91
  -9   1 -20   34.80   10.00
  -9  -1 -20   46.27   11.71
  -9  -1 -20   44.92   11.60
  -9   1 -20   51.86   13.77
   9   3 -26   31.91   10.74
  -9   3  25   15.00    7.47
   9   3 -25    7.53    6.73
  -9   3  24    5.55    5.08
   9   3 -24   13.21    7.09
  -9   3  23   13.64    6.30
  -9   3  22   94.73   13.95
  -9   3  21   39.21    8.86
  -9  -3  21   42.44    8.49
  -9   3  20   11.23    6.82
  -9  -3  20    4.15    4.28
   9   3 -19    8.69    3.16
  -9   3  19   12.57    5.61
  -9  -3  19    9.34    4.39
  -9   3  19   11.03    3.97
   9   3 -18   78.46    8.86
  -9   3  18   68.31   10.43
  -9  -3  18   90.89   12.12
  -9   3  18   78.37    8.83
   9   3 -17   45.27    7.27
  -9   3  17   50.45    7.25
  -9   3  17   51.04    8.90
  -9  -3  17   51.39    9.54
  -9   3  16    0.53    1.98
  -9   3  16   -0.55    3.04
   9   3 -15  121.93    5.73
  -9   3  15  118.15   10.52
  -9   3  15  125.16   12.71
  -9  -3  15  124.67   13.36
  -9   3  14    6.25    3.28
  -9  -3  14   10.67    4.75
  -9   3  14    4.74    3.08
  -9  -3  13  152.33   14.06
  -9   3  13  132.92   12.10
  -9   3  13  154.54   16.58
  -9   3  13  149.31   11.38
  -9   3  12   13.35    4.09
  -9  -3  12    6.78    3.36
  -9   3  12    5.97    3.73
  -9   3  12    7.13    4.41
  -9   3  11   24.23    4.86
  -9  -3  11   18.13    5.19
  -9   3  11   17.38    4.20
  -9   3  11   20.31    6.40
  -9   3  10   69.70    7.68
  -9  -3  10   69.15    9.58
  -9   3  10   51.55    6.74
  -9   3  10   69.12    9.88
  -9   3   9   29.13    5.21
  -9   3   9   39.47    7.71
  -9  -3   9   34.36    6.97
  -9   3   9   36.00    5.94
  -9   3   8  108.73    9.44
   9   3  -8  110.28   10.83
  -9   3   8  123.76   12.25
  -9  -3   8  101.16   10.90
  -9   3   8  107.15    9.01
  -9   3   7   20.13    4.35
   9   3  -7   12.32    3.79
  -9  -3   7   16.48    4.54
  -9   3   7   17.46    3.81
  -9   3   7   13.71    4.59
  -9   3   6    8.80    2.69
  -9   3   6    4.12    3.09
   9   3  -6    6.00    3.45
  -9   3   6    9.07    3.07
  -9   3   5   61.85    6.41
   9   3  -5   52.73    8.73
  -9   3   5   60.22    6.76
  -9   3   5   55.30    7.50
   9  -3  -5   56.30    7.58
  -9   3   4    2.18    1.90
   9  -3  -4    3.70    2.56
  -9   3   4    3.96    2.35
  -9   3   4    4.13    1.84
   9   3  -4    0.62    2.35
  -9  -3   3   73.54    9.20
  -9   3   3   83.40    9.51
  -9   3   3   75.83    7.35
  -9   3   3   81.68    7.81
   9  -3  -3   80.43    8.69
  -9   3   3   74.80    7.97
  -9   3   3   88.95    7.12
  -9  -3   3   75.91    8.88
  -9   3   3   86.58    9.89
   9   3  -3   79.92    7.91
   9   3  -3   85.02   10.99
   9   3  -2   34.16    6.72
   9  -3  -2   35.54    7.27
  -9   3   2   33.67    6.64
  -9  -3   2   37.54    7.27
   9   3  -2   47.94    6.11
  -9   3   2   36.94    4.59
  -9   3   2   53.05    5.98
  -9   3   2   42.24    5.60
  -9   3   2   33.80    5.35
   9  -3  -2   40.32    6.25
  -9   3   2   36.94    6.84
  -9  -3   2   30.80    6.32
   9   3  -2   45.72    8.81
  -9   3   1 1028.70   41.30
  -9   3   1  979.07   24.80
  -9   3   1 1000.87   26.99
  -9   3   1  997.57   26.47
  -9  -3   1  995.64   37.85
  -9   3   1 1066.69   41.66
   9   3  -1  959.96   25.58
  -9   3   1  983.54   21.98
   9   3  -1  978.80   38.16
   9  -3  -1  961.16   39.37
   9  -3   0 1741.14   58.36
   9  -3   0 1833.46   27.63
  -9   3   0 1650.95   27.82
   9   3   0 1833.10   54.35
   9  -3   0 1799.70   48.88
  -9   3   0 1939.44   34.37
  -9   3   0 1791.42   36.61
  -9   3   0 1855.47   34.67
  -9   3   0 1887.76   54.92
   9   3   0 1869.02   55.28
   9  -3   0 1686.31   47.95
  -9  -3   0 1805.63   49.49
   9  -3   0 1831.48   54.09
   9   3   0 1801.51   34.64
   9   3   0 1693.61   47.81
   9  -3   0 1708.24   51.50
   9   3   0 1821.20   51.04
   9   3   1  702.75   14.15
   9  -3   1  669.15   35.71
   9  -3   1  672.43   16.22
  -9   3  -1  724.61   18.13
   9  -3   1  697.89   33.24
   9   3   1  675.91   34.70
  -9   3  -1  691.06   23.10
  -9   3  -1  688.58   20.09
  -9   3  -1  706.24   20.76
   9   3   1  688.77   34.68
   9  -3   1  670.88   32.88
  -9  -3  -1  688.32   27.35
   9  -3   1  672.97   34.81
   9   3   1  680.16   21.54
   9  -3   1  675.19   31.25
   9   3   1  641.32   27.97
  -9  -3  -1  789.13   37.28
  -9   3  -1  765.15   35.55
   9   3   2  211.47    5.58
   9  -3   2  226.76   20.29
   9  -3   2  211.28    8.64
  -9   3  -2  224.91   10.22
   9   3   2  209.10   12.14
  -9  -3  -2  242.58   15.87
   9  -3   2  198.16   18.64
   9   3   2  188.72   18.25
  -9   3  -2  208.81   12.84
  -9   3  -2  232.07   11.39
  -9   3  -2  225.90   11.50
   9  -3   2  226.05   17.43
   9   3   2  202.54   15.14
   9  -3   2  178.33   17.63
   9   3   2  219.11   19.50
  -9  -3  -2  212.35   19.74
  -9   3  -2  216.39   19.44
   9  -3   3   15.55    7.09
   9  -3   3   12.12    4.25
   9   3   3    9.02    4.23
   9  -3   3    9.28    1.82
  -9   3  -3    5.07    1.91
  -9   3  -3    4.17    1.85
  -9   3  -3    5.93    2.22
  -9   3  -3    6.15    3.36
   9   3   3    4.59    4.56
  -9  -3  -3    3.57    2.97
   9  -3   3    4.51    4.04
  -9  -3  -3    9.86    4.09
   9   3   3    9.18    3.23
   9   3   3    3.38    3.06
   9  -3   3   12.87    5.34
  -9   3  -4   -0.10    1.09
   9  -3   4    2.11    4.48
  -9   3  -4   -0.35    1.46
  -9   3  -4    2.38    3.20
  -9  -3  -4    4.55    3.46
  -9  -3  -4    7.13    3.88
   9  -3   4    1.13    0.80
  -9  -3  -5  218.35   18.07
  -9   3  -5  210.27   18.01
  -9   3  -5  199.01   10.00
   9  -3   5  188.55    6.62
  -9   3  -5  179.48   18.41
  -9  -3  -5  224.78   15.67
   9  -3   5  204.93   18.23
  -9   3  -6   39.54    8.87
  -9  -3  -6   47.02    7.52
  -9   3  -6   39.47    7.75
  -9   3  -6   38.42    4.45
   9   3   6   35.16    6.62
  -9  -3  -6   43.79    7.81
   9  -3   6   38.79    2.74
  -9  -3  -6   40.63    8.27
  -9   3  -6   47.82    8.73
   9  -3   6   35.13    8.24
   9  -3   7    0.85    3.92
  -9  -3  -7   -0.38    3.65
   9   3   7    5.42    3.19
  -9  -3  -7    1.65    2.40
  -9   3  -7    7.43    5.35
   9  -3   7    3.25    0.81
   9   3   8  143.38   12.23
   9  -3   8  160.79   16.54
  -9  -3  -8  155.24    9.90
  -9   3  -8  169.45   17.89
  -9  -3  -8  129.70   12.80
  -9   3  -8  130.04   13.95
  -9  -3  -8  152.73   14.98
  -9  -3  -9    1.73    1.70
   9   3   9    3.62    3.43
  -9  -3  -9   -3.03    4.00
  -9   3  -9    6.33    5.65
   9  -3   9    2.58    3.99
  -9   3  -9   -2.67    3.72
  -9  -3  -9    3.36    4.10
   9   3  10    1.16    2.48
   9  -3  10    5.77    5.42
  -9  -3 -10    2.27    3.10
  -9   3 -10    8.93    5.21
  -9   3 -10    6.29    4.30
  -9  -3 -10    3.33    3.46
  -9   3 -11   13.02    5.52
  -9  -3 -11    6.37    4.94
  -9  -3 -11   -2.21    4.68
  -9   3 -11    6.62    5.48
   9   3  11    2.88    2.62
  -9   3 -12    1.65    3.75
  -9  -3 -12    1.07    3.96
  -9  -3 -12   -8.33    5.06
  -9   3 -12    2.79    4.74
   9   3  12    1.03    1.92
  -9   3 -13   25.67    7.40
  -9  -3 -13   21.50    7.08
  -9  -3 -13   26.08    7.34
  -9   3 -13   28.90    8.76
  -9   3 -14   10.50    6.13
  -9  -3 -14    5.26    4.51
  -9  -3 -14   -7.70    5.92
  -9   3 -14    3.68    5.54
  -9   3 -15   87.67   13.67
  -9  -3 -15   81.91   13.24
  -9  -3 -15   74.11   11.78
  -9   3 -15   81.64   14.43
  -9   3 -16   14.65    6.37
  -9  -3 -16   23.09    8.89
  -9  -3 -16   14.63    6.09
  -9   3 -16   20.62    9.49
  -9   3 -17   -2.95    4.43
  -9  -3 -17    5.13    5.38
  -9  -3 -17   -3.57    6.44
  -9   3 -17   -0.96    4.15
  -9   3 -18   23.49    8.20
  -9  -3 -18   28.51    9.67
  -9  -3 -18   23.76    8.68
  -9   3 -18   32.74   10.27
  -9   3 -19    3.38    5.24
  -9  -3 -19    3.67    4.58
  -9  -3 -19    0.24    4.49
  -9   3 -19    7.77    5.63
  -9   3 -20    3.07    5.90
  -9   3 -20    2.36    7.68
  -9   5  23    2.49    4.89
  -9   5  22   24.81    7.54
  -9   5  21    9.46    6.08
  -9   5  20   21.66    7.02
  -9   5  20   37.93    7.79
   9   5 -20   35.82    7.79
  -9   5  19    8.51    5.61
  -9   5  19   19.78    6.05
  -9  -5  18   11.54    5.26
  -9   5  18   14.51    5.55
  -9   5  18   28.03   10.30
  -9   5  18   25.58    7.97
   9   5 -18   15.70    5.22
  -9   5  17   45.93    8.37
   9   5 -17   39.18    7.06
  -9   5  17   36.57    8.19
  -9   5  17   47.29   12.43
  -9   5  16   15.59    5.80
  -9   5  16   27.87    9.47
  -9   5  15  219.44   23.58
  -9   5  15  234.09   18.79
  -9   5  14  213.31   22.14
  -9   5  14  212.14   17.57
  -9   5  13   64.34    9.41
  -9   5  13   81.87   14.09
  -9   5  12   15.47    4.99
  -9   5  12    7.70    5.85
  -9   5  11    6.50    4.01
  -9   5  11    0.24    3.23
  -9   5  10   49.83    7.78
  -9   5  10   67.60   10.80
  -9   5   9   23.22    5.26
  -9   5   9   21.32    7.00
  -9   5   8  340.80   22.89
  -9   5   8  348.81   18.40
  -9   5   7   22.26    6.14
  -9   5   7   29.94    5.70
  -9   5   6    1.20    2.74
   9   5  -6    1.27    0.99
   9   5  -6    0.65    1.25
  -9   5   6    0.65    2.66
  -9   5   5    2.90    3.35
  -9  -5   5    5.00    3.10
  -9   5   5    1.35    2.31
  -9  -5   5    8.12    3.84
  -9   5   5    7.58    4.18
   9   5  -5    0.92    0.59
  -9   5   5    3.54    2.28
   9   5  -5    3.79    2.14
  -9   5   4    0.89    2.23
  -9   5   4    0.49    2.09
  -9   5   4    2.69    2.81
  -9  -5   4   -1.50    2.79
  -9  -5   4   -0.75    2.10
  -9   5   4   -0.48    2.70
  -9   5   4    0.57    2.39
   9  -5  -4    4.40    3.42
   9   5  -4   -0.33    2.03
   9   5  -4   -0.44    1.07
  -9   5   3   58.33    9.22
  -9  -5   3   54.88    8.40
  -9   5   3   65.42    8.25
  -9   5   3   60.86    8.80
  -9   5   3   61.86    6.65
   9   5  -3   52.01    8.38
   9  -5  -3   49.22    8.42
  -9   5   3   48.77    8.25
  -9  -5   3   70.08    9.47
   9   5  -3   57.16    5.45
   9  -5  -2  134.84   16.73
  -9   5   2  154.47   12.21
  -9   5   2  146.07   12.96
  -9  -5   2  140.73   13.20
  -9   5   2  162.26   15.17
  -9   5   2  149.03    9.78
   9  -5  -2  122.75   13.48
   9   5  -2  157.93   14.06
   9   5  -2  148.22    7.81
  -9   5   1   63.36    8.03
  -9   5   1   69.00    8.86
  -9   5   1   65.54    6.25
   9   5  -1   58.48    4.41
   9  -5  -1   57.78   10.91
   9  -5  -1   58.51    8.96
   9   5  -1   47.69    7.08
  -9   5   0  738.05   28.02
  -9   5   0  734.56   26.11
  -9   5   0  716.25   19.47
   9  -5   0  676.44   37.49
   9  -5   0  679.76   28.12
   9   5   0  680.51   25.01
   9   5   1   55.33    9.26
  -9   5  -1   42.19    6.75
  -9   5  -1   56.49    7.89
   9  -5   1   54.52    7.67
   9   5   1   45.02    6.63
  -9   5  -1   49.62    5.04
  -9  -5  -1   45.35    6.69
   9  -5   1   40.45    9.74
  -9  -5  -2   15.41    4.00
   9  -5   2   26.91    8.16
   9  -5   2   23.56    5.23
  -9   5  -2   21.36    5.17
  -9   5  -2   14.41    3.53
   9  -5   2   19.80    5.86
   9  -5   2   20.34    5.98
   9   5   2   21.38    5.97
   9   5   2   14.34    5.55
  -9   5  -2   21.37    3.15
  -9   5  -3    9.63    2.07
  -9   5  -3   11.90    4.05
  -9   5  -3    9.87    3.61
   9  -5   3    5.84    3.04
   9  -5   3   10.82    4.66
   9   5   3    8.83    4.44
   9   5   3    6.87    4.23
  -9  -5  -3    4.67    4.28
  -9   5  -3    9.02    4.24
   9  -5   3   11.58    6.75
  -9  -5  -3   13.69    4.41
  -9   5  -4    3.52    2.78
  -9   5  -4    0.04    2.15
  -9  -5  -4    3.36    2.71
  -9   5  -4   -1.09    3.00
  -9  -5  -4   -2.41    3.83
   9  -5   4    0.24    3.58
  -9   5  -4    3.16    1.59
  -9   5  -5   -0.25    2.64
  -9   5  -5    1.03    1.93
  -9  -5  -5   13.36    4.72
  -9   5  -5    6.27    4.67
  -9  -5  -5    4.22    4.85
  -9   5  -5    3.98    1.85
   9  -5   5    6.16    4.03
  -9   5  -6   53.17    7.34
   9   5   6   67.20   10.95
  -9   5  -6   73.37   11.42
  -9  -5  -6   71.39   11.79
  -9  -5  -6   81.81    9.83
   9  -5   6   62.02   10.94
  -9   5  -6   62.95    6.41
  -9  -5  -7    9.06    3.55
   9  -5   7   16.67    7.31
  -9  -5  -7   19.91    6.52
  -9   5  -7   20.58    6.76
   9   5   7   10.99    4.66
  -9  -5  -8  337.91   23.40
   9   5   8  344.41   24.80
  -9  -5  -8  374.08   21.83
   9  -5   8  356.14   27.07
  -9  -5  -8  351.10   24.49
  -9   5  -8  370.56   25.66
  -9   5  -9   85.82   12.80
  -9  -5  -9   63.44   10.88
   9   5   9   67.78   11.51
   9  -5   9   73.43   12.62
  -9  -5  -9   72.52   10.83
  -9  -5  -9   63.14    9.65
  -9   5  -9   71.64   11.15
  -9   5 -10   -5.16    7.28
  -9   5 -10   -6.79    6.07
  -9  -5 -10    0.78    3.28
  -9  -5 -10   -2.75    4.15
   9  -5  10   10.42    7.19
  -9   5 -11    0.62    5.11
  -9  -5 -11    1.34    4.90
  -9   5 -11    0.74    4.70
   9   5  11   18.09    6.50
  -9  -5 -11    3.49    4.00
   9  -5  11    9.08    6.51
   9   5  12    9.68    4.96
  -9  -5 -12    8.73    3.32
  -9  -5 -12    7.62    4.98
  -9   5 -12    8.53    4.54
  -9   5 -12    6.20    4.37
  -9   5 -13    4.66    4.43
  -9  -5 -13    8.06    4.66
  -9  -5 -13   10.64    4.49
   9   5  13   11.44    5.39
  -9   5 -13    6.36    5.08
  -9  -5 -14   85.60   12.43
  -9   5 -14   88.43   15.99
  -9   5 -14   72.28   12.23
  -9  -5 -14   91.12   13.83
  -9  -5 -15  106.08   14.83
  -9   5 -15   95.39   16.69
  -9   5 -15   84.39   13.10
  -9  -5 -15   84.37   13.12
  -9  -5 -16  -12.65    8.37
  -9   5 -16    4.05    5.72
  -9  -5 -16    3.77    5.29
  -9   5 -16   -3.37    4.92
  -9  -5 -17    1.12    3.74
  -9   5 -17  -10.67    8.33
  -9  -5 -17   -4.70    6.63
  -9   5 -17  -16.21    9.87
  -9  -5 -18  -16.00    9.20
  -9   5 -18   -8.71    6.75
  -9   5 -18   -0.01    4.75
  -9  -5 -18  -10.39    8.40
  -9   5 -19   -0.44    4.52
  -9   5 -19    6.93    4.82
  -9  -5 -19    6.38    5.82
  -9   7  20   74.53   12.52
  -9   7  20   80.97   18.73
  -9   7  19   -0.48    3.92
  -9   7  19    8.77   10.30
  -9   7  18    6.51    5.41
  -9   7  18   -7.66    8.62
  -9   7  17   15.67    7.28
  -9   7  17    4.84    7.10
  -9   7  16   -0.76    3.68
  -9   7  16    0.94    4.15
  -9   7  15  124.12   15.23
  -9   7  15  129.13   20.17
  -9   7  14   70.85   11.33
  -9   7  14   59.12   13.06
  -9   7  13   28.15    8.28
  -9   7  13   12.94    5.72
  -9   7  12   20.95    6.27
  -9   7  12   22.91    8.43
  -9   7  11   12.23    4.58
  -9   7  11   13.45    5.74
  -9   7  10    2.63    4.09
  -9   7  10    2.45    4.13
  -9   7   9    0.04    3.11
  -9   7   9    6.17    4.48
  -9   7   8    6.03    3.85
  -9   7   8    2.00    3.94
  -9   7   7  386.11   20.63
  -9  -7   7  366.90   18.82
  -9   7   7  335.89   18.26
  -9   7   7  344.21   25.75
  -9   7   7  343.85   18.19
  -9  -7   7  350.92   18.53
  -9   7   6   12.36    4.41
   9   7  -6    2.77    2.55
  -9  -7   6    2.34    2.66
  -9   7   6    5.10    2.65
  -9   7   6    2.67    2.56
  -9  -7   6    2.26    2.30
  -9   7   6   12.30    6.08
  -9   7   5   56.19   10.40
   9   7  -5   67.28    8.70
  -9   7   5   44.74    7.54
  -9   7   5   61.87    8.02
   9  -7  -5   31.70    8.34
  -9  -7   5   58.04    7.82
  -9   7   5   44.12    7.44
  -9  -7   4   21.47    4.66
  -9   7   4   18.21    4.71
   9  -7  -4   15.23    4.76
   9   7  -4   21.97    4.92
  -9   7   4   30.73    7.85
  -9   7   4   23.45    5.18
   9  -7  -3   -0.85    3.64
  -9   7   3    4.30    4.74
  -9   7   3    4.51    2.54
   9  -7  -2   -0.49    3.42
  -9   7   2    3.47    3.00
  -9   7   2    0.91    2.24
   9  -7  -1  122.95   16.29
  -9   7   1  126.68   14.13
  -9   7   1  131.30   13.19
  -9   7   1  144.83   10.81
  -9   7   0  110.18    8.85
  -9   7   0  116.16   12.50
  -9   7   0  122.05   13.87
   9  -7   0  105.35   15.04
  -9   7  -1   32.72    7.45
  -9   7  -1   39.84    5.43
  -9   7  -1   35.39    7.29
   9  -7   1   46.73   10.51
  -9   7  -2    5.11    3.67
  -9   7  -2    3.44    2.33
  -9  -7  -2   -3.06    3.09
  -9   7  -2    1.17    3.34
   9  -7   2    8.71    6.27
  -9   7  -3   12.50    5.08
  -9  -7  -3   22.47    4.69
  -9   7  -3   16.42    3.19
   9  -7   3   13.24    5.12
  -9   7  -3   18.24    5.21
  -9  -7  -4   32.78    5.99
   9  -7   4   23.01    7.04
  -9   7  -4   24.82    6.13
  -9   7  -4   31.14    6.73
   9  -7   5   99.17   15.16
  -9  -7  -5   91.74   10.00
  -9   7  -5  112.18   12.35
  -9   7  -5   76.48   10.52
  -9   7  -6    3.31    3.27
   9   7   6    1.25    4.19
  -9  -7  -6    7.23    4.46
  -9   7  -6    7.92    3.90
  -9   7  -6   -0.51    3.43
  -9  -7  -6    4.82    3.58
   9  -7   6   12.79    7.67
  -9   7  -7  402.39   28.20
  -9  -7  -7  403.77   27.93
   9  -7   7  408.92   30.57
  -9  -7  -7  435.90   23.40
   9   7   7  368.61   29.36
  -9   7  -7  432.51   23.73
   9   7   8    9.86    7.24
  -9   7  -8   13.12    4.54
  -9  -7  -8   15.77    6.29
  -9   7  -8    7.28    4.77
   9  -7   8   17.78    7.81
  -9  -7  -8   14.50    5.36
   9   7   9    0.72    4.52
  -9   7  -9   -2.96    3.63
  -9   7  -9    0.13    4.19
  -9  -7  -9    0.71    3.77
  -9  -7  -9    3.75    3.34
   9  -7   9    7.48    6.12
  -9   7 -10    6.57    6.00
  -9  -7 -10    0.80    4.27
  -9  -7 -10   -2.09    4.28
   9  -7  10    3.48    6.35
   9   7  10    3.40    5.26
  -9  -7 -11   -1.20    3.80
   9   7  11   -1.36    4.28
  -9   7 -11    0.73    3.48
  -9  -7 -12   -5.71    5.81
   9   7  12    2.34    5.64
  -9   7 -12   -0.29    3.59
  -9  -7 -13   92.09   12.86
   9   7  13   74.55   14.05
  -9   7 -13   69.24   13.16
  -9  -7 -14   49.22   10.49
  -9   7 -14   93.23   15.66
  -9  -7 -14   80.12   12.31
  -9   7 -15   72.16   14.26
  -9  -7 -15   39.34    9.11
  -9  -7 -15   48.04    9.79
  -9  -7 -16   -0.03    6.14
  -9  -7 -16   -2.19    6.04
  -9  -7 -17   -8.09    7.20
  -9  -7 -17   -7.51    6.06
  -9  -7 -18  -10.30    7.80
  -9   9  15   42.92   10.53
  -9   9  15   17.65    8.96
  -9   9  14    1.42    4.80
  -9   9  14    7.10    7.90
  -9   9  13    6.12    6.01
  -9   9  13   13.41    7.01
  -9   9  12   38.59   11.50
  -9   9  12   39.69    8.91
  -9   9  11    6.42    6.69
  -9   9  11   12.98    5.74
  -9   9  10   17.33    8.81
  -9   9  10   15.75    6.42
   9  -9 -10    3.21    4.33
  -9   9   9    1.73    4.29
  -9   9   9    7.76    5.18
   9  -9  -9    2.76    4.08
  -9   9   8   20.30    7.88
  -9   9   8   23.92    6.68
   9  -9  -8    4.39    4.10
   9  -9  -7  105.95   15.67
  -9   9   7  120.24   13.18
  -9   9   7   96.10   15.10
  -9   9   6  285.50   19.73
  -9   9   6  218.87   22.62
   9  -9  -6  246.76   23.09
   9  -9  -5   44.61    9.41
  -9   9   5   72.88   10.07
  -9   9   5   49.59   10.91
   9  -9  -4    0.56    3.83
  -9   9   4   -3.52    3.55
  -9   9   4    3.36    4.47
  -9   9   3    6.36    3.80
  -9   9   3   -1.50    4.24
   9  -9  -2   22.38    7.71
  -9   9   2   25.78    5.77
  -9   9   2   15.52    7.07
   9  -9  -1   15.73    7.08
  -9   9   1   13.68    6.26
  -9   9   1   15.65    6.71
   9  -9   0  141.03   17.47
  -9   9   0  168.30   17.34
  -9   9   0  191.93   19.63
   9  -9   1   14.90    6.56
  -9   9  -1   30.32    8.68
  -9   9  -1   36.79    9.17
   9  -9   2    1.05    3.78
  -9   9  -2    6.15    4.39
  -9   9  -2   10.06    5.22
   9  -9   3   10.55    6.46
  -9   9  -3    3.57    4.09
  -9   9  -3   21.30    7.57
   9  -9   4    2.57    4.95
   9   9   4    1.63    6.15
  -9   9  -4    2.88    4.12
  -9   9  -4   -0.33    3.99
   9  -9   5    8.05    6.87
   9   9   5    3.17    4.49
  -9   9  -5   19.67    6.95
  -9   9  -5   18.57    7.02
   9  -9   6  284.38   26.01
  -9   9  -6  303.85   23.91
   9   9   6  287.86   28.29
  -9   9  -6  327.00   23.59
   9  -9   7  111.13   16.76
  -9   9  -7   86.36   13.01
   9   9   7   95.26   16.60
  -9   9  -7  117.10   14.55
   9  -9   8   48.68   12.20
   9   9   8   24.95    9.26
  -9   9  -8   32.00    8.22
  -9   9  -8   36.77    7.65
   9  -9   9   19.31    9.45
   9   9   9   14.18    9.08
  -9   9  -9    3.51    4.00
   9   9  10   20.51    9.16
   9   9  11    5.30    5.46
   9   9  12   23.47    9.19
  -9  11  10    1.06    4.75
  -9  11   9   -4.20    5.20
  -9  11   8   -0.25    3.70
   9 -11  -2   27.90    8.18
  -9  11   2   40.52   10.47
   9 -11  -1   80.73   13.16
  -9  11   1   95.18   15.95
   9 -11   0  105.70   15.29
  -9  11   0  104.82   16.88
   9 -11   1   69.16   13.39
  -9  11  -1   66.47   13.40
  -9  11  -1  101.05   16.21
   9 -11   2   58.40   11.83
  -9  11  -2   55.78   12.63
  -9  11  -2   74.40   13.80
   9 -11   3   10.73    5.66
  -9  11  -3    9.77    6.29
  -9  11  -3   14.02    8.13
   9 -11   4   13.32    7.04
  -9  11  -4   11.53    5.99
  -9  11  -4    8.85    6.52
   9 -11   5   35.87   10.15
  -9  11  -5   43.97   10.73
  -9  11  -5   37.28   10.38
  -9  11  -6   -4.38    5.63
  -9  11  -6   -7.95    6.19
  -9  11  -7    1.24    5.13
 -10   0  26   40.14    9.73
 -10   0  25   -0.84    3.33
 -10   0  24   58.41   10.73
 -10   0  23    0.25    4.18
 -10   0  22   18.77    7.36
 -10   0  21    4.77    4.05
 -10   0  20   40.72    8.33
 -10   0  19    1.56    3.34
  10   0 -18    5.56    3.28
 -10   0  18    3.34    3.83
  10   0 -17    2.27    3.33
 -10   0  17   -0.77    2.36
  10   0 -16  766.70   26.41
 -10   0  16  754.32   29.98
  10   0 -15    4.58    3.48
 -10   0  15    1.75    3.27
  10   0 -14   63.32    7.70
 -10   0  14   73.65    9.03
  10   0 -13    1.82    2.20
 -10   0  13    0.80    2.10
 -10   0  12   76.07    8.77
  10   0 -12   61.88    7.53
  10   0 -11    1.01    1.74
 -10   0  11    0.17    2.18
  10   0 -11    0.21    1.90
 -10   0  10  151.88   11.63
  10   0 -10  142.04   11.14
  10   0 -10  160.96    9.44
  10   0  -9    0.04    1.25
 -10   0   9    1.70    2.10
  10   0  -9   -1.32    1.95
 -10   0   8 1056.09   29.20
  10   0  -8 1038.65   27.84
  10   0  -8  973.35   29.20
  10   0  -8  988.73   25.03
 -10   0   7    3.74    2.74
  10   0  -7    1.81    1.67
  10   0  -7   -3.23    2.68
  10   0  -7   -0.83    1.60
  10   0  -6   28.13    4.45
 -10   0   6   30.74    5.17
  10   0  -6   27.70    4.45
 -10   0   5   -2.21    2.73
  10   0  -5    2.35    2.35
 -10   0   4   20.35    4.97
  10   0  -4   19.22    3.96
  10   0  -3   -3.09    2.28
 -10   0   3    0.94    1.66
 -10   0   3   -1.41    2.00
  10   0  -2  936.09   35.65
 -10   0   2  867.53   34.18
 -10   0   2  917.65   35.47
 -10   0   2  915.87   28.11
  10   0  -2  893.89   26.89
  10   0  -1   -0.84    1.81
 -10   0   1    1.53    1.69
  10   0  -1    0.78    2.61
 -10   0   1    3.48    3.18
  10   0  -1    3.50    3.90
  10   0  -1    3.24    3.16
  10   0  -1   -0.28    2.73
 -10   0   1   -7.16    6.44
 -10   0   0    2.42    2.71
  10   0   0    2.23    2.33
 -10   0   0    1.39    3.96
  10   0   0    3.60    3.97
  10   0   0    2.31    2.91
  10   0   0    0.11    1.95
  10   0   0    3.22    2.70
  10   0   0    1.40    1.41
  10   0   1    3.59    3.19
  10   0   1   -1.00    2.29
  10   0   1    3.67    3.09
 -10   0  -1    1.42    4.76
  10   0   1    2.21    2.91
  10   0   1   -2.44    2.71
  10   0   1    2.39    2.83
 -10   0  -1   -1.57    3.53
  10   0   1   -3.25    3.77
  10   0   1   -0.73    0.87
  10   0   2    7.82    4.29
  10   0   2    1.67    2.18
  10   0   2    3.49    2.31
  10   0   2    2.95    1.07
 -10   0  -2    4.60    4.08
  10   0   2    3.08    2.92
  10   0   2    4.20    3.31
  10   0   2   -3.62    3.87
 -10   0  -2    0.68    3.43
  10   0   3   -1.06    2.75
 -10   0  -3   -6.99    4.96
 -10   0  -3    2.92    3.05
  10   0   3   -0.72    1.93
  10   0   4   36.04    5.91
 -10   0  -4   39.87    8.04
 -10   0  -4   38.60    7.52
  10   0   4   34.77    6.26
 -10   0  -5   -2.98    4.97
  10   0   5   -0.80    2.02
  10   0   5    0.51    1.88
 -10   0  -5    4.34    4.13
 -10   0  -5    3.86    2.66
 -10   0  -6    9.50    2.76
 -10   0  -6    9.63    4.29
 -10   0  -6    8.80    2.63
  10   0   6   13.15    4.45
  10   0   7   -2.73    2.74
 -10   0  -7   -5.40    4.25
 -10   0  -8  132.08   14.65
 -10   0  -8  132.94   14.41
  10   0   8  135.34   12.15
 -10   0  -9    0.25    3.82
 -10   0  -9    3.18    4.51
 -10   0 -10   16.06    6.11
 -10   0 -10   26.93    7.91
 -10   0 -11   -2.63    4.00
 -10   0 -11    8.02    6.11
 -10   0 -12  216.37   20.47
 -10   0 -12  201.83   19.35
 -10   0 -13    7.98    5.16
 -10   0 -13   12.76    7.90
 -10   0 -14    7.04    6.16
 -10   0 -14   16.23    8.03
 -10   0 -15    0.93    4.03
 -10   0 -15    8.66    7.39
 -10   0 -16   11.10    6.08
 -10   0 -16   44.28   11.83
 -10   0 -17   -6.21    4.90
 -10   0 -17   13.75    8.39
 -10   0 -18  273.66   27.28
 -10   0 -18  262.60   25.28
 -10   0 -19    0.89    5.46
 -10   0 -19    8.39    7.95
 -10   2  26    4.69    5.53
 -10   2  25    0.47    5.35
 -10   2  24    3.74    5.04
 -10  -2  23   11.54    4.68
 -10   2  23   12.83    5.50
 -10  -2  22    1.21    3.44
 -10   2  22    3.19    4.32
 -10  -2  21   -1.23    3.62
 -10   2  21    1.97    3.84
  10   2 -20   12.27    4.09
 -10  -2  20    7.85    4.45
 -10   2  20   13.81    5.21
  10   2 -19   76.53    8.64
 -10  -2  19   80.66   11.25
 -10   2  19   89.24   11.76
 -10   2  18    9.47    2.58
  10   2 -18   14.08    3.91
 -10  -2  18   22.91    5.72
 -10   2  18   18.41    5.77
 -10   2  17   26.37    4.70
 -10   2  17   27.30    6.55
  10   2 -17   21.36    4.93
 -10  -2  17   13.05    4.73
 -10   2  16   88.44   11.10
  10   2 -16   85.75    9.43
 -10  -2  16   94.01   11.08
 -10   2  16   80.37    8.07
 -10   2  15  290.70   15.37
  10   2 -15  281.32    9.34
  10   2 -15  266.94   16.92
 -10  -2  15  302.34   19.43
 -10   2  15  286.00   18.54
 -10  -2  14   26.70    5.87
  10   2 -14   28.79    3.50
 -10   2  14   29.33    4.84
 -10   2  14   29.82    6.25
 -10  -2  13    2.55    2.33
 -10   2  13    5.25    2.24
  10   2 -13    3.05    1.44
 -10   2  13    2.55    2.85
 -10  -2  12    7.70    3.03
 -10   2  12    9.62    3.18
 -10   2  12   10.21    3.67
 -10   2  11   12.23    3.28
 -10   2  11   11.56    3.84
  10  -2 -11   22.77    5.18
 -10  -2  11   15.35    4.73
 -10  -2  10 1034.00   33.91
 -10   2  10 1088.22   30.40
 -10   2  10 1072.31   28.12
  10  -2 -10 1051.76   30.43
 -10   2   9  478.71   19.65
 -10  -2   9  469.98   22.68
  10  -2  -9  429.27   18.93
 -10   2   9  482.38   24.40
 -10   2   9  443.81   18.20
 -10  -2   8  307.80   18.45
  10   2  -8  292.40   16.90
 -10   2   8  300.92   15.27
  10  -2  -8  280.06   15.41
 -10   2   8  297.84   18.50
 -10   2   8  313.38   15.14
  10   2  -7  104.08   10.45
 -10   2   7  102.67    8.82
 -10  -2   7   90.68   10.28
  10  -2  -7  108.37    9.34
 -10   2   7  103.93   10.62
 -10   2   7   96.11    8.32
 -10  -2   6  130.34   12.28
  10  -2  -6  137.64    9.85
  10   2  -6  138.56   12.20
 -10   2   6  136.84    9.76
  10  -2  -6  129.41   10.22
 -10   2   6  132.35   11.44
  10  -2  -6  123.73   11.31
 -10   2   6  128.31    9.79
  10  -2  -5   20.85    4.11
 -10   2   5   15.06    3.73
  10  -2  -5   19.99    4.33
  10  -2  -5   19.40    4.58
 -10   2   5   12.37    3.13
  10  -2  -5   22.75    3.92
 -10   2   5   16.65    3.62
 -10   2   5   14.89    3.70
 -10  -2   5   13.26    4.61
  10   2  -5   14.84    4.13
  10  -2  -4    5.71    2.97
 -10   2   4   -1.90    2.47
  10  -2  -4    2.13    2.45
  10  -2  -4    0.95    1.74
 -10   2   4    0.86    1.52
 -10   2   4    1.71    2.28
  10  -2  -4    0.50    1.67
 -10   2   4    0.60    1.72
  10   2  -4    4.65    3.67
 -10  -2   4    2.99    2.75
 -10   2   3   -0.44    2.41
 -10   2   3    7.57    4.86
 -10  -2   3    0.91    2.37
 -10  -2   3   -0.98    2.28
  10  -2  -3    1.94    1.49
 -10   2   3   -0.62    1.52
 -10   2   3    1.08    1.34
  10  -2  -3    1.67    2.07
 -10   2   3   -2.45    2.65
  10  -2  -3    2.13    2.21
  10  -2  -3    0.07    1.41
  10   2  -3   -0.95    2.26
 -10   2   3    1.10    2.22
 -10   2   2   71.91    6.56
  10   2  -2   80.10   10.37
  10  -2  -2   81.55    6.80
 -10   2   2   87.61   11.91
  10  -2  -2   81.66   11.05
 -10  -2   2   84.96   10.98
  10   2  -2   94.55   11.60
 -10   2   2   77.37   10.98
 -10   2   2   93.60    7.95
  10  -2  -2   78.38    7.43
  10  -2  -2   84.45    8.04
  10  -2  -2   80.81    7.86
 -10   2   2   83.05    7.51
 -10  -2   2   97.14   11.65
  10   2  -2   85.83    9.46
  10  -2  -1  533.56   16.86
  10   2  -1  541.65   26.04
 -10   2   1  496.83   17.25
 -10  -2   1  537.71   29.36
 -10   2   1  567.01   31.11
  10  -2  -1  505.79   29.32
  10   2  -1  494.05   28.66
  10  -2  -1  491.44   18.09
  10  -2  -1  545.32   20.30
  10  -2  -1  505.04   18.72
 -10   2   1  509.73   17.01
 -10   2   1  545.60   30.83
 -10  -2   1  522.59   29.62
  10   2  -1  482.42   27.77
  10   2  -1  475.28   22.46
  10  -2   0    1.55    2.44
  10   2   0    2.47    4.72
  10  -2   0   -0.09    3.08
  10   2   0    5.86    3.86
  10  -2   0    5.50    4.83
  10   2   0    0.15    2.91
 -10   2   0    1.84    1.59
 -10  -2   0    5.50    4.68
 -10   2   0    2.26    3.96
  10  -2   0   -5.57    4.61
  10   2   0    3.09    2.86
  10  -2   0    1.29    2.07
  10  -2   0    1.93    2.01
  10  -2   0    1.53    1.27
 -10   2   0    1.87    1.92
  10   2   0    2.61    3.26
  10  -2   0    1.40    1.75
  10  -2   1  242.98   21.06
 -10  -2  -1  314.12   20.66
  10   2   1  289.20   17.11
  10  -2   1  295.70   23.45
  10   2   1  309.90   24.31
  10  -2   1  271.82   12.86
  10  -2   1  297.25   15.53
 -10   2  -1  281.13   11.19
 -10   2  -1  317.98   24.28
 -10  -2  -1  300.80   23.93
  10   2   1  273.48   23.03
  10  -2   1  305.55   23.91
  10   2   1  233.88   18.93
  10  -2   1  270.73   21.68
  10  -2   1  276.17   12.01
 -10   2  -1  280.90   13.54
  10  -2   2   17.24    5.60
  10   2   2   23.56    6.72
  10   2   2   16.30    5.57
  10  -2   2   18.24    6.97
 -10  -2  -2   26.87    7.93
 -10   2  -2   27.02    7.08
  10   2   2   18.74    3.71
  10  -2   2   21.46    7.17
 -10  -2  -2   19.88    4.92
  10   2   2   20.45    4.84
  10  -2   2   23.12    3.90
  10  -2   2   17.64    3.96
 -10   2  -2   19.02    2.81
  10  -2   2   30.36    7.36
  10   2   2   18.68    5.65
 -10   2  -2   30.31    4.69
  10  -2   2   25.21    3.76
  10  -2   3   14.04    5.90
  10   2   3   17.49    4.67
 -10  -2  -3    9.81    3.95
  10  -2   3   10.42    2.74
  10  -2   3   11.69    3.58
 -10   2  -3    9.63    2.09
  10  -2   3   15.08    2.95
 -10   2  -3    9.76    5.52
 -10  -2  -3   13.74    5.75
  10   2   3    7.92    2.35
 -10  -2  -4   76.02    9.99
  10  -2   4   59.45    5.57
  10  -2   4   66.69    7.53
 -10   2  -4   64.50    4.37
 -10   2  -4   41.31    8.59
  10  -2   4   63.11    5.74
 -10  -2  -4   62.75   10.64
 -10   2  -4   69.47   11.48
  10   2   4   58.89    5.63
  10  -2   4   61.43   10.37
  10  -2   5    4.93    3.17
  10   2   5   14.41    3.13
 -10  -2  -5   24.39    6.27
  10  -2   5   20.59    3.31
  10  -2   5   23.09    4.73
 -10   2  -5   19.67    2.30
  10   2   5   22.15    4.03
 -10  -2  -5   19.13    6.90
 -10   2  -5   20.82    7.38
 -10   2  -5   16.62    5.93
  10  -2   5   18.12    3.14
  10  -2   6  192.19   17.49
  10  -2   6  200.10   10.38
  10   2   6  179.16   10.70
 -10   2  -6  205.42    6.32
 -10   2  -6  213.36   18.64
 -10  -2  -6  190.94   17.46
 -10   2  -6  180.85   16.83
 -10  -2  -6  203.92   17.28
 -10   2  -6  192.62   18.60
 -10  -2  -6  220.18   17.18
 -10  -2  -7   29.96    7.65
  10  -2   7   27.46    4.15
 -10   2  -7   21.74    1.85
  10   2   7   20.71    3.45
 -10   2  -7   23.67    5.89
 -10  -2  -7   16.99    5.28
  10  -2   7   17.72    6.23
 -10  -2  -7   19.64    4.20
 -10   2  -7   21.18    6.24
  10  -2   8   96.16   12.33
 -10  -2  -8   79.64    8.29
  10  -2   8   84.22    7.11
 -10   2  -8   72.22   10.80
 -10  -2  -8   87.62   11.76
  10   2   8   83.04    6.74
 -10   2  -8   90.10   12.77
 -10  -2  -8   97.13   12.32
  10  -2   9    4.84    5.30
  10   2   9    0.91    1.33
 -10   2  -9    1.52    4.01
 -10  -2  -9   -1.90    4.21
 -10   2  -9    7.87    5.99
 -10  -2  -9    1.27    4.22
  10  -2   9    2.22    1.84
 -10  -2  -9   -0.24    2.08
  10  -2  10   51.67    5.97
 -10  -2 -10   54.53    9.89
 -10   2 -10   55.21   11.30
 -10  -2 -10   52.34    9.70
 -10   2 -10   56.26   10.52
  10  -2  10   57.19   10.65
 -10   2 -11  108.86   13.62
 -10  -2 -11  116.51   14.44
 -10  -2 -11  104.69   13.01
 -10   2 -11  115.67   15.88
  10  -2  11  114.24    8.96
 -10  -2 -12  541.59   30.44
 -10   2 -12  559.66   34.26
 -10   2 -12  528.83   31.29
 -10  -2 -12  520.65   30.95
 -10  -2 -13   -6.39    5.43
 -10   2 -13    0.23    4.47
 -10   2 -13    3.12    4.72
 -10  -2 -13   -6.07    5.42
 -10  -2 -14   -3.40    5.37
 -10   2 -14   -3.70    5.25
 -10  -2 -14   -2.54    3.55
 -10  -2 -15   -5.62    6.44
 -10   2 -15    7.19    5.67
 -10   2 -15   -1.81    5.02
 -10  -2 -15   -2.24    5.34
 -10  -2 -16  -10.65    7.53
 -10   2 -16   11.78    8.17
 -10   2 -16    6.39    4.78
 -10  -2 -16    9.82    6.86
 -10  -2 -17   -2.71    6.77
 -10   2 -17   17.73    9.08
 -10   2 -17   10.75    6.29
 -10  -2 -17   10.77    7.35
 -10  -2 -18    2.48    5.08
 -10   2 -18   13.07    8.67
 -10   2 -18   -4.95    7.11
 -10  -2 -18   18.00    7.51
 -10  -2 -19   10.66    8.61
 -10   2 -19   15.41    8.97
 -10   2 -19   31.22   10.43
 -10  -2 -19   10.42    5.65
  10   4 -25   11.17    6.23
 -10   4  24   30.94    8.50
  10   4 -24   27.96    8.50
 -10   4  23    4.68    4.43
  10   4 -23   20.69    7.40
 -10   4  22   59.20   11.59
 -10   4  21   -0.45    3.49
 -10  -4  20   92.00   13.53
 -10   4  20   99.61   13.51
 -10  -4  19    5.12    3.44
 -10   4  19    6.24    4.39
 -10   4  19    7.20    6.03
 -10   4  18  146.45   13.28
 -10  -4  18  126.80   14.75
 -10   4  18  149.30   15.95
 -10  -4  17   -4.48    3.89
 -10   4  17    2.78    3.21
 -10   4  17   -0.35    3.53
 -10  -4  16   -0.99    3.87
 -10   4  16    0.98    2.42
 -10   4  16    6.78    4.68
 -10   4  16    2.53    6.74
 -10  -4  15    5.47    4.49
 -10   4  15   10.72    4.61
 -10   4  15    2.46    4.05
 -10   4  15    9.34    6.69
 -10   4  14   81.65    9.59
 -10  -4  14   59.31    9.61
 -10   4  14   82.39   10.63
 -10   4  14   78.10   13.13
 -10  -4  13   50.07    9.28
 -10   4  13   53.14    7.84
 -10   4  13   64.41    9.29
 -10   4  13   63.46   11.93
 -10  -4  12   27.55    6.61
 -10   4  12   26.64    6.14
 -10   4  12   24.20    5.59
 -10   4  12   29.25    8.19
 -10  -4  11    0.66    2.87
 -10   4  11    1.18    2.24
 -10   4  11    2.72    3.36
 -10   4  11   -1.11    2.22
 -10   4  10   46.58    7.05
 -10   4  10   55.29    9.79
 -10   4  10   42.56    6.49
 -10   4   9   46.06    7.02
 -10   4   9   43.66    8.33
 -10   4   9   47.15    6.99
 -10   4   8  832.61   33.50
 -10   4   8  813.95   26.74
 -10   4   8  804.59   26.96
 -10   4   7   63.39    9.10
 -10   4   7   54.26    7.39
 -10   4   7   57.95    7.12
 -10   4   6   58.97    8.61
 -10   4   6   56.79    6.92
 -10   4   6   61.65    7.95
 -10   4   5   33.58    6.16
 -10   4   5   40.38    7.18
 -10  -4   5   37.50    6.13
 -10   4   5   31.66    5.04
  10   4  -5   28.13    4.39
 -10   4   4  114.74   11.26
 -10   4   4  127.27   10.71
  10   4  -4  115.91    8.62
 -10  -4   4  125.87   11.93
 -10   4   4  125.63   12.17
 -10   4   4  118.16   11.76
 -10  -4   4  130.28   12.20
 -10   4   4  120.99    9.08
 -10   4   3    4.72    3.08
 -10  -4   3    0.25    2.16
 -10   4   3    1.68    2.62
 -10   4   3    3.96    2.72
  10   4  -3    1.23    1.45
 -10   4   3    2.50    1.63
 -10   4   3    0.95    2.98
  10   4  -3    8.14    3.87
 -10  -4   3   -0.48    2.42
  10  -4  -3    2.77    2.82
 -10  -4   2 2515.37   61.04
 -10   4   2 2387.78   63.44
 -10   4   2 2419.43   47.71
 -10   4   2 2312.52   44.74
  10   4  -2 2247.19   35.75
 -10  -4   2 2416.36   59.36
 -10   4   2 2462.91   64.05
 -10   4   2 2385.81   37.60
  10   4  -2 2395.54   60.46
  10  -4  -2 2209.74   60.92
  10   4  -1    4.58    3.77
  10  -4  -1   -0.93    2.48
 -10   4   1    2.02    2.57
 -10   4   1    3.48    2.97
 -10  -4   1   -0.46    2.40
 -10   4   1   -0.73    3.50
  10   4  -1    0.13    1.36
 -10   4   1   -0.36    1.52
  10  -4  -1   -9.66    7.67
 -10   4   0    4.62    2.75
 -10   4   0    5.49    2.82
  10  -4   0    1.58    4.79
  10   4   0    9.97    3.03
 -10   4   0    5.82    2.16
  10   4   0    0.79    2.12
  10  -4   0    2.87    2.63
  10  -4   1   -2.67    4.11
 -10  -4  -1   -4.31    3.80
  10   4   1    3.48    2.15
  10  -4   1   -2.19    2.47
  10   4   1   -1.44    2.18
 -10   4  -1   -0.12    2.35
 -10   4  -1    1.91    1.85
  10  -4   1    0.54    2.19
  10   4   1    4.12    3.14
  10  -4   1    1.61    3.47
  10   4   1   -1.29    3.42
 -10   4  -1    2.17    1.89
 -10  -4  -2  193.55   14.93
  10  -4   2  190.81   18.39
  10   4   2  181.99   18.14
 -10   4  -2  185.19   11.36
 -10   4  -2  169.16   11.60
 -10   4  -2  167.45   12.56
  10   4   2  167.76   17.46
  10  -4   2  172.47   17.81
 -10   4  -2  166.97    8.93
 -10   4  -2  212.48   19.46
 -10  -4  -2  214.74   19.92
  10  -4   2  161.88   18.87
  10   4   2  172.10   14.15
  10  -4   2  180.24   15.35
 -10   4  -3   97.17    8.71
 -10  -4  -3   87.73   10.06
 -10   4  -3   99.15    9.57
 -10   4  -3   98.80    8.09
 -10   4  -3   96.99    7.00
 -10  -4  -3   81.58   12.23
 -10   4  -3   84.98   12.85
  10  -4   3   98.46   14.68
 -10   4  -4  327.96   14.56
 -10   4  -4  323.53   17.63
 -10   4  -4  329.92   15.58
  10  -4   4  349.27   26.81
 -10  -4  -4  340.75   19.86
 -10   4  -4  366.79   13.70
 -10   4  -4  341.56   25.34
 -10  -4  -4  341.90   25.29
 -10   4  -5   36.39    9.46
 -10  -4  -5   30.52    8.00
 -10  -4  -5   36.70    6.78
 -10   4  -5   32.39    4.96
 -10   4  -5   38.97    4.97
  10  -4   5   44.91   10.54
 -10   4  -6   62.06   10.74
 -10  -4  -6   58.93   10.63
 -10  -4  -6   51.18    8.33
  10   4   6   53.61    8.92
 -10   4  -6   45.88    5.65
 -10   4  -6   50.99    5.51
  10  -4   6   54.71   10.56
  10   4   7    6.29    4.46
 -10   4  -7    3.83    2.21
 -10  -4  -7    7.16    5.96
 -10   4  -7    4.03    3.96
 -10  -4  -7   14.63    5.97
  10  -4   7    6.77    6.23
 -10  -4  -8   74.83   10.59
 -10   4  -8   76.79    7.23
  10   4   8   83.35   10.81
  10  -4   8   93.45   14.35
 -10  -4  -8   63.91   10.24
 -10   4  -8   68.30   12.20
 -10   4  -8   87.53   13.03
 -10  -4  -8   96.48   13.28
 -10   4  -9    9.36    6.12
 -10   4  -9   15.80    4.78
 -10  -4  -9   22.67    7.11
  10   4   9   18.21    6.73
  10  -4   9   26.27    8.83
 -10  -4  -9   13.71    4.66
 -10   4 -10   -1.73    4.95
 -10   4 -10   -2.56    4.23
 -10  -4 -10   -3.40    5.30
  10   4  10    3.45    3.60
  10  -4  10    9.53    7.80
 -10  -4 -10   -6.27    4.89
 -10   4 -11   18.27    7.03
  10   4  11    8.46    4.23
  10  -4  11    9.32    6.29
 -10   4 -11    6.18    4.36
 -10  -4 -11    7.81    4.13
 -10  -4 -11   17.12    4.72
 -10   4 -12   -5.79    6.51
 -10  -4 -12    4.11    3.46
 -10   4 -12   -2.17    6.07
  10   4  12    1.07    2.99
 -10  -4 -12   -3.48    5.05
 -10   4 -13   37.31    9.83
 -10   4 -13   37.53    8.92
 -10  -4 -13   54.66   11.14
 -10  -4 -13   46.09    9.11
 -10   4 -14    4.90    5.32
 -10  -4 -14    4.68    4.20
 -10  -4 -14    1.90    3.97
 -10   4 -14    6.93    5.71
 -10   4 -15    1.31    4.30
 -10  -4 -15    0.84    4.87
 -10  -4 -15   -0.77    4.91
 -10   4 -15    6.16    6.90
 -10   4 -16   29.10    9.01
 -10  -4 -16   31.49    9.24
 -10  -4 -16   36.51    9.78
 -10   4 -16   52.94   12.75
 -10  -4 -17    1.21    5.22
 -10   4 -17   -3.70    6.38
 -10  -4 -17   -4.91    4.75
 -10   4 -17   -4.03    6.14
 -10   4 -18   29.98    9.36
 -10  -4 -18   26.59    9.62
 -10  -4 -18   25.77    8.35
 -10   4 -18   23.57   10.87
 -10   4 -19   -7.83    8.24
 -10   4 -19    8.81    8.42
 -10   6  21   10.06    6.43
 -10   6  20   11.88    6.61
 -10   6  20   18.71    6.84
 -10   6  19   64.61   12.24
 -10   6  19   48.78    9.43
 -10   6  19   29.61   10.84
 -10   6  18   -2.85    3.92
 -10   6  18    4.11    4.72
 -10   6  18   -3.37    5.99
 -10   6  17    8.73    4.71
 -10   6  17   24.00    7.27
 -10   6  17   19.05    8.22
 -10   6  16   13.28    5.74
 -10   6  16    1.67    5.38
 -10   6  15  248.26   25.75
 -10   6  15  272.40   21.45
 -10   6  14   38.84    8.56
 -10   6  14   28.00    9.40
 -10   6  13   45.77    8.81
 -10   6  13   45.46   10.81
 -10   6  12   16.22    6.31
 -10   6  12    7.62    5.15
 -10   6  11   17.03    5.57
 -10   6  11   23.85    7.83
 -10   6  10 1003.23   43.57
 -10   6  10 1055.10   36.05
 -10   6   9  264.52   22.28
 -10   6   9  264.71   17.75
 -10   6   8   74.22   11.56
 -10   6   8   64.74    8.59
 -10   6   7   86.03    9.42
 -10   6   7   85.00   12.27
 -10   6   6    0.35    2.08
  10   6  -6    2.33    2.48
 -10  -6   6   -0.21    2.16
 -10  -6   6    2.40    2.91
 -10   6   6    4.39    3.74
 -10   6   6    3.94    2.98
 -10   6   6    1.53    3.55
 -10   6   5   28.93    6.19
 -10  -6   5   18.03    5.14
 -10   6   5   27.91    6.26
 -10   6   5   21.67    5.94
 -10   6   5   33.04    6.54
 -10   6   5   33.38    5.75
  10   6  -5   24.41    5.98
 -10  -6   5   22.03    5.41
  10  -6  -5   26.04    6.53
  10   6  -5   21.86    4.05
 -10  -6   4   21.55    5.57
 -10   6   4   25.18    6.13
 -10   6   4   25.40    6.10
 -10   6   4   34.43    7.63
  10   6  -4   26.69    4.39
 -10   6   4   32.63    5.27
 -10  -6   4   18.61    4.40
  10   6  -4   21.52    6.21
 -10   6   4   21.03    5.36
  10  -6  -4   29.01    6.73
 -10   6   3   11.64    3.77
 -10   6   3   18.36    5.54
 -10   6   3   24.20    6.63
  10   6  -3   15.21    3.44
 -10  -6   3   23.28    5.77
 -10   6   3   18.20    5.48
  10   6  -3   14.31    4.77
  10  -6  -3   12.82    5.03
  10  -6  -3   14.60    6.65
  10   6  -2    6.51    2.11
  10  -6  -2    1.46    4.88
 -10   6   2    4.51    3.59
 -10   6   2    8.83    4.85
 -10   6   2    4.14    2.64
  10  -6  -2    3.57    2.75
  10   6  -2   -3.36    2.83
 -10   6   1  346.51   21.45
 -10   6   1  318.09   18.79
 -10   6   1  340.86   15.23
  10   6  -1  282.50   16.24
  10  -6  -1  293.78   18.39
  10  -6  -1  310.20   26.31
 -10   6   0    8.15    3.74
 -10   6   0   -0.06    3.03
  10  -6   0   12.55    7.05
  10   6   0    2.83    2.74
  10  -6   0    5.19    2.45
 -10   6   0    4.41    2.25
 -10   6  -1  121.73   12.00
 -10   6  -1  125.76   12.69
 -10   6  -1  128.30    8.76
  10  -6   1  115.60   16.43
  10  -6   1  116.23   10.73
 -10   6  -2   45.20    7.36
 -10   6  -2   36.07    6.85
  10  -6   2   36.43    9.76
 -10   6  -2   42.59    5.05
 -10  -6  -2   33.01    6.06
  10   6   2   33.85    7.32
 -10   6  -3   13.65    4.65
 -10  -6  -3    6.68    3.25
 -10   6  -3    6.04    1.79
  10  -6   3   11.40    6.72
 -10   6  -3    5.12    2.86
 -10   6  -4   -0.16    2.92
 -10   6  -4    2.51    2.70
 -10  -6  -4    9.58    3.99
  10  -6   4   -0.67    4.65
 -10   6  -4    2.47    1.54
 -10   6  -4   -4.63    4.67
 -10   6  -5  162.12   18.05
 -10  -6  -5  149.14   17.22
  10  -6   5  115.94   16.35
 -10  -6  -5  134.73   12.90
 -10   6  -5  144.35   12.98
 -10   6  -5  123.91   12.13
  10   6   6    3.59    4.05
 -10   6  -6    2.26    2.91
 -10  -6  -6   -4.68    5.42
 -10   6  -6   -2.90    4.68
 -10  -6  -6    1.79    3.23
 -10   6  -6   -1.43    2.61
  10  -6   6    2.23    3.82
 -10   6  -7   35.02    6.49
  10   6   7   28.80    8.38
 -10  -6  -7   47.51    9.86
 -10   6  -7   46.52   10.39
 -10  -6  -7   52.68    8.83
 -10   6  -7   35.96    6.37
  10  -6   7   48.58   11.24
 -10  -6  -8   60.46    9.94
  10  -6   8   44.18   11.40
  10   6   8   41.41    9.38
 -10   6  -8   39.87    6.83
 -10   6  -8   55.01   10.92
 -10  -6  -8   37.33    8.97
 -10  -6  -9   16.13    5.85
  10  -6   9   -0.64    4.94
  10   6   9    7.32    6.00
 -10  -6  -9    4.54    5.09
 -10   6  -9    0.73    3.49
 -10  -6 -10    2.96    3.22
  10  -6  10    9.76    5.54
  10   6  10    1.54    4.17
 -10   6 -10    9.41    5.66
 -10  -6 -10   12.32    7.13
  10  -6  11    3.47    6.70
 -10   6 -11   15.99    7.85
 -10  -6 -11    9.17    5.55
  10   6  11   -0.40    4.16
 -10  -6 -12  294.75   23.01
  10   6  12  297.62   24.84
 -10   6 -12  344.55   28.12
 -10  -6 -12  322.33   26.62
 -10  -6 -12  315.13   25.83
 -10  -6 -13   -4.18    6.66
 -10  -6 -13   11.31    6.07
 -10   6 -13    4.06    5.22
 -10  -6 -13   -8.39    6.74
 -10  -6 -14   -5.79    6.76
 -10  -6 -14  -16.12    8.70
 -10  -6 -14    3.19    4.43
 -10   6 -14   14.25    6.87
 -10   6 -14   -1.19    4.77
 -10  -6 -15  -11.99    7.79
 -10   6 -15   -6.58    5.80
 -10  -6 -15   -2.63    4.49
 -10   6 -15   -0.46    6.36
 -10  -6 -16   -6.02    6.10
 -10   6 -16    2.50    5.18
 -10  -6 -16   -1.06    5.96
 -10   6 -16   -4.38    8.34
 -10  -6 -17   -1.68    4.90
 -10   6 -17    2.01    6.09
 -10   6 -17   -4.66    6.71
 -10  -6 -17    0.71    6.15
 -10   6 -18   -1.25    7.91
 -10  -6 -18   -6.92    8.96
 -10   6 -18   -0.16    6.28
 -10   8  20   10.70    6.24
 -10   8  19    1.59    4.17
 -10   8  18   24.81    8.47
 -10   8  18   15.02    8.09
 -10   8  17  138.11   17.61
 -10   8  17  159.13   24.53
 -10   8  16  141.77   17.53
 -10   8  16  136.04   22.40
 -10   8  15    4.67    4.93
 -10   8  15   -3.84    6.66
 -10   8  14   34.94    8.13
 -10   8  14   45.06   12.55
 -10   8  13   20.21    6.56
 -10   8  13    7.67    7.75
 -10   8  12    1.47    2.73
 -10   8  12    7.77    7.46
 -10   8  11    7.76    5.01
 -10   8  11    0.64    4.59
 -10   8  10   27.26    7.03
 -10   8  10   33.97   10.74
 -10   8   9    2.49    2.89
 -10   8   9    7.75    5.48
 -10   8   8  151.93   14.42
 -10   8   8  153.29   18.61
 -10   8   7   43.97   10.10
 -10   8   7   54.26    8.58
 -10   8   6   -2.64    4.03
  10  -8  -6   -4.55    5.79
 -10   8   6    5.12    3.94
  10  -8  -5   -1.13    3.75
 -10   8   5    5.13    3.49
 -10   8   4   -3.78    5.22
 -10   8   4    2.02    2.72
  10  -8  -4    3.18    5.13
 -10   8   3  120.23   11.27
 -10   8   3  107.32   14.34
  10  -8  -3  127.95   17.42
 -10   8   3  130.46   14.29
 -10   8   2   63.21   10.86
 -10   8   2   56.36    9.88
 -10   8   2   55.43    7.78
  10  -8  -2   52.48   11.92
  10  -8  -1   40.70   10.77
 -10   8   1   49.54    9.26
 -10   8   1   45.40    6.50
 -10   8   1   43.26    9.73
  10  -8   0    8.59    6.13
 -10   8   0    6.42    5.02
 -10   8   0    3.22    2.59
 -10   8   0    3.15    3.61
  10  -8   1   17.21    7.82
 -10   8  -1   22.67    7.45
 -10   8  -1    3.84    4.20
  10  -8   2   -1.30    4.37
 -10   8  -2    1.53    3.91
  10  -8   3   12.65    5.40
 -10   8  -3   16.15    5.93
 -10   8  -3    4.89    4.32
  10  -8   4  124.17   17.35
 -10   8  -4  134.12   14.52
 -10   8  -4  133.88   15.07
  10  -8   5  103.84   15.72
 -10   8  -5   94.31   12.29
  10   8   5   77.94   14.29
 -10   8  -5   90.76   12.35
  10  -8   6    2.64    5.21
 -10   8  -6    6.78    4.27
  10   8   6   11.03    7.91
 -10   8  -6   -2.85    3.47
  10  -8   7    5.42    5.43
 -10   8  -7    5.35    3.79
 -10   8  -7    3.48    4.62
  10   8   7    3.49    4.24
  10  -8   8   15.45    8.61
 -10   8  -8    3.00    3.35
  10   8   8   16.88    7.53
 -10   8  -8    4.75    3.57
  10  -8   9    9.57    7.03
 -10   8  -9   -1.72    4.49
  10   8   9    1.88    5.62
  10   8  10    1.77    4.61
  10  -8  10    1.71    5.08
  10   8  11   -2.42    4.89
 -10  10  13    2.81    3.86
 -10  10  12    9.51    6.10
 -10  10  11    6.86    5.54
 -10  10  10   14.88    8.71
 -10  10  10   32.54    8.56
 -10  10   9   23.83    8.78
 -10  10   9   35.22    8.46
  10 -10  -8   52.21   11.62
 -10  10   8   39.93   11.05
 -10  10   8   47.65    9.41
  10 -10  -7    2.08    4.39
 -10  10   7   -0.36    5.87
 -10  10   7    5.41    4.70
  10 -10  -6   38.16   10.49
 -10  10   6   45.38    8.83
 -10  10   6   29.98    9.57
  10 -10  -5   25.08    8.37
 -10  10   5   11.58    5.34
 -10  10   5   10.61    7.16
 -10  10   4    2.82    3.37
  10 -10  -4   14.84    7.17
 -10  10   3   66.78   13.21
 -10  10   3   97.54   14.61
  10 -10  -3   71.24   13.18
 -10  10   2   24.28    8.14
 -10  10   2   28.92    8.23
  10 -10  -2    9.96    5.02
 -10  10   1    4.63    4.82
 -10  10   1   10.48    5.99
  10 -10  -1   -0.34    5.26
 -10  10   0   12.72    6.46
 -10  10   0   11.18    6.34
  10 -10   0   -4.73    5.53
 -10  10  -1    6.67    5.25
 -10  10  -1   10.49    5.93
  10 -10   1    9.33    6.88
 -10  10  -2   -2.21    6.46
 -10  10  -2   15.58    6.55
  10 -10   2   10.08    6.18
 -10  10  -3   -4.23    5.02
 -10  10  -3   14.57    7.36
  10 -10   3    9.32    6.30
 -10  10  -4   25.66    8.40
  10  10   4   33.42   10.67
 -10  10  -4   29.57    8.94
  10 -10   4   29.54    8.58
 -10  10  -5   19.76    7.47
  10  10   5   19.02    8.57
 -10  10  -5   16.46    7.00
  10 -10   5   21.27    9.37
  10  10   6   67.51   15.18
 -10  10  -6   76.97   13.20
 -10  10  -6   83.23   13.50
  10 -10   6   83.67   15.21
  10  10   7   11.93    7.18
 -10  10  -7   11.82    6.51
  10 -10   7   17.18    9.17
 -10  10  -8    0.62    5.32
  10  10   8    9.36    7.35
  10  10   9   12.43    8.13
  10  10  10   18.42   10.13
 -11   1  27   64.24   12.52
 -11   1  26   51.38   11.57
 -11   1  25   38.27    9.60
 -11  -1  25   51.08   11.03
 -11   1  24   24.41    7.47
 -11  -1  24   27.49    7.77
 -11  -1  23   23.00    6.88
 -11   1  23   15.18    6.40
 -11  -1  22    6.32    5.56
 -11   1  22   -4.10    4.28
 -11  -1  21    0.79    4.17
 -11   1  21   -3.06    3.57
  11   1 -21    1.59    2.65
 -11  -1  20   21.20    6.17
 -11   1  20   15.73    5.68
  11   1 -20   16.62    4.71
  11   1 -19  105.46   10.43
 -11  -1  19  127.07   13.79
 -11   1  19  125.01   13.88
 -11  -1  18    4.04    3.06
 -11   1  18    6.27    3.16
  11   1 -18   12.69    4.39
 -11  -1  17  146.49   13.97
 -11   1  17  125.09   12.77
  11   1 -17  120.48   11.19
 -11  -1  16  231.17   17.11
 -11   1  16  216.75   16.36
  11  -1 -16  212.22   15.06
  11   1 -16  227.40   15.30
 -11  -1  15   48.84    8.37
 -11   1  15   36.21    7.14
  11   1 -15   35.41    6.10
  11  -1 -15   42.82    6.92
 -11  -1  14    9.21    3.83
 -11   1  14   14.90    4.09
  11   1 -14   10.98    3.82
  11  -1 -14   14.33    4.21
  11   1 -14   20.53    3.44
 -11  -1  13   44.95    7.36
 -11   1  13   42.60    6.83
  11   1 -13   46.88    7.35
  11  -1 -13   42.57    6.75
  11   1 -13   43.34    4.89
 -11  -1  12  460.08   22.41
 -11   1  12  449.19   21.11
  11   1 -12  428.21   21.31
  11  -1 -12  448.72   20.45
  11   1 -12  440.27   16.08
 -11   1  11   95.23    9.52
 -11  -1  11   86.96    9.68
  11   1 -11   92.03    7.79
  11  -1 -11   83.65    9.03
 -11   1  10  196.18   13.61
 -11  -1  10  195.18   14.34
  11  -1 -10  212.12   14.02
  11   1 -10  197.71   11.91
 -11  -1   9  193.42   14.08
 -11   1   9  206.49   13.58
  11  -1  -9  210.92   11.94
  11  -1  -9  202.73   13.56
  11  -1  -8    2.76    2.67
 -11   1   8    4.18    2.91
  11  -1  -8    3.23    2.17
 -11  -1   8   -1.79    2.97
 -11   1   7  105.14    9.47
 -11  -1   7  126.28   11.51
  11  -1  -7  107.52    9.98
  11  -1  -7  116.88   11.43
  11  -1  -7   97.77    8.49
  11  -1  -6    5.72    2.28
  11  -1  -6    6.82    3.34
  11  -1  -6    9.08    2.97
 -11   1   6    5.98    2.95
  11   1  -6    2.48    2.50
  11  -1  -6    9.45    3.34
 -11  -1   6    4.33    2.63
  11  -1  -5  942.85   28.35
 -11  -1   5 1010.98   32.45
 -11   1   5  963.03   27.03
  11   1  -5  936.86   30.59
  11  -1  -5  930.16   26.04
  11  -1  -5  949.30   29.62
  11  -1  -5 1004.39   27.80
  11  -1  -4  294.85   15.65
  11  -1  -4  280.66   15.23
  11  -1  -4  262.59   14.95
 -11  -1   4  263.49   16.69
 -11   1   4  250.71   16.21
  11   1  -4  284.68   17.50
 -11  -1   4  291.78   17.63
 -11   1   4  280.01   14.53
  11  -1  -4  282.29   14.21
 -11  -1   3  201.04   15.15
  11  -1  -3  200.94   12.82
  11  -1  -3  209.10   13.20
  11  -1  -3  184.89   11.96
 -11  -1   3  217.76   16.51
 -11   1   3  217.75   16.83
  11  -1  -3  219.44   12.53
 -11   1   3  195.73   12.26
  11   1  -3  216.67   15.51
 -11  -1   3  191.93   15.60
 -11   1   3  206.26   16.05
  11   1  -2    4.02    2.89
  11  -1  -2    7.05    2.16
  11  -1  -2    7.88    2.83
  11  -1  -2    1.96    1.68
  11  -1  -2    4.77    2.26
 -11  -1   2    4.59    3.38
 -11   1   2    6.68    4.15
  11   1  -2    3.99    2.67
  11  -1  -2    0.71    2.42
 -11   1   2    1.21    3.33
 -11  -1   2    1.85    3.85
 -11  -1   2    8.22    2.91
 -11   1   2    7.50    2.86
  11   1  -2    8.84    3.95
  11  -1  -1   17.90    5.32
  11   1  -1   16.84    4.87
  11  -1  -1   23.72    4.22
  11  -1  -1   16.76    4.05
  11  -1  -1   18.11    4.06
  11  -1  -1   19.67    3.45
 -11   1   1   23.98    6.94
  11   1  -1   15.78    5.39
 -11  -1   1   20.21    6.22
  11  -1  -1   12.07    5.29
  11   1  -1   17.45    5.02
 -11   1   1   22.07    4.45
 -11   1   1   22.29    6.95
  11  -1  -1   13.63    5.55
 -11  -1   1   17.60    4.15
  11   1  -1   22.31    6.98
  11  -1  -1   15.89    6.32
  11   1  -1   25.70    7.44
  11  -1   0    6.17    4.06
  11   1   0   11.97    6.14
  11  -1   0    4.90    2.96
  11   1   0    8.67    5.60
  11   1   0   11.29    4.71
  11  -1   0    1.57    3.25
  11   1   0    4.51    3.63
  11  -1   0    7.62    2.27
  11  -1   0    6.87    2.61
  11  -1   0    6.08    1.93
  11  -1   0    4.18    2.28
 -11  -1   0    9.20    4.47
 -11   1   0    2.37    3.81
  11  -1   0    5.94    4.76
  11   1   0    6.79    3.16
 -11   1   0    5.13    2.43
  11  -1   1   29.62    7.31
  11   1   1   35.30    7.33
  11  -1   1   39.20    5.63
  11   1   1   34.59    6.72
 -11   1  -1   25.39    5.12
  11  -1   1   28.54    5.07
  11  -1   1   27.47    3.68
 -11   1  -1   32.13    8.92
 -11   1  -1   17.30    6.17
 -11  -1  -1   42.87    8.56
  11  -1   2  512.43   19.35
  11  -1   2  508.35   13.73
  11  -1   2  432.78   26.78
  11   1   2  485.44   22.88
  11  -1   2  455.76   19.41
 -11  -1  -2  507.90   28.46
  11   1   2  529.19   24.97
 -11   1  -2  528.76   32.04
 -11  -1  -2  477.96   30.80
 -11   1  -3  270.77   22.61
 -11  -1  -3  268.52   22.34
  11   1   3  248.90   15.38
  11  -1   3  235.11   19.37
  11  -1   3  269.28   14.90
 -11   1  -3  247.47   21.05
 -11  -1  -3  290.84   21.12
  11   1   3  282.68   18.66
  11  -1   3  257.76   13.29
 -11   1  -4   41.93    9.11
  11   1   4   37.28    5.87
  11  -1   4   58.74   10.05
  11  -1   4   52.27    6.96
  11  -1   4   44.87    5.55
 -11   1  -4   51.27   10.10
 -11  -1  -4   45.28    9.63
 -11  -1  -4   45.49    8.51
 -11  -1  -5   49.09    8.92
  11   1   5   48.08    3.11
 -11   1  -5   52.89    9.67
  11  -1   5   57.50    7.06
  11  -1   5   43.74    7.81
  11   1   5   59.69    7.30
 -11   1  -5   55.39   10.36
 -11  -1  -5   62.94   10.78
  11  -1   5   46.36    5.54
  11  -1   6   -0.66    1.35
 -11  -1  -6   -5.40    5.71
  11  -1   6    0.60    1.81
 -11   1  -6    3.14    3.79
 -11   1  -6    5.12    4.73
 -11  -1  -6    3.52    5.07
 -11  -1  -6    1.83    3.77
  11   1   6    1.26    2.16
  11  -1   6   -0.94    3.64
  11  -1   7   29.49    5.12
 -11   1  -7   20.94    5.37
 -11  -1  -7   22.15    6.85
 -11   1  -7   32.14    7.93
 -11  -1  -7   23.90    6.84
 -11   1  -7   37.14    8.65
 -11  -1  -7   29.93    7.90
  11  -1   7   30.65    6.48
  11   1   7   31.39    5.45
  11  -1   7   30.89    4.15
 -11  -1  -8   55.25    9.53
 -11   1  -8   60.14   10.47
  11  -1   8   62.40    5.35
 -11   1  -8   69.65   12.14
 -11  -1  -8   62.76   10.66
  11  -1   8   59.90    7.78
  11  -1   8   67.07   10.17
 -11   1  -9    2.28    4.27
 -11  -1  -9   11.40    5.14
  11  -1   9   10.22    2.30
 -11   1  -9    8.13    5.57
 -11  -1  -9   24.07    8.04
  11  -1   9    8.82    4.68
  11  -1   9    6.61    4.31
  11  -1  10   36.36    3.18
 -11   1 -10   40.61    9.36
 -11  -1 -10   26.39    7.34
  11  -1  10   33.52    6.27
 -11   1 -10   23.53    6.26
 -11  -1 -10   14.14    4.23
 -11   1 -11   13.91    6.65
 -11  -1 -11   13.52    5.81
  11  -1  11    6.44    3.16
 -11   1 -11    5.80    4.68
 -11  -1 -11   19.61    6.39
 -11   1 -12   44.87    9.74
 -11  -1 -12   60.11   11.58
 -11   1 -12   77.63   14.12
 -11  -1 -12   67.45   12.67
 -11   1 -13    6.45    5.34
 -11  -1 -13    2.91    4.23
 -11   1 -13    3.63    4.27
 -11  -1 -13   11.91    6.90
 -11   1 -14   89.03   14.17
 -11  -1 -14   98.87   14.62
 -11   1 -14   94.46   15.58
 -11  -1 -14  101.02   14.94
 -11   1 -15   18.05    6.34
 -11  -1 -15   42.59   10.47
 -11   1 -15   29.47    9.52
 -11  -1 -15   52.83   11.67
 -11   1 -16    4.72    5.92
 -11  -1 -16   -0.09    5.98
 -11   1 -16   16.07    7.75
 -11  -1 -16   13.46    7.39
 -11   1 -17   45.90   11.70
 -11  -1 -17   50.14   11.85
 -11   1 -17   34.54   10.22
 -11  -1 -17   35.78   10.06
 -11   1 -18   13.35    7.90
 -11  -1 -18    7.89    6.28
 -11   1 -18    7.81    7.30
 -11  -1 -18   17.46    8.74
 -11   1 -19    8.66    6.77
 -11  -1 -19   34.06   10.86
 -11   1 -19   16.10    8.68
 -11  -1 -19   25.50    9.63
 -11   3  25   38.80   10.07
 -11   3  24    7.61    5.28
 -11   3  23   50.64   10.37
 -11  -3  22   17.68    7.16
 -11   3  22    5.35    4.77
 -11  -3  21   26.79    7.99
 -11   3  21   24.40    7.37
 -11  -3  20   84.26   12.76
 -11   3  20   77.95   12.20
 -11   3  19   16.79    4.59
 -11   3  19   12.03    6.03
  11   3 -19   17.97    4.99
 -11  -3  19   15.29    5.86
 -11   3  18  131.09   14.34
 -11  -3  18  136.76   15.53
  11   3 -18  109.65   11.54
 -11   3  18  114.91   11.03
 -11   3  17   29.60    5.50
  11   3 -17   22.81    5.81
 -11  -3  17   32.37    8.17
 -11   3  17   24.39    6.29
 -11  -3  16   50.66    9.59
 -11   3  16   43.59    6.99
 -11   3  16   44.29    8.36
 -11  -3  15   16.29    6.82
 -11   3  15   13.64    4.26
  11   3 -15   11.17    2.52
 -11   3  15   17.92    5.46
 -11  -3  14    8.60    4.47
 -11   3  14    9.42    4.02
 -11   3  14   14.43    4.78
 -11  -3  13  247.64   19.22
 -11   3  13  272.97   17.86
 -11   3  13  268.68   16.06
 -11   3  12    4.49    3.09
 -11  -3  12    6.49    4.48
 -11   3  12    7.67    5.36
 -11   3  12    0.51    2.95
 -11   3  11   10.45    3.73
 -11  -3  11    2.72    2.56
 -11   3  11    8.78    4.94
 -11   3  11   10.23    3.73
 -11   3  10   40.60    6.38
 -11  -3  10   37.40    7.79
 -11   3  10   33.00    7.51
 -11   3  10   40.22    6.55
 -11   3   9   16.87    3.97
 -11  -3   9   16.37    5.58
 -11   3   9   20.78    6.08
 -11   3   9   12.33    3.58
 -11   3   8   42.81    6.14
 -11   3   8   42.20    6.12
 -11  -3   8   49.60    8.94
 -11   3   8   43.85    7.63
 -11  -3   7  143.51   14.78
 -11   3   7  162.49   11.51
 -11   3   7  166.67   12.17
 -11   3   7  177.98   14.51
 -11   3   6   69.69    7.89
 -11   3   6   72.01    8.85
 -11   3   6   62.56    6.95
 -11   3   5  411.69   17.20
 -11   3   5  409.28   20.13
 -11   3   5  402.53   18.42
  11   3  -4   20.61    4.53
  11  -3  -4   22.37    4.59
 -11   3   4   12.38    3.10
  11  -3  -4   21.96    5.11
  11  -3  -4   26.87    4.57
 -11   3   4   23.27    4.39
 -11   3   4   26.68    5.41
 -11   3   4   26.65    6.10
 -11  -3   4   30.65    6.47
 -11   3   4   28.22    6.49
 -11  -3   4   29.99    6.33
  11   3  -3    8.87    2.99
 -11   3   3    9.83    3.06
  11  -3  -3    9.75    2.88
  11  -3  -3    7.32    2.90
 -11   3   3   11.87    3.18
  11  -3  -3   13.62    4.04
  11  -3  -3    8.88    4.12
  11   3  -3   14.32    5.10
 -11  -3   3    5.19    3.69
 -11   3   3    9.08    4.57
 -11  -3   3    7.14    3.92
 -11   3   3    9.95    4.50
 -11   3   3    9.38    3.13
  11   3  -2  126.36   11.03
  11  -3  -2  130.58   10.26
 -11   3   2  132.52   10.99
  11  -3  -2  135.31   11.79
 -11   3   2  135.19   10.56
  11   3  -2  131.67   14.58
  11  -3  -2  108.15   13.98
 -11  -3   2  147.50   15.64
 -11   3   2  132.38   15.08
 -11   3   2  117.25   14.19
 -11  -3   2  130.11   14.76
  11  -3  -2  145.83    9.53
 -11   3   2  157.50   10.08
  11   3  -1   46.91    6.82
 -11   3   1   51.40    6.40
 -11   3   1   50.92    6.92
  11  -3  -1   40.88    6.54
 -11   3   1   47.53    6.15
  11   3  -1   30.33    7.66
  11  -3  -1   52.80   10.40
 -11  -3   1   41.29    8.78
 -11   3   1   53.72   10.68
  11  -3  -1   44.09    5.21
 -11   3   1   47.98    5.59
  11  -3   0   30.75    7.60
  11   3   0   32.67    8.42
  11  -3   0   28.00    7.42
  11   3   0   31.54    8.77
  11  -3   0   34.80    8.33
  11   3   0   17.76    5.73
 -11  -3   0   34.82    7.62
  11   3   0   29.83    6.67
 -11   3   0   24.86    8.20
  11  -3   0   18.46    6.23
  11   3   0   25.63    4.73
 -11   3   0   26.31    4.56
 -11   3   0   21.96    4.72
 -11   3   0   29.04    4.57
  11  -3   0   28.80    4.01
 -11   3   0   27.31    4.20
  11  -3   0   16.05    5.69
  11   3   1   74.55    6.27
  11  -3   1   91.35    6.73
 -11   3  -1   85.54    7.45
 -11  -3  -1   84.63   10.83
  11  -3   1   70.56   11.45
  11   3   1   92.16    9.24
 -11   3  -1   76.84    7.45
 -11   3  -1   89.78    7.53
 -11  -3  -2  250.56   18.25
  11   3   2  228.77   14.64
 -11   3  -2  260.44   22.30
 -11  -3  -2  271.59   23.52
  11  -3   2  248.67   10.70
 -11   3  -2  249.44   13.02
  11   3   2  225.15    9.07
  11  -3   2  226.62   21.97
 -11   3  -2  239.17   11.76
 -11   3  -3  453.67   15.70
 -11  -3  -3  469.52   25.03
  11  -3   3  441.42   13.82
  11   3   3  423.23   11.47
  11  -3   3  384.86   27.84
 -11  -3  -3  447.44   29.64
 -11   3  -3  428.26   29.07
 -11   3  -3  443.55   18.43
 -11   3  -4   68.20   11.90
 -11  -3  -4   61.17   11.22
 -11   3  -4   71.66    6.15
  11  -3   4   67.44    5.36
 -11  -3  -4   74.33   10.39
  11  -3   4   74.78   12.71
 -11   3  -5    3.96    1.73
  11  -3   5    2.16    5.01
  11  -3   5    3.99    1.39
 -11  -3  -5    5.29    5.54
 -11   3  -5    0.49    2.70
 -11  -3  -5   12.19    5.94
 -11   3  -6   17.68    6.91
 -11  -3  -6   19.67    7.21
  11  -3   6    7.23    5.46
 -11   3  -6   13.53    2.62
  11   3   6   11.89    3.58
 -11  -3  -6   16.08    5.76
  11  -3   6   11.42    2.10
 -11   3  -6    2.96    4.36
 -11   3  -7  199.47   19.43
 -11  -3  -7  225.26   20.44
  11  -3   7  202.78    7.95
  11   3   7  191.08   14.04
 -11   3  -7  219.83    9.37
 -11  -3  -7  244.15   18.98
 -11   3  -7  205.90   21.06
  11  -3   7  206.68   19.95
  11  -3   8  265.50   23.13
  11  -3   8  272.76    8.77
 -11   3  -8  275.12   22.40
 -11  -3  -8  244.47   20.96
 -11   3  -8  290.47   10.22
  11   3   8  277.11   16.01
 -11   3  -8  299.94   23.79
 -11  -3  -8  300.85   23.50
 -11   3  -8  252.55   23.70
 -11  -3  -8  282.15   21.11
 -11  -3  -9  157.65   16.81
 -11   3  -9  132.58   16.14
  11   3   9  149.33   11.51
 -11   3  -9  152.54    6.99
  11  -3   9  140.93    5.92
  11  -3   9  114.37   15.37
 -11   3  -9  138.14   17.67
 -11  -3  -9  160.84   16.26
  11  -3  10   80.75   13.49
 -11   3 -10   70.72   11.81
 -11  -3 -10   68.46   11.41
  11   3  10   76.25    8.23
 -11   3 -10   62.00   12.12
 -11  -3 -10   76.14   11.76
 -11   3 -11    1.04    4.48
 -11  -3 -11   -3.51    4.98
 -11  -3 -11    5.15    6.07
  11   3  11    2.18    1.91
  11  -3  11    3.82    5.54
 -11   3 -11   -8.58    7.53
 -11   3 -12    1.80    4.99
 -11  -3 -12    6.57    4.29
 -11   3 -12   15.80    7.21
 -11  -3 -12   23.44    7.89
 -11   3 -13  204.23   22.73
 -11  -3 -13  193.94   19.53
 -11  -3 -13  160.67   18.21
 -11   3 -13  158.03   18.58
 -11   3 -14    5.62    5.02
 -11  -3 -14    6.89    4.81
 -11   3 -14   18.55    7.10
 -11   3 -15  262.64   27.21
 -11  -3 -15  212.78   21.51
 -11   3 -15  205.56   22.27
 -11  -3 -15  219.97   22.68
 -11  -3 -16   61.65   12.30
 -11   3 -16   45.64   12.46
 -11   3 -16   70.45   13.25
 -11  -3 -16   50.77   11.50
 -11  -3 -17   94.26   15.39
 -11   3 -17  117.38   19.38
 -11  -3 -17   96.09   15.60
 -11   3 -17  124.65   18.33
 -11   3 -18   16.97    7.75
 -11  -3 -18   30.19   10.31
 -11   3 -18   19.36    7.96
 -11  -3 -18   19.01    7.89
 -11   3 -19   17.36   10.50
 -11   5  22   43.38   10.36
 -11   5  21    2.06    5.14
 -11   5  20    3.08    4.04
 -11   5  20   -3.09    4.07
 -11   5  19    1.13    2.96
 -11  -5  19    4.16    5.22
 -11   5  19   -2.27    5.69
 -11   5  18   -0.26    3.27
 -11  -5  18    1.29    3.60
 -11   5  18   10.47    6.15
 -11   5  18    8.72    6.79
 -11   5  17    8.28    4.16
 -11  -5  17    7.81    4.80
 -11   5  17    7.58    4.44
 -11   5  17   10.11    6.34
 -11   5  16   21.20    6.37
 -11   5  16   13.30    6.66
 -11   5  16   16.55    5.33
 -11   5  15   46.99    9.24
 -11   5  15   34.78   10.43
 -11   5  15   47.96    8.37
 -11   5  14   34.17    7.33
 -11   5  14   34.64    9.80
 -11   5  14   43.81    8.26
 -11   5  13   85.94   11.36
 -11   5  13  100.03   14.95
 -11   5  13   86.18   10.26
 -11   5  12   63.23    9.05
 -11   5  12   71.72   11.91
 -11   5  12   86.96   10.48
 -11   5  11   38.32    6.98
 -11   5  11   38.18    8.74
 -11   5  11   35.85    7.18
 -11   5  10    5.25    4.20
 -11   5  10    8.01    5.28
 -11   5  10   12.35    5.02
 -11   5   9   85.83    9.31
 -11   5   9   80.92   12.04
 -11   5   9   77.24    9.64
 -11   5   8   80.74    9.11
 -11   5   8   87.21   10.30
 -11   5   8   90.69   11.96
 -11   5   7   28.76    6.76
  11   5  -7   20.34    3.45
 -11   5   7   26.57    5.44
 -11   5   7   33.59    6.78
 -11  -5   6  179.36   13.95
 -11   5   6  168.48   13.65
 -11  -5   6  156.89   13.13
 -11   5   6  179.14   14.16
 -11   5   6  168.21   15.39
 -11   5   6  179.02   14.06
  11   5  -6  161.82    9.19
 -11   5   6  179.56   12.47
 -11  -5   5  225.66   16.70
 -11   5   5  222.22   16.73
 -11  -5   5  226.33   16.76
 -11   5   5  210.99   16.35
 -11   5   5  217.92   17.14
 -11   5   5  240.84   16.01
  11   5  -5  221.85    9.87
 -11   5   5  226.87   13.76
 -11   5   4  106.46    9.22
 -11  -5   4  110.52   12.54
 -11   5   4  118.11   11.30
 -11   5   4  105.63   11.83
  11   5  -4  101.83    6.37
  11  -5  -4  108.88   13.17
  11   5  -4  109.37   12.48
 -11   5   4   90.15   11.53
 -11  -5   4  108.06   12.56
 -11   5   4   96.66   12.40
  11   5  -3    6.56    1.89
 -11  -5   3   14.05    4.73
 -11   5   3    0.96    3.03
 -11   5   3    5.68    3.64
 -11   5   3    9.55    4.02
 -11   5   3   11.27    3.33
  11   5  -3    8.00    2.12
  11  -5  -3   13.03    5.42
 -11  -5   3    2.33    2.89
  11   5  -3    2.14    2.38
 -11   5   3    8.24    3.39
  11  -5  -2   -1.73    6.96
  11   5  -2    0.93    3.09
  11  -5  -2    1.42    2.18
 -11   5   2    3.74    2.90
 -11   5   2    3.44    2.34
  11   5  -2    3.92    1.54
 -11  -5   2    1.75    3.18
 -11   5   2    0.80    3.95
  11   5  -2    5.32    2.14
 -11   5   2    0.04    1.82
  11  -5  -1   11.29    6.19
 -11   5   1   18.79    4.97
 -11   5   1   19.40    5.30
  11  -5  -1   13.48    4.49
  11   5  -1   13.19    4.60
 -11   5   1   23.77    4.12
  11   5  -1   17.46    2.18
 -11   5   0   -2.84    3.54
 -11   5   0    1.75    2.64
  11  -5   0   -6.32    6.74
  11  -5   0   -0.72    3.87
  11   5   0   -2.16    2.90
 -11   5   0    4.27    2.42
 -11   5  -1   74.91    6.64
 -11   5  -1   82.23    9.32
 -11   5  -1   91.67    9.73
  11  -5   1   76.83   13.90
 -11   5  -2    2.96    1.97
 -11   5  -2   -0.75    2.41
 -11   5  -2    2.97    1.57
 -11  -5  -2    2.05    2.50
 -11   5  -3  502.23   22.09
 -11   5  -3  533.33   24.12
  11  -5   3  514.82   34.65
 -11   5  -3  521.46   16.23
 -11  -5  -3  517.46   25.33
 -11   5  -3  555.36   32.52
 -11   5  -4   -0.23    2.83
 -11   5  -4    1.67    2.73
 -11   5  -4    3.44    1.42
 -11  -5  -4   -3.65    3.14
 -11   5  -4   -0.10    4.69
 -11  -5  -4    1.79    4.02
 -11   5  -5   15.62    4.26
 -11  -5  -5   18.39    6.27
 -11   5  -5    1.99    5.58
 -11  -5  -5   14.29    4.91
 -11   5  -5    6.28    2.96
  11  -5   5   11.59    7.33
  11   5   6   68.37   11.07
 -11   5  -6  101.06   14.54
 -11  -5  -6   97.94   14.42
  11  -5   6   63.52   12.31
 -11  -5  -6   99.34   12.31
 -11   5  -6   91.75    9.11
 -11  -5  -7    5.02    4.11
  11  -5   7    4.25    3.99
 -11   5  -7    6.58    4.20
 -11  -5  -7    6.43    4.60
 -11   5  -7    1.43    1.74
  11   5   7    4.11    5.10
 -11   5  -8  459.34   31.15
 -11  -5  -8  442.22   30.36
  11  -5   8  440.41   32.58
 -11  -5  -8  466.91   26.69
 -11   5  -8  481.21   20.33
  11   5   8  382.09   25.51
 -11  -5  -9   57.12   10.06
  11  -5   9   35.83   10.14
 -11  -5  -9   40.12    9.60
 -11   5  -9   49.77   10.60
  11   5   9   48.48    9.41
 -11   5  -9   41.41    6.06
 -11   5 -10  145.90   18.19
 -11  -5 -10  124.72   16.75
  11  -5  10  116.24   17.36
 -11  -5 -10  133.42   15.49
  11   5  10  115.92   13.96
 -11  -5 -11    7.26    6.31
 -11  -5 -11   10.43    6.76
 -11   5 -11    8.85    6.77
  11   5  11   -4.01    2.97
 -11   5 -11    1.05    4.47
  11  -5  11    9.87    7.51
 -11  -5 -11   -2.45    4.97
 -11  -5 -12   25.21    8.50
 -11   5 -12   24.80    8.83
 -11  -5 -12   14.08    4.59
 -11   5 -12   11.29    6.91
 -11  -5 -12   -1.79    6.33
 -11   5 -12   13.12    4.66
 -11   5 -13   10.44    5.36
 -11  -5 -13   20.26    7.54
 -11  -5 -13   18.55    6.25
 -11   5 -13    8.04    3.83
 -11   5 -13   26.90    9.08
 -11  -5 -13   38.05   10.68
 -11   5 -14  151.63   21.58
 -11  -5 -14  151.84   18.35
 -11   5 -14  136.77   18.42
 -11  -5 -14  166.08   19.36
 -11  -5 -15   87.11   14.28
 -11   5 -15   72.85   15.68
 -11   5 -15   51.36   11.12
 -11  -5 -15   70.65   13.13
 -11  -5 -16   23.16    8.28
 -11   5 -16   29.25    9.69
 -11   5 -16    9.70    5.76
 -11  -5 -16   18.24    7.42
 -11  -5 -17  118.31   16.84
 -11   5 -17  106.64   19.18
 -11   5 -17   59.43   12.47
 -11  -5 -17  100.14   16.12
 -11   5 -18    7.51    7.54
 -11   5 -18    1.07    5.13
 -11  -5 -18   -6.16    8.81
 -11   7  20   38.36    9.18
 -11   7  20   43.19   14.35
 -11   7  19   38.86    9.43
 -11   7  19   25.77    8.59
 -11   7  19   28.64   12.14
 -11   7  18    1.08    3.50
 -11   7  18   -4.02    6.23
 -11   7  17   78.29   12.94
 -11   7  17   82.09   12.75
 -11   7  17   77.94   16.66
 -11   7  16   42.93    9.55
 -11   7  16   44.77    9.32
 -11   7  16   34.99   11.41
 -11   7  15   65.30   11.23
 -11   7  15   67.71   11.66
 -11   7  15   66.73   14.48
 -11   7  14   11.21    5.42
 -11   7  14   30.13    8.69
 -11   7  14   32.89   11.42
 -11   7  13   18.16    5.84
 -11   7  13   11.73    6.59
 -11   7  13    8.31    6.62
 -11   7  12   19.74    6.34
 -11   7  12   16.02    8.29
 -11   7  12   11.81    5.17
 -11   7  11    2.95    4.04
 -11   7  11    4.91    5.85
 -11   7  10   15.34    4.83
 -11   7  10   22.43    6.51
 -11   7  10   14.57    5.74
 -11   7   9   23.90    6.13
 -11   7   9   22.35    7.24
 -11   7   9   11.85    6.75
 -11   7   8   10.97    5.38
 -11   7   8    7.79    4.60
 -11  -7   8    8.37    3.77
 -11   7   8   10.68    4.81
 -11   7   8   11.05    4.31
 -11  -7   8    5.32    3.77
 -11   7   8    7.33    6.03
 -11   7   7   27.16    6.85
 -11   7   7   27.25    6.17
 -11   7   7   28.37    6.60
 -11  -7   7   13.37    4.31
 -11   7   7   28.84    6.64
 -11  -7   7   27.88    6.32
 -11   7   7   36.50    9.22
 -11  -7   6   51.17    8.56
 -11   7   6   43.39    8.18
 -11   7   6   80.17   10.60
 -11   7   6   60.64   10.96
 -11   7   6   79.25    9.58
 -11  -7   6   51.36    8.26
 -11   7   6   50.73    8.50
 -11   7   5  241.48   20.63
 -11   7   5  265.23   18.91
 -11   7   5  265.13   16.62
 -11  -7   5  232.27   17.37
 -11   7   5  258.09   19.64
 -11   7   5  249.91   19.36
  11  -7  -5  221.72   23.55
 -11  -7   4  205.38   15.30
 -11   7   4  196.67   16.24
 -11   7   4  231.36   14.91
  11  -7  -4  181.20   21.33
 -11   7   4  209.87   17.24
 -11   7   4  224.87   19.62
  11  -7  -3   25.79    8.94
 -11   7   3   20.37    6.03
 -11   7   3   13.72    3.54
 -11   7   3   21.45    7.13
  11  -7  -2    6.81    4.58
 -11   7   2   19.86    6.59
 -11   7   2   11.63    3.49
 -11   7   2    8.53    3.32
  11  -7  -1    8.66    7.37
 -11   7   1    1.05    4.26
 -11   7   1   -0.28    1.73
 -11   7   1    0.45    2.49
  11  -7   0    4.63    5.33
 -11   7   0    6.98    4.86
 -11   7   0    1.68    1.74
 -11   7   0    1.19    3.10
  11  -7   1    4.09    6.94
 -11   7  -1    7.58    4.30
 -11   7  -1    5.72    2.46
 -11   7  -1    2.75    3.47
  11  -7   2  223.95   23.71
 -11   7  -2  220.12   17.98
 -11   7  -2  207.53   16.88
  11  -7   3  249.04   24.62
 -11   7  -3  250.22   18.49
 -11   7  -3  263.28   19.45
 -11  -7  -3  268.19   18.31
  11  -7   4   77.41   14.56
 -11  -7  -4   79.55   10.11
 -11   7  -4   80.69   10.78
 -11   7  -4   83.99   11.05
 -11   7  -5    6.14    3.04
 -11   7  -5    4.29    3.34
 -11  -7  -5    2.93    3.24
  11  -7   5   -2.43    6.52
  11   7   6   12.63    7.26
 -11   7  -6    3.38    4.03
 -11   7  -6   -3.73    4.16
 -11  -7  -6    0.88    3.97
 -11   7  -6    0.33    3.89
 -11  -7  -6    9.67    4.67
  11  -7   6    4.93    5.46
 -11   7  -7   74.95   10.25
  11   7   7   55.08   11.35
 -11   7  -7   73.04   10.80
 -11  -7  -7   79.88   13.10
 -11   7  -7   92.74   14.35
 -11  -7  -7   75.09   10.69
  11  -7   7   77.79   14.68
 -11  -7  -8   22.47    6.67
 -11   7  -8   17.14    7.29
  11  -7   8   14.13    8.53
 -11  -7  -8    9.15    4.85
  11   7   8   16.44    7.71
 -11   7  -8   18.98    5.22
 -11   7  -9   15.31    7.15
 -11  -7  -9   17.49    6.59
  11  -7   9   12.60    7.14
 -11  -7  -9   23.33    7.16
  11   7   9   17.98    7.70
 -11   7 -10   47.81   11.02
  11  -7  10   59.72   13.97
 -11  -7 -10   62.70   10.83
  11   7  10   59.10   11.55
 -11   7 -11    5.18    4.78
  11  -7  11    8.72    7.88
 -11  -7 -11   20.68    7.46
  11   7  11   16.04    7.25
 -11  -7 -12   27.12    8.67
 -11   7 -12   16.62    6.65
 -11  -7 -13   55.54   11.62
 -11   7 -13   58.26   13.39
 -11  -7 -14   10.53    7.01
 -11  -7 -15   13.63    6.67
 -11  -7 -16   16.24    7.85
 -11   9  16   46.38   11.15
 -11   9  15   -2.44    3.60
 -11   9  15    6.05    6.22
 -11   9  14    9.14    8.02
 -11   9  14   11.76    6.60
 -11   9  13   21.40    8.77
 -11   9  13   31.78    8.72
 -11   9  12  253.40   21.87
 -11   9  12  212.06   24.48
 -11   9  11    8.03    5.33
 -11   9  11    9.68    6.53
  11  -9 -10   48.34   11.81
 -11   9  10   70.59   11.28
 -11   9  10   83.08   15.70
 -11   9   9   19.34    6.20
 -11   9   9   35.88   10.95
 -11   9   8   29.94    8.00
  11  -9  -8    8.19    4.37
 -11   9   8   16.92    5.81
 -11   9   8   28.45    8.86
  11  -9  -7    1.39    4.95
 -11   9   7   10.47    4.26
 -11   9   7    8.25    5.78
 -11   9   6   30.40    8.33
  11  -9  -6   39.87    9.80
 -11   9   6   35.13    7.62
 -11   9   6   24.69    8.31
 -11   9   5  101.87   14.28
  11  -9  -5   67.99   13.37
 -11   9   5   82.67   10.79
 -11   9   5   83.05   13.54
 -11   9   4    7.11    5.68
 -11   9   4    2.20    4.52
  11  -9  -4   -0.87    4.77
 -11   9   4    4.86    3.86
 -11   9   3   47.64   11.00
 -11   9   3   28.45    6.42
 -11   9   3   30.55    8.29
  11  -9  -3   17.50    8.03
 -11   9   2    5.76    6.02
 -11   9   2   -1.54    3.33
  11  -9  -2    6.04    6.48
 -11   9   1    1.73    4.19
 -11   9   1    4.45    5.81
  11  -9  -1    4.68    5.43
 -11   9   0    5.82    4.70
 -11   9   0    5.51    4.99
  11  -9   0   -0.30    5.14
 -11   9  -1    6.26    4.93
 -11   9  -1    9.38    5.99
  11  -9   1   -2.88    5.86
 -11   9  -2   34.05    9.27
 -11   9  -2   34.91    9.09
  11  -9   2   22.81    8.73
 -11   9  -3   10.11    5.80
 -11   9  -3    9.24    5.57
  11  -9   3   10.93    6.61
 -11   9  -4    7.86    5.42
 -11   9  -4   -2.30    3.00
  11  -9   4    2.55    4.39
 -11   9  -5    3.77    4.22
  11   9   5   15.88    7.20
 -11   9  -5    8.21    5.19
  11  -9   5   14.74    7.71
 -11   9  -6   10.45    6.36
  11   9   6   14.44    8.44
 -11   9  -6    5.03    4.14
  11  -9   6    2.95    6.23
  11   9   7   -4.31    5.22
 -11   9  -7  -10.08    6.02
  11   9   8   10.74    7.60
 -11   9  -8   -4.45    4.60
  11  -9   8   -4.76    5.77
  11   9   9    3.76    5.53
 -11   9  -9    3.41    3.37
  11  -9   9   12.74    7.60
  11   9  10  127.26   19.43
 -11  11  10    1.68    4.77
 -11  11   9    6.23    5.57
  11 -11  -3    8.96    5.63
  11 -11  -2    4.32    5.28
  11 -11  -1    2.87    4.25
 -11  11   0   -3.46    5.92
  11 -11   0   -0.81    4.36
 -11  11  -1    4.68    4.81
  11 -11   1   -7.63    6.76
 -11  11  -2   85.39   14.99
  11 -11   2   52.00   11.91
 -11  11  -3    7.07    4.80
  11 -11   3    5.28    7.16
 -11  11  -4   13.87    6.83
 -12   0  26   15.27    7.54
 -12   0  25    4.47    3.89
 -12   0  24   12.60    6.24
 -12   0  23    2.85    4.28
 -12   0  22  382.59   26.05
 -12   0  21   -0.36    3.45
  12   0 -20    3.56    3.09
 -12   0  20    3.30    4.04
  12   0 -19    0.12    2.60
 -12   0  19    4.49    4.60
  12   0 -18  175.99   13.88
 -12   0  18  197.63   17.04
  12   0 -17    9.66    4.45
 -12   0  17    0.87    3.15
  12   0 -16    5.53    3.23
 -12   0  16    5.93    3.89
  12   0 -15    3.00    2.92
 -12   0  15   -2.08    2.49
  12   0 -14   -0.05    2.48
 -12   0  14    7.53    4.04
  12   0 -13   -0.72    2.61
 -12   0  13   -4.36    3.60
  12   0 -12   14.63    4.63
  12   0 -12   21.80    4.42
 -12   0  12   17.74    4.90
  12   0 -11    0.67    2.07
  12   0 -11    0.97    1.84
 -12   0  11    2.38    3.22
  12   0 -10   50.66    7.29
  12   0 -10   56.39    6.52
 -12   0  10   51.78    7.53
  12   0  -9   -1.70    2.91
  12   0  -9    0.44    2.00
 -12   0   9   -1.58    2.73
  12   0  -8   -1.17    1.83
 -12   0   8   -1.16    2.29
  12   0  -8    3.93    3.22
  12   0  -7    2.38    1.89
 -12   0   7   -2.12    2.86
 -12   0   6    5.40    2.81
 -12   0   5    2.97    2.94
  12   0  -5    2.16    2.73
 -12   0   4    5.36    3.70
 -12   0   4    3.27    3.72
 -12   0   4    2.16    2.19
  12   0  -4    3.98    2.91
  12   0  -3   -1.26    2.10
 -12   0   3    6.32    3.79
 -12   0   3   -0.08    2.88
  12   0  -3    3.20    2.66
 -12   0   3    0.42    2.78
 -12   0   2    7.07    3.98
  12   0  -2   -0.06    2.92
 -12   0   2    1.11    3.22
  12   0  -2    2.92    2.20
 -12   0   2    5.89    3.52
  12   0  -2    1.27    1.77
  12   0  -1   -0.72    1.43
 -12   0   1    0.46    2.61
  12   0  -1    0.54    1.78
 -12   0   1    0.05    3.03
  12   0  -1    2.90    2.98
 -12   0   1   -3.06    5.02
  12   0   0 4494.50   67.76
  12   0   0 4323.45   49.43
 -12   0  -1    0.97    4.92
  12   0   1    0.51    2.13
 -12   0  -1    1.91    5.02
  12   0   1    1.03    3.64
  12   0   1    0.10    1.02
  12   0   2  257.87   16.59
  12   0   2  231.65   18.65
 -12   0  -2  236.74   22.21
  12   0   2  242.96    8.65
  12   0   3   -3.05    3.51
 -12   0  -3   -0.05    4.17
 -12   0  -3    2.35    3.67
  12   0   3   -2.33    2.62
  12   0   4   41.90    7.72
 -12   0  -4   28.32    7.39
 -12   0  -4   26.78    7.20
  12   0   4   36.31    6.74
  12   0   5   -2.48    2.40
 -12   0  -5    5.98    4.98
 -12   0  -5    5.50    4.36
  12   0   5   -0.01    2.57
 -12   0  -6  396.72   27.65
 -12   0  -6  384.49   26.35
  12   0   6  365.97   21.32
 -12   0  -7    3.16    4.08
 -12   0  -7    4.51    5.54
  12   0   7    1.79    3.88
 -12   0  -8   12.21    6.59
 -12   0  -8   11.22    5.72
  12   0   8    6.09    3.74
 -12   0  -8    2.07    5.22
 -12   0  -9    3.82    4.83
  12   0   9    5.76    5.01
 -12   0  -9   -3.98    6.53
 -12   0 -10   30.22    7.85
 -12   0 -10   48.24   10.41
 -12   0 -11    1.05    3.83
 -12   0 -11    1.81    5.49
 -12   0 -12    4.61    4.52
 -12   0 -12    7.40    6.04
 -12   0 -13    8.01    5.28
 -12   0 -13    4.16    6.03
 -12   0 -14    3.53    5.56
 -12   0 -14    0.25    4.20
 -12   0 -15   -0.99    4.82
 -12   0 -15    4.15    5.43
 -12   0 -16    1.84    5.88
 -12   0 -16   21.06    8.50
 -12   0 -17   -4.41    6.89
 -12   0 -17    3.68    5.93
 -12   0 -18   19.33    8.31
 -12   0 -18   27.53    9.88
 -12   2  26   -8.43    5.64
 -12   2  25    6.27    5.12
 -12  -2  24   -0.81    4.18
 -12   2  24    0.78    4.27
 -12  -2  23    0.22    4.39
 -12   2  23    1.93    4.12
 -12  -2  22    6.97    4.71
 -12   2  22    6.23    4.12
 -12  -2  21   38.08    8.78
 -12   2  21   33.71    8.42
  12   2 -20    6.15    3.15
 -12  -2  20    1.88    3.67
 -12   2  20    5.19    3.97
  12   2 -19   31.24    6.49
 -12  -2  19   42.30    8.64
 -12   2  19   41.79    8.39
  12   2 -18    3.49    2.91
 -12  -2  18   -0.77    4.42
 -12   2  18    5.12    3.72
  12   2 -17   32.21    6.55
 -12  -2  17   35.88    7.42
 -12   2  17   33.35    7.04
  12   2 -16   -2.29    3.22
 -12  -2  16   -3.39    4.13
 -12   2  16    3.38    3.14
 -12   2  15   60.99    7.78
  12   2 -15   70.28    6.26
 -12   2  15   66.37    9.23
  12   2 -15   49.36    7.76
 -12  -2  15   71.12   10.13
 -12  -2  14  475.09   25.85
 -12   2  14  442.98   22.90
  12   2 -14  466.61   17.33
 -12   2  14  470.08   20.94
  12  -2 -14  476.99   22.87
  12   2 -13   14.50    3.34
 -12   2  13   16.67    3.86
  12  -2 -13   14.39    4.94
 -12  -2  13   22.23    6.37
 -12   2  13   20.74    5.38
 -12   2  12   21.12    4.83
 -12   2  12   28.63    5.65
  12  -2 -12   24.34    5.45
 -12  -2  12   32.22    7.54
  12  -2 -11  124.51   11.63
 -12  -2  11  101.17   11.82
 -12   2  11  117.24   10.90
 -12   2  11  125.55   10.70
 -12   2  10   73.47    8.58
 -12  -2  10   99.48   11.77
 -12   2  10   79.88    8.22
  12  -2 -10   80.24    9.23
 -12   2   9   38.10    6.08
 -12  -2   9   45.58    7.87
  12  -2  -9   34.04    6.35
 -12   2   9   37.56    6.09
 -12   2   8  648.33   23.79
 -12  -2   8  670.79   29.48
 -12   2   8  656.54   23.96
  12  -2  -8  622.16   24.40
 -12   2   7  454.47   19.47
 -12  -2   7  414.95   23.51
  12  -2  -7  442.56   20.59
 -12   2   7  415.05   19.22
 -12   2   7  433.80   22.19
 -12   2   6  103.89    9.32
 -12  -2   6  114.24   12.51
  12  -2  -6   97.93    9.99
 -12   2   6  101.71   10.94
  12  -2  -5    2.89    3.01
 -12  -2   5   -4.57    4.12
 -12   2   5    0.62    2.57
  12  -2  -5   -0.74    2.64
 -12   2   5   -0.80    1.80
 -12  -2   4    5.36    4.07
 -12   2   4    3.33    3.23
 -12  -2   4    3.00    3.41
 -12   2   4    6.92    4.08
  12  -2  -4    3.73    3.10
 -12   2   4    0.02    2.14
  12  -2  -4    2.09    1.97
 -12   2   4    1.17    1.82
  12  -2  -4   -0.64    2.20
 -12   2   3  109.95   13.21
 -12  -2   3   95.11   12.19
  12  -2  -3   98.41    9.41
  12  -2  -3  110.14    9.89
 -12   2   3  109.30    9.44
  12  -2  -3   96.00    8.50
 -12   2   3  118.94    9.45
 -12  -2   3  113.90   13.49
 -12   2   3  104.14   13.13
  12  -2  -3   95.40   12.36
  12   2  -3   91.93   11.79
  12   2  -3  102.75   11.23
  12   2  -2   40.26    7.61
  12  -2  -2   28.31    4.68
  12  -2  -2   35.14    5.50
 -12   2   2   28.33    4.82
  12  -2  -2   29.76    5.22
 -12   2   2   33.78    7.96
 -12  -2   2   24.02    6.56
 -12  -2   2   38.45    8.06
 -12   2   2   23.28    7.08
  12  -2  -2   19.86    5.89
 -12   2   2   36.68    5.24
  12  -2  -1  485.32   19.92
 -12   2   1  463.77   17.39
  12  -2  -1  479.06   19.34
 -12  -2   1  516.03   30.71
 -12   2   1  493.40   31.39
  12   2  -1  469.57   24.71
 -12   2   1  481.95   19.46
  12  -2  -1  462.84   17.60
  12  -2   0  197.04   12.41
  12  -2   0  197.06   11.92
 -12   2   0  211.12   10.82
 -12  -2   0  223.08   20.58
 -12   2   0  210.21   20.73
 -12   2   0  216.05   13.19
  12  -2   0  193.97   11.25
  12   2   0  184.49   15.26
 -12   2  -1  205.13   20.77
 -12  -2  -1  206.99   20.59
 -12   2  -1  169.12    9.23
  12  -2   1  165.30   18.14
  12   2   1  184.85   13.27
 -12   2  -1  177.22   12.65
  12  -2   1  175.98   11.00
  12  -2   1  175.62   11.63
  12   2   1  166.57   14.26
  12  -2   2   39.40    5.42
  12  -2   2   47.70    5.96
 -12   2  -2   56.34    7.26
 -12   2  -2   47.36    4.53
  12   2   2   39.45    5.97
  12  -2   2   50.23   10.10
 -12  -2  -2   47.94    8.75
 -12   2  -2   48.67    9.11
 -12  -2  -2   48.24   10.06
 -12  -2  -3   -8.99    6.73
 -12   2  -3   -1.02    3.86
  12   2   3    4.03    2.69
 -12   2  -3    0.22    0.86
  12  -2   3    3.27    2.05
 -12  -2  -3   -3.32    4.03
  12  -2   3    0.63    3.92
  12  -2   3    3.29    2.46
 -12   2  -4    3.17    4.18
 -12  -2  -4    3.52    4.28
  12  -2   4    2.28    5.13
  12   2   4    3.58    2.19
 -12   2  -4    3.02    1.11
 -12  -2  -4   -4.12    4.02
  12  -2   4    4.42    2.25
  12  -2   4    2.66    2.02
  12  -2   5  108.39    8.23
  12   2   5   93.76    8.21
 -12  -2  -5  121.90   14.12
 -12   2  -5   85.59   13.20
  12  -2   5   94.60    8.22
 -12   2  -5   93.55   13.79
 -12  -2  -5  123.54   15.69
  12   2   5  101.93    8.40
  12  -2   5   91.35   13.07
 -12  -2  -6   34.34    8.62
  12  -2   6   25.15    3.98
 -12   2  -6   27.46    8.08
 -12  -2  -6   28.14    8.47
  12   2   6   24.54    3.89
  12  -2   6   20.39    3.86
 -12   2  -6   13.28    5.96
  12  -2   6   15.18    6.86
  12   2   6   24.66    4.29
 -12   2  -7  681.52   36.54
 -12  -2  -7  673.90   36.18
  12   2   7  627.40   17.16
  12  -2   7  637.47   17.70
  12  -2   7  647.98   21.44
 -12   2  -7  646.28   36.61
 -12  -2  -7  677.07   33.57
  12  -2   7  639.86   34.00
 -12  -2  -8  744.74   37.48
 -12   2  -8  778.07   39.06
 -12  -2  -8  746.69   38.25
  12   2   8  764.91   17.09
  12  -2   8  748.60   23.17
 -12  -2  -8  747.11   36.12
 -12   2  -8  741.88   40.05
  12  -2   8  724.23   36.68
 -12  -2  -9  171.72   19.01
 -12   2  -9  168.20   18.80
  12  -2   9  137.73   16.39
  12  -2   9  145.55   10.43
 -12   2  -9  146.12   18.26
 -12  -2  -9  163.05   17.53
 -12  -2  -9  159.57   17.69
 -12   2  -9  131.75   16.35
 -12   2 -10    4.06    5.43
 -12  -2 -10    1.00    4.82
  12  -2  10    2.03    4.05
  12  -2  10    4.51    2.55
 -12   2 -10   -2.04    5.85
 -12  -2 -10   -3.30    5.02
 -12   2 -11   27.31    9.47
 -12  -2 -11   25.21    7.97
 -12   2 -11    2.08    5.97
 -12  -2 -11    7.80    4.85
 -12   2 -12   -3.11    5.73
 -12  -2 -12    4.99    5.76
 -12   2 -12   -2.43    5.53
 -12  -2 -12   -5.45    6.52
 -12   2 -13   32.51    9.68
 -12  -2 -13   41.02   10.51
 -12   2 -13   23.39    6.80
 -12  -2 -13   43.14    9.72
 -12   2 -14  153.09   20.31
 -12   2 -14  158.72   19.48
 -12  -2 -14  155.25   18.73
 -12  -2 -14  171.75   20.12
 -12   2 -15   11.01    5.88
 -12  -2 -15    2.36    4.54
 -12   2 -15   16.88    7.89
 -12  -2 -15    0.69    6.55
 -12   2 -16    4.39    5.68
 -12  -2 -16   -0.40    6.11
 -12   2 -16    5.76    6.73
 -12  -2 -16   13.23    7.84
 -12  -2 -17   -0.84    4.78
 -12   2 -17    4.11    5.81
 -12   2 -17    5.24    5.92
 -12  -2 -17    9.90    6.11
 -12  -2 -18    0.38    6.02
 -12   2 -18    4.36    6.09
 -12  -2 -18   11.86    9.01
 -12   4  24   17.71    6.55
 -12   4  23   -1.81    5.25
 -12   4  22   72.87   13.07
 -12   4  21    4.74    3.70
 -12  -4  21   15.87    6.51
 -12   4  20  288.07   19.46
 -12   4  20  316.27   24.61
 -12  -4  20  327.77   26.20
 -12   4  19   -3.80    3.70
 -12  -4  19   -1.01    3.96
 -12   4  19    5.46    5.22
 -12   4  18   -0.81    2.81
 -12  -4  18   -5.36    3.83
 -12   4  18   -2.93    3.86
 -12   4  17    5.83    3.83
 -12  -4  17    6.98    5.40
 -12   4  17   17.53    6.51
 -12   4  16   56.23    8.45
 -12   4  16   55.25    9.86
 -12  -4  16   52.19   10.19
 -12   4  15    2.16    2.52
 -12   4  15    5.14    3.89
 -12  -4  15    1.42    3.86
 -12   4  15    6.54    6.02
 -12   4  14   -0.24    2.89
 -12   4  14    0.36    2.98
 -12  -4  14   -1.46    5.41
 -12   4  14    3.64    5.85
 -12   4  13   14.13    4.71
 -12   4  13   13.53    5.00
 -12  -4  13   15.07    6.55
 -12   4  13    9.07    5.65
 -12   4  12    2.91    3.77
 -12   4  12    3.96    3.95
 -12  -4  12   -1.80    4.13
 -12   4  12    3.15    4.12
 -12   4  11   -1.61    2.54
 -12   4  11    2.51    2.58
 -12  -4  11    3.09    4.52
 -12   4  11   -5.07    3.65
 -12   4  10   84.17   12.11
 -12   4  10   71.73    9.10
 -12   4  10   77.24    9.27
 -12   4   9   33.99    7.71
 -12   4   9   31.16    6.00
 -12   4   9   30.00    5.86
 -12   4   8   86.78    9.63
 -12   4   8   65.87    9.56
 -12   4   8   97.89    9.83
 -12   4   7   97.70   10.19
 -12   4   7   92.12   11.28
 -12   4   7  102.26    9.64
 -12   4   6  195.81   15.76
 -12   4   6  195.78   12.89
 -12   4   6  178.58   13.52
 -12  -4   6  194.60   14.83
 -12   4   5   99.11   10.13
 -12   4   5  115.18   11.78
 -12   4   5  121.21    9.80
 -12  -4   5  118.47   12.48
 -12   4   5  111.58   12.35
  12   4  -5   95.56    9.48
 -12  -4   5  106.15   11.87
 -12   4   5  110.03   12.01
 -12   4   4  124.49   13.93
 -12  -4   4  106.86   12.66
 -12   4   4  100.62   10.31
 -12   4   4  124.37   11.77
 -12   4   4  119.64    9.61
 -12  -4   4   96.38   12.18
 -12   4   4  122.20   13.90
  12   4  -4  108.61    9.79
  12  -4  -4  118.41   13.48
  12   4  -3   18.93    4.25
 -12   4   3   15.96    4.92
 -12  -4   3   14.43    5.69
 -12   4   3    6.51    3.13
 -12   4   3   23.26    5.52
 -12   4   3   15.55    3.69
  12  -4  -3   12.08    5.47
 -12  -4   3   13.57    4.73
 -12   4   3   14.34    5.53
 -12   4   2  166.90   12.62
 -12   4   2  168.33   13.31
 -12  -4   2  165.39   16.75
 -12   4   2  165.58   17.94
  12   4  -2  147.26   10.96
 -12   4   2  172.15   11.09
 -12   4   1   25.26    5.67
 -12   4   1   21.58    4.76
 -12  -4   1   28.58    6.96
 -12   4   1   36.28    8.84
  12  -4  -1   15.68    6.67
 -12   4   1   30.43    4.61
  12   4  -1   26.21    4.64
 -12   4   0    3.32    2.15
  12   4   0    2.07    2.37
  12  -4   0    2.90    5.89
 -12   4   0    0.67    1.79
 -12   4   0   -2.58    3.05
 -12   4  -1   29.45    5.14
 -12   4  -1   26.26    4.22
  12  -4   1   18.80    7.74
 -12   4  -1   25.71    5.41
  12   4   1   27.18    5.11
 -12  -4  -2    0.09    3.68
  12  -4   2    2.04    5.44
 -12   4  -2    8.16    2.81
 -12   4  -2    5.45    2.67
 -12   4  -3    7.78    2.92
 -12  -4  -3    4.09    2.66
 -12  -4  -3   10.66    6.10
 -12   4  -3    4.82    4.17
  12  -4   3   13.16    6.70
 -12   4  -3    4.04    2.12
 -12  -4  -4  111.07   12.72
 -12   4  -4   88.40   13.74
 -12  -4  -4   82.31   13.47
  12  -4   4   86.76   15.08
 -12   4  -4   88.94    8.05
  12  -4   5   59.31   11.53
 -12   4  -5   54.73    6.15
 -12  -4  -5   63.39   10.01
 -12  -4  -5   60.17   11.20
 -12   4  -5   51.66   10.99
 -12   4  -6  358.09   15.14
  12   4   6  298.30   19.84
 -12  -4  -6  370.77   23.88
 -12   4  -6  352.58   28.00
 -12  -4  -6  323.58   26.35
  12  -4   6  292.95   26.07
  12  -4   7    3.41    4.58
 -12  -4  -7    8.50    5.23
 -12  -4  -7    8.62    5.10
 -12   4  -7    9.48    5.63
 -12   4  -7   11.05    2.89
  12   4   7    1.76    3.00
  12   4   8   53.71    8.58
 -12   4  -8   64.21    6.08
 -12   4  -8   68.13   12.76
 -12  -4  -8   73.63   12.47
 -12  -4  -8   67.39   10.57
  12  -4   8   56.42   11.99
 -12   4  -9   30.71    8.99
 -12  -4  -9   28.24    8.27
 -12   4  -9   13.75    4.48
  12   4   9   31.07    6.63
 -12  -4  -9   35.81    8.88
  12  -4   9   23.56    8.82
 -12   4 -10   11.57    6.96
 -12  -4 -10    6.28    5.00
  12   4  10    6.29    3.88
 -12   4 -10    1.18    5.97
  12  -4  10   12.87    8.32
 -12  -4 -10    8.34    6.60
 -12  -4 -11    3.99    3.85
 -12  -4 -11   18.66    7.04
 -12   4 -11   -4.61    6.91
  12  -4  11    3.92    4.78
 -12   4 -11    7.34    6.00
 -12  -4 -11   18.09    7.45
 -12  -4 -12    7.34    3.91
 -12   4 -12    1.59    5.19
 -12   4 -12    4.65    5.70
 -12  -4 -12   16.54    6.70
 -12   4 -12   14.13    7.71
 -12  -4 -12   17.94    8.26
 -12  -4 -13    5.27    5.58
 -12   4 -13   -5.02    7.09
 -12   4 -13   -1.26    5.62
 -12  -4 -13   -9.31    6.89
 -12  -4 -13    3.57    5.07
 -12   4 -14   99.26   17.68
 -12   4 -14   79.75   14.65
 -12  -4 -14   81.72   14.18
 -12  -4 -14   95.92   15.13
 -12   4 -15   15.58    7.40
 -12   4 -15    9.07    4.96
 -12  -4 -15   16.37    7.84
 -12  -4 -15   22.30    8.65
 -12   4 -16   54.87   13.51
 -12   4 -16   39.20   10.64
 -12  -4 -16   43.35   11.43
 -12  -4 -16   79.95   15.45
 -12   4 -17   -9.29    9.41
 -12   4 -17   -3.91    7.48
 -12  -4 -17   -8.91    8.18
 -12  -4 -17   11.02    7.16
 -12   4 -18   -4.57    7.10
 -12   4 -18   -4.03    8.17
 -12   6  21   16.66    6.68
 -12   6  20    6.35    7.32
 -12   6  20   -0.28    4.52
 -12   6  19    5.61    3.48
 -12   6  19    7.18    6.50
 -12   6  19   19.99    7.22
 -12   6  18    4.15    4.47
 -12   6  18   -1.29    5.80
 -12   6  18    5.04    4.83
 -12   6  17   32.29    7.63
 -12   6  17   22.51    8.93
 -12   6  17   37.80    9.37
 -12   6  16    6.61    4.78
 -12   6  16   -6.29    7.12
 -12   6  16    2.75    4.95
 -12   6  15   13.92    5.81
 -12   6  15   14.61    8.06
 -12   6  15    2.89    4.00
 -12   6  14   30.30    7.86
 -12   6  14   18.23    8.94
 -12   6  14   31.95    7.41
 -12   6  13   51.61    9.04
 -12   6  13   64.99   13.04
 -12   6  13   51.10    9.04
 -12   6  12    6.66    3.90
 -12   6  12   13.16    6.73
 -12   6  12    4.99    3.85
 -12   6  11   65.11    9.80
 -12   6  11   56.16   11.30
 -12   6  11   52.38    8.78
 -12   6  10   51.66    9.34
 -12   6  10   55.88    8.68
 -12   6  10   39.87    9.53
 -12   6   9   32.59    6.41
 -12   6   9   32.27    7.45
 -12   6   9   37.23    9.33
 -12   6   8  270.23   18.66
 -12   6   8  278.29   21.84
 -12   6   8  280.75   17.75
 -12  -6   8  279.64   18.10
 -12   6   7   29.20    6.88
 -12   6   7   13.72    5.43
 -12   6   7   16.58    4.77
 -12  -6   7   16.87    5.27
 -12   6   7   19.53    5.68
 -12   6   7   22.94    6.16
 -12  -6   7   16.23    4.92
 -12   6   6  131.43   14.78
 -12   6   6  149.56   14.00
 -12  -6   6  153.31   14.85
 -12   6   6  136.49   14.00
 -12   6   6  171.48   13.10
  12   6  -6  139.32   10.38
 -12  -6   6  149.78   14.72
 -12   6   6  145.59   14.43
 -12   6   5    1.17    2.65
 -12  -6   5   -2.28    3.40
 -12   6   5   11.33    4.58
 -12   6   5    0.85    2.49
 -12  -6   5    2.28    3.64
  12  -6  -5   -1.16    3.55
 -12   6   5    0.02    3.91
 -12   6   5    1.74    2.09
  12   6  -5    3.19    1.77
 -12   6   4    9.19    4.72
 -12   6   4   17.68    5.18
 -12   6   4    5.97    4.79
 -12   6   4   14.44    3.97
 -12  -6   4   10.88    4.50
  12   6  -4    7.74    2.37
 -12   6   4    9.22    4.29
  12  -6  -4    4.50    3.64
  12  -6  -3   30.38   10.22
 -12   6   3   30.52    5.51
  12   6  -3   28.89    6.19
 -12   6   3   22.83    5.68
 -12   6   3   22.53    5.91
 -12   6   3   31.99    7.65
 -12  -6   3   32.71    7.40
  12   6  -3   25.78    3.72
  12  -6  -3   19.20    5.92
 -12   6   2   78.54   10.16
 -12   6   2   75.06    9.98
 -12   6   2   67.05    7.63
  12   6  -2   50.07    7.88
  12  -6  -2   58.95   12.68
  12   6  -2   67.52    5.15
 -12   6   1  208.36   16.20
 -12   6   1  217.06   17.10
  12  -6  -1  214.90   23.29
 -12   6   1  262.25   14.08
 -12   6   0   98.93   11.33
 -12   6   0  107.32   11.99
 -12   6   0  112.23    9.08
  12  -6   0   83.14   14.73
 -12   6  -1  119.47   12.35
 -12   6  -1  139.03   13.16
  12  -6   1  118.42   17.69
 -12   6  -1  124.61    9.17
 -12   6  -2   56.20    5.86
  12  -6   2   52.31   11.82
 -12   6  -2   60.70    8.92
 -12   6  -2   68.40    9.66
 -12   6  -3   -7.00    4.67
 -12   6  -3    1.57    1.38
  12  -6   3    6.46    6.76
 -12   6  -3    7.67    3.18
 -12  -6  -3    0.82    2.85
 -12   6  -4   -1.79    2.52
 -12   6  -4    1.12    2.94
 -12  -6  -4   -3.46    3.54
  12  -6   4    1.20    5.61
 -12   6  -5   68.66    9.01
 -12   6  -5   67.71   12.13
 -12  -6  -5   79.92   13.33
 -12   6  -5   72.16    9.89
 -12  -6  -5   68.05   10.26
  12  -6   5   51.82   11.68
  12   6   6  132.56   16.15
 -12   6  -6  174.57   14.03
 -12   6  -6  175.96   19.88
 -12  -6  -6  182.94   20.31
 -12  -6  -6  178.41   16.62
  12  -6   6  159.30   20.61
 -12   6  -7   67.40   13.01
 -12  -6  -7   61.51   12.08
  12  -6   7   82.79   15.24
 -12  -6  -7   83.85   11.91
 -12   6  -7   71.82    8.99
  12   6   7   58.68   11.12
  12   6   8  187.42   19.20
 -12   6  -8  212.75   22.60
 -12  -6  -8  215.78   22.69
  12  -6   8  171.68   21.41
 -12   6  -9    2.68    3.53
 -12  -6  -9   -7.45    6.96
  12   6   9    6.06    4.64
 -12  -6  -9    7.87    4.86
  12  -6   9   13.52    8.42
 -12   6 -10    2.47    3.51
 -12  -6 -10    0.17    5.51
  12   6  10    6.51    4.06
 -12  -6 -10   14.54    6.15
  12  -6  10   14.66    9.29
 -12  -6 -11   19.57    8.03
 -12   6 -11   12.64    7.09
 -12  -6 -11   -1.07    5.35
  12  -6  11    7.34    7.50
 -12   6 -12   15.08    7.97
 -12  -6 -12   18.41    7.82
 -12  -6 -12    9.35    6.19
 -12  -6 -13   14.13    7.50
 -12  -6 -13    9.46    5.49
 -12   6 -14   42.35   11.39
 -12  -6 -14   43.79   11.36
 -12  -6 -14   66.85   12.95
 -12  -6 -15   22.34    9.67
 -12   6 -15   -3.86    4.46
 -12  -6 -15   18.45    8.27
 -12  -6 -16   -0.23    3.86
 -12   6 -16    9.03    7.52
 -12  -6 -16    7.01    6.07
 -12   6 -17    7.68    6.64
 -12  -6 -17    6.43    7.29
 -12   8  20   10.62    5.93
 -12   8  19   22.95    8.79
 -12   8  18   54.29   11.63
 -12   8  17    6.13    7.48
 -12   8  17    3.65    4.36
 -12   8  17   10.45    7.76
 -12   8  16   16.35    9.23
 -12   8  16   19.35    8.14
 -12   8  16   26.06    8.18
 -12   8  15   70.82   15.41
 -12   8  15   73.70   12.87
 -12   8  15   79.41   12.98
 -12   8  14   10.25    6.40
 -12   8  14   10.62    5.95
 -12   8  14   19.05    8.01
 -12   8  13    8.21    5.54
 -12   8  13   19.32    6.91
 -12   8  13   19.02    6.96
 -12   8  12    3.24    4.92
 -12   8  12    6.34    6.27
 -12   8  12   -0.75    3.35
 -12   8  11   11.85    6.98
 -12   8  11    3.59    3.72
 -12   8  11   -1.84    4.62
 -12   8  10    9.01    5.41
 -12   8  10    2.30    3.43
 -12   8  10    5.07    7.11
 -12   8   9    7.02    5.45
 -12   8   9    3.80    3.97
 -12   8   9    3.47    4.79
 -12   8   8   13.42    6.98
 -12   8   8    2.81    2.49
 -12   8   8    6.51    5.05
 -12   8   7   33.65    7.90
  12  -8  -7   17.12    7.99
 -12   8   7   26.95    6.15
 -12   8   7   20.47    7.44
 -12   8   6    6.00    5.06
  12  -8  -6   -8.49    8.00
 -12   8   6    9.53    4.68
 -12   8   6    7.57    5.92
 -12   8   5   42.47    8.70
  12  -8  -5   26.35    8.45
 -12   8   5   34.30    6.64
 -12   8   5   41.88   10.09
 -12   8   4    6.51    4.57
  12  -8  -4    0.10    3.89
 -12   8   4   -3.16    2.91
 -12   8   4    1.36    4.91
 -12   8   3   12.61    5.32
  12  -8  -3   18.79    8.17
 -12   8   3   17.42    4.92
 -12   8   3   20.12    7.60
 -12   8   2    5.56    5.20
 -12   8   2   -0.90    3.69
  12  -8  -2   -6.33    6.37
 -12   8   2    2.11    2.54
 -12   8   1   85.97    8.88
 -12   8   1   98.46   13.22
  12  -8  -1   96.61   16.15
 -12   8   1   86.96   12.96
 -12   8   0  773.27   36.70
 -12   8   0  786.95   35.38
  12  -8   0  684.58   41.72
 -12   8  -1   53.65   10.04
  12  -8   1   45.75   11.75
 -12   8  -1   38.03    9.00
  12  -8   2   11.32    6.01
 -12   8  -2   17.73    6.18
 -12   8  -3    3.95    3.63
  12  -8   3   -1.78    6.48
 -12   8  -3   12.50    5.82
 -12   8  -4   -0.21    3.40
  12  -8   4   -4.91    5.71
 -12   8  -4    0.20    2.90
 -12   8  -5   42.49    8.92
  12  -8   5   48.58   13.12
 -12   8  -5   41.94    8.39
  12   8   5   43.49   11.23
 -12   8  -6   30.62    7.68
  12  -8   6   51.64   12.45
 -12   8  -6   49.14    9.36
  12   8   6   41.34   10.13
 -12   8  -7   40.09    8.26
  12  -8   7   41.15   11.09
  12   8   7   55.22   12.63
  12  -8   8    3.12    6.38
  12   8   8    4.86    5.85
  12  -8   9    6.12    8.21
  12   8   9   -5.02    5.38
  12  -8  10    0.98    5.03
  12   8  10    6.26    5.32
 -12  10  12   51.20   10.71
 -12  10  11   10.76    5.75
 -12  10  10   25.30    8.07
 -12  10   9   19.19    8.56
  12 -10  -9    1.98    4.75
 -12  10   9    9.97    4.80
 -12  10   9   13.34    7.92
 -12  10   8  116.37   15.94
 -12  10   8  103.54   17.00
  12 -10  -8   98.53   16.23
 -12  10   8  100.37   13.33
 -12  10   7  107.92   16.94
 -12  10   7  109.46   15.47
  12 -10  -7   81.23   15.04
 -12  10   7  124.93   14.47
  12 -10  -6   11.71    7.68
 -12  10   6   15.76    8.28
 -12  10   6    6.83    6.36
  12 -10  -5   -0.30    4.93
 -12  10   5    5.02    5.79
 -12  10   5   -3.25    5.25
 -12  10   4    7.98    6.75
 -12  10   4    6.58    6.68
  12 -10  -4   -4.42    5.56
 -12  10   3   16.99    7.04
 -12  10   3   16.69    8.40
  12 -10  -3    3.83    5.78
 -12  10   2   33.31    9.51
 -12  10   2   24.52    8.24
  12 -10  -2   16.80    7.90
 -12  10   1   34.75    9.62
 -12  10   1   35.50    9.86
  12 -10  -1   28.00    8.90
 -12  10   0    1.13    4.20
 -12  10   0    5.86    4.93
  12 -10   0   -1.85    4.88
 -12  10  -1   11.26    6.23
 -12  10  -1   14.57    7.73
  12 -10   1   -3.90    5.17
 -12  10  -2   19.74    8.38
 -12  10  -2   16.18    7.88
  12 -10   2   19.48    8.18
 -12  10  -3   21.20    7.59
 -12  10  -3   16.24    6.82
  12 -10   3    4.58    5.35
 -12  10  -4    6.78    5.89
  12  10   4    8.94    6.37
 -12  10  -4   -3.26    5.17
  12 -10   4    3.74    6.60
  12  10   5    5.99    6.38
 -12  10  -5    7.68    4.38
  12 -10   5   17.27    9.29
 -12  10  -6   17.28    6.37
  12  10   6    7.48    6.21
 -12  10  -7   52.18   10.82
  12  10   7   62.51   14.74
  12  10   8   94.87   17.20
 -13   1  27   21.98    8.69
 -13   1  26   10.84    7.35
 -13  -1  26    7.79    4.67
 -13   1  25    8.85    5.34
 -13  -1  25    4.42    5.22
 -13   1  24   24.59    8.18
 -13  -1  24    6.79    6.09
 -13  -1  23   74.31   12.20
 -13   1  23   65.10   11.91
 -13   1  22   18.32    7.04
 -13  -1  22   12.28    6.41
 -13   1  21    3.54    5.51
 -13  -1  21   -3.60    4.57
  13   1 -21    0.37    2.67
 -13   1  20   41.82    8.45
 -13  -1  20   38.31    8.63
  13   1 -20   40.93    7.59
 -13   1  19   59.85   10.28
 -13  -1  19   65.18   10.37
  13   1 -19   65.04    9.31
  13   1 -18   86.02   10.65
 -13   1  18   77.68   11.25
 -13  -1  18   83.23   11.71
  13  -1 -18   95.19   10.84
 -13   1  17  217.83   17.76
 -13  -1  17  206.11   17.60
  13   1 -17  206.80   15.94
  13  -1 -17  217.64   15.95
 -13   1  16    2.76    4.01
 -13  -1  16   -2.48    3.55
  13   1 -16   -4.21    3.22
  13  -1 -16    4.64    3.07
  13   1 -15   50.14    5.77
 -13   1  15   45.74    8.18
 -13  -1  15   45.01    8.05
  13  -1 -15   41.40    7.38
  13   1 -15   33.99    7.05
  13   1 -14   27.40    4.47
 -13   1  14   32.84    6.94
 -13  -1  14   29.31    6.75
  13  -1 -14   35.60    6.82
  13   1 -14   31.27    6.72
  13   1 -13   19.22    3.92
 -13   1  13   19.23    5.35
 -13  -1  13   22.40    5.83
  13   1 -13   21.76    5.76
  13  -1 -13   21.78    5.73
  13   1 -12   66.99    7.42
 -13   1  12   67.53    9.00
 -13  -1  12   68.51    9.49
  13  -1 -12   65.75    8.80
  13   1 -11    3.49    1.73
 -13   1  11    9.16    4.21
  13  -1 -11   12.98    5.92
 -13  -1  11    3.72    3.09
  13  -1 -10  375.40   20.21
 -13  -1  10  396.57   21.94
 -13   1  10  393.53   20.24
 -13   1   9   63.25    8.28
  13  -1  -9   64.99    8.81
 -13  -1   9   61.28    9.11
  13  -1  -8  198.17   14.43
 -13   1   8  198.44   14.01
 -13  -1   8  228.91   16.83
 -13  -1   7   12.44    6.86
 -13   1   7   10.28    3.07
  13  -1  -7    8.70    4.00
  13  -1  -6  102.06   10.74
  13  -1  -6   88.85    9.45
 -13  -1   6   94.82   10.98
 -13   1   6  104.37   10.05
 -13   1   5    2.91    2.46
 -13  -1   5    2.90    3.37
  13  -1  -5   -0.30    2.61
  13  -1  -5   11.90    4.14
 -13  -1   5    7.95    3.96
 -13   1   5    6.40    3.67
 -13   1   4   10.64    3.28
 -13  -1   4    8.51    4.30
 -13   1   4   10.27    4.74
 -13  -1   4   10.91    5.54
 -13   1   4    9.53    4.71
 -13  -1   4   17.68    5.60
  13  -1  -4    7.12    3.36
  13  -1  -4    8.58    3.66
  13  -1  -3  444.84   19.63
 -13   1   3  478.50   21.19
 -13  -1   3  418.37   26.03
 -13   1   3  419.92   26.59
  13  -1  -3  464.61   19.55
 -13   1   3  461.47   27.38
 -13  -1   3  419.82   25.99
 -13  -1   3  468.54   24.43
  13  -1  -3  429.31   20.56
 -13   1   2 1088.36   32.60
  13  -1  -2 1063.30   30.61
 -13  -1   2  964.86   42.72
 -13   1   2  998.77   43.81
  13  -1  -2 1055.68   28.05
  13  -1  -2 1004.39   31.35
 -13   1   2  957.28   42.84
 -13  -1   2 1021.73   43.51
  13   1  -2 1074.13   40.33
  13  -1  -1  225.67   12.29
  13  -1  -1  209.62   14.23
 -13  -1   1  224.85   21.38
 -13   1   1  199.26   20.37
 -13   1   1  275.25   24.17
 -13   1   1  208.27   14.77
  13  -1  -1  216.70   13.84
  13  -1   0   10.39    3.59
 -13   1   0   -0.22    2.28
  13  -1   0   10.16    2.64
  13  -1   0   13.36    3.98
 -13  -1   0   11.46    6.41
 -13   1   0   12.22    6.32
  13  -1   1  135.68   15.83
  13   1   1  147.70   13.92
  13  -1   1  144.39   11.60
 -13   1  -1  140.56   17.51
 -13  -1  -1  160.70   18.76
  13  -1   1  149.43    8.67
  13  -1   1  136.12   11.24
  13  -1   2  109.40    6.78
  13   1   2  104.84   11.69
  13  -1   2  106.79   10.03
  13  -1   2  105.13    9.79
  13  -1   2  103.05   13.90
 -13   1  -2  124.74   16.57
 -13  -1  -2  118.01   15.93
  13  -1   3   49.11    6.95
  13   1   3   33.00    6.27
  13  -1   3   50.89    6.64
 -13  -1  -3   54.19   10.69
 -13   1  -3   37.72    9.53
  13  -1   3   51.99    9.90
 -13  -1  -3   47.28    9.10
  13   1   4  163.93   13.40
  13  -1   4  155.74   16.56
  13  -1   4  174.19   12.93
  13  -1   4  171.53   11.89
 -13   1  -4  167.79   19.25
 -13  -1  -4  162.35   19.01
 -13   1  -4  154.78   18.46
 -13  -1  -4  202.24   19.20
  13   1   5  309.55   18.12
  13  -1   5  294.62   22.20
  13  -1   5  318.00   17.75
  13  -1   5  312.67   15.79
 -13   1  -5  334.90   26.61
 -13  -1  -5  345.90   25.20
 -13   1  -5  362.27   27.76
 -13  -1  -5  312.62   25.72
 -13   1  -6   96.86   14.60
 -13  -1  -6   73.14   12.79
  13  -1   6   70.05   10.81
  13   1   6   78.12    9.17
  13  -1   6   83.46    9.55
  13  -1   6   79.99    7.75
 -13  -1  -6   86.82   13.16
 -13   1  -6   85.22   13.43
  13  -1   7    1.05    1.46
 -13   1  -7    1.72    4.55
  13  -1   7   -0.96    1.95
  13   1   7    4.83    3.16
  13  -1   7    2.31    3.49
 -13  -1  -7    4.75    5.26
 -13   1  -7    8.57    6.44
 -13  -1  -7    6.60    5.04
  13  -1   8    7.09    2.48
 -13   1  -8   13.32    6.21
  13  -1   8   13.78    6.10
  13   1   8   10.13    4.07
  13  -1   8    8.68    3.46
 -13  -1  -8    9.87    5.86
 -13  -1  -8   17.36    7.65
 -13   1  -8   15.77    6.87
  13  -1   9    1.79    1.81
 -13   1  -9   -5.57    5.65
 -13  -1  -9   -9.02    8.79
  13  -1   9    0.37    3.25
 -13   1  -9    5.27    4.88
 -13  -1  -9    4.16    4.67
 -13   1  -9    9.95    7.45
 -13  -1  -9    6.00    6.18
 -13   1 -10   15.19    7.49
 -13  -1 -10    7.77    6.52
 -13  -1 -10    4.41    4.01
  13  -1  10    2.71    1.56
 -13   1 -10    4.42    5.27
 -13  -1 -10   15.26    8.54
  13  -1  10    2.92    3.67
 -13   1 -11   68.19   12.01
 -13  -1 -11   94.82   14.84
 -13   1 -11  104.82   16.60
 -13  -1 -11   85.50   13.80
 -13   1 -12  221.58   23.35
 -13  -1 -12  245.83   23.74
 -13  -1 -12  217.39   21.94
 -13   1 -12  220.31   22.37
 -13   1 -13  101.65   15.60
 -13  -1 -13  113.88   15.61
 -13   1 -13  126.30   18.45
 -13  -1 -13  127.69   17.97
 -13   1 -14   -6.73    7.57
 -13  -1 -14   -0.85    5.80
 -13   1 -14    9.38    6.88
 -13  -1 -14   17.88    9.55
 -13   1 -15   -1.92    5.80
 -13  -1 -15   -3.19    4.11
 -13   1 -15    7.90    7.49
 -13  -1 -15   11.89    8.47
 -13   1 -16   18.65    7.07
 -13  -1 -16   24.68    9.71
 -13   1 -16   24.94    9.44
 -13  -1 -16   19.00    7.52
 -13   1 -17   -3.51    6.49
 -13  -1 -17   -8.03    8.59
 -13   1 -17    8.61    6.42
 -13  -1 -17   10.07    8.56
 -13   1 -18  -12.49    8.18
 -13   1 -18   -0.21    4.54
 -13   3  25   55.90   11.68
 -13   3  24    2.47    4.44
 -13  -3  23   21.86    7.53
 -13   3  23   13.86    6.72
 -13  -3  22    4.94    6.04
 -13   3  22   -0.15    3.68
 -13  -3  21    1.09    5.37
 -13   3  21    3.08    5.51
  13   3 -20   13.62    4.82
 -13  -3  20   18.92    7.67
 -13   3  20    6.32    3.99
 -13   3  19   40.50    6.85
  13   3 -19   51.76    8.46
 -13  -3  19   54.45   10.78
 -13   3  19   32.20    7.22
 -13   3  18    5.63    2.98
  13   3 -18   -2.88    3.92
 -13   3  18    1.41    3.71
 -13  -3  18    4.52    4.40
 -13   3  17   40.86    8.29
 -13  -3  17   46.08    9.92
 -13   3  17   44.51    7.06
 -13  -3  16  267.63   21.93
 -13   3  16  259.36   19.27
 -13   3  16  241.20   16.48
 -13   3  15  320.65   18.87
 -13  -3  15  365.77   24.81
 -13   3  15  319.24   20.77
 -13   3  14    7.85    4.43
 -13   3  14    6.28    3.40
 -13  -3  14   15.65    6.34
 -13   3  13  115.30   11.38
 -13  -3  13  123.43   14.34
 -13   3  13  130.42   12.51
 -13   3  12   10.67    4.41
 -13   3  12    4.60    2.61
 -13  -3  12    7.16    4.19
 -13   3  11   40.78    6.99
 -13   3  11   49.79    7.46
 -13  -3  11   53.12    9.37
 -13   3  11   43.93    8.34
 -13   3  10   39.03    6.57
 -13   3  10   39.07    7.78
 -13   3  10   46.28    7.12
 -13  -3  10   33.95    7.63
 -13   3   9  821.12   34.02
 -13  -3   9  811.71   35.56
 -13   3   9  825.05   28.42
  13  -3  -9  785.55   29.23
 -13   3   9  800.77   28.36
 -13   3   8  457.24   24.84
 -13  -3   8  461.60   27.22
 -13   3   8  489.99   21.27
  13  -3  -8  476.92   22.72
 -13   3   8  477.94   22.02
 -13  -3   7   65.02   11.72
 -13   3   7   86.16    9.00
  13  -3  -7   99.52   10.21
 -13   3   7   80.52    9.23
 -13   3   7   94.25   10.94
 -13   3   6   27.47    5.84
 -13   3   6   38.67    6.37
  13  -3  -6   26.12    5.77
 -13   3   6   25.78    5.35
 -13   3   5   79.03   10.65
 -13  -3   5   57.16    9.33
 -13   3   5   88.80   10.92
 -13  -3   5   68.57    9.85
 -13   3   5   77.80    9.27
 -13   3   5   74.25    8.82
  13  -3  -5   83.40    9.38
 -13   3   5   85.12    8.72
  13  -3  -4   57.78    7.73
 -13   3   4   44.49    6.66
 -13   3   4   54.09    7.48
  13   3  -4   44.96    7.35
 -13   3   4   59.16    7.05
 -13  -3   4   56.10    9.41
 -13   3   4   52.09    9.41
 -13  -3   4   46.59    8.61
 -13   3   4   51.38    9.25
 -13   3   3  115.71   11.00
 -13   3   3  133.73   10.32
 -13   3   3  131.57   10.97
 -13  -3   3  115.52   14.24
 -13   3   3  104.76   14.21
 -13   3   3  131.65   15.42
 -13  -3   3  128.60   14.82
  13   3  -3  124.27   12.36
  13  -3  -3  124.97   10.91
  13  -3  -2   89.34    9.22
 -13   3   2   87.94   13.38
 -13  -3   2   97.04   13.35
  13  -3  -2  107.35   10.69
 -13   3   2   93.88    9.10
 -13   3   2   86.21    8.27
  13  -3  -2   93.87    8.19
  13   3  -2   93.62   10.48
 -13   3   2   87.30   13.41
 -13  -3   2   79.01   12.68
  13  -3  -1  235.22   15.60
 -13   3   1  241.27   13.56
 -13  -3   1  263.72   22.29
 -13   3   1  241.63   22.62
  13   3  -1  214.48   15.79
  13  -3  -1  244.38   14.80
 -13   3   1  236.41   13.65
  13  -3  -1  249.62   13.12
  13  -3   0   -0.10    5.17
  13   3   0    0.02    2.08
  13  -3   0    4.90    3.16
 -13   3   0   -0.23    1.89
 -13  -3   0    2.19    4.51
 -13   3   0    0.26    3.42
 -13   3   0    1.78    1.77
  13  -3   0   -0.19    1.29
 -13   3  -1  168.07   10.51
 -13   3  -1  162.09   11.52
  13  -3   1  149.84    9.89
  13  -3   1  171.84   11.89
  13   3   1  151.46   10.48
  13  -3   1  132.07   17.43
  13  -3   2    3.31    1.97
  13  -3   2    8.79    3.15
 -13   3  -2    8.20    5.90
 -13  -3  -2    1.06    3.54
  13  -3   2   -1.50    5.73
 -13  -3  -2    7.39    2.96
 -13   3  -2    5.89    2.32
 -13   3  -2    5.32    2.28
  13   3   2    5.23    2.15
  13   3   3   54.85    5.41
  13  -3   3   46.62    5.40
 -13   3  -3   64.39    5.79
 -13  -3  -3   54.31   11.23
 -13   3  -3   62.54   11.92
  13  -3   3   47.94   10.89
 -13  -3  -3   55.28    9.63
  13   3   4   34.89    4.18
  13  -3   4   33.60    8.52
 -13   3  -4   39.71    4.48
  13  -3   4   38.15    4.73
 -13   3  -4   27.48    8.46
 -13  -3  -4   23.32    7.02
 -13  -3  -4   35.58    7.92
  13  -3   5  307.87   26.27
  13  -3   5  351.09   13.53
 -13  -3  -5  358.48   24.76
 -13   3  -5  349.15   27.97
 -13  -3  -5  338.16   27.07
 -13   3  -5  357.72   12.25
  13  -3   6    3.64    4.15
 -13   3  -6    2.86    1.23
  13   3   6    0.49    2.34
 -13  -3  -6   -3.15    4.24
 -13   3  -6    8.91    4.89
 -13  -3  -6    3.25    3.10
  13  -3   6    2.55    1.42
  13   3   7   58.20    7.42
 -13   3  -7   58.57    4.00
  13  -3   7   64.38    5.59
  13  -3   7   59.31   11.69
 -13  -3  -7   62.39   11.46
 -13   3  -7   64.42   12.94
 -13  -3  -7   61.39   11.82
 -13  -3  -8  115.88   15.17
  13   3   8   91.28    8.80
  13  -3   8  101.06   15.02
  13  -3   8   92.09    6.42
 -13  -3  -8   91.62   14.48
 -13   3  -8  128.84   16.92
 -13   3  -8   82.08   14.11
  13  -3   9   24.18    8.83
 -13   3  -9    0.71    6.84
  13   3   9    7.37    2.83
 -13  -3  -9    8.09    6.39
 -13   3  -9   13.35    6.96
 -13  -3  -9    7.92    6.19
 -13   3 -10   -0.95    5.18
 -13  -3 -10   10.97    7.25
  13  -3  10    1.85    3.84
 -13   3 -10    6.51    7.17
 -13  -3 -10    3.32    3.63
 -13   3 -11   -5.49    6.48
 -13  -3 -11    2.96    5.27
 -13  -3 -11   -6.98    8.14
  13  -3  11    0.51    4.23
 -13  -3 -11    8.58    6.74
 -13   3 -12   -0.09    6.70
 -13  -3 -12   -1.57    6.91
 -13   3 -12    9.70    5.64
 -13  -3 -12   16.90    8.09
 -13  -3 -12    5.81    4.31
 -13   3 -12   11.45    7.41
 -13   3 -13   78.55   14.13
 -13  -3 -13   92.96   15.40
 -13   3 -13  113.16   17.37
 -13  -3 -13  123.07   18.26
 -13  -3 -13  132.62   18.19
 -13   3 -13   87.63   15.86
 -13   3 -14   -5.09    7.38
 -13  -3 -14   -5.27    6.43
 -13  -3 -14    1.13    5.37
 -13   3 -14    5.59    7.00
 -13   3 -15  -15.28   10.19
 -13  -3 -15   -8.95    5.32
 -13  -3 -15    0.25    5.04
 -13   3 -15    0.11    5.94
 -13   3 -16  -13.02    8.68
 -13  -3 -16    1.52    5.28
 -13   3 -16   -1.13    5.58
 -13   3 -17  -12.33    8.68
 -13  -3 -17   -4.07    7.51
 -13   3 -17   -4.88    7.18
 -13  -3 -17   13.96    9.02
 -13   5  22    9.21    5.66
 -13   5  21   11.10    6.22
 -13   5  20   21.02    6.49
 -13   5  20   27.19    8.76
 -13   5  19   15.34    5.44
 -13  -5  19   10.61    5.67
 -13   5  19   14.09    6.27
 -13   5  18    6.55    3.78
 -13  -5  18    2.42    3.69
 -13   5  17  184.83   23.63
 -13   5  17  177.35   17.78
 -13   5  17  188.15   16.81
 -13  -5  17  145.48   18.29
 -13   5  16  182.58   22.06
 -13   5  16  166.39   16.56
 -13   5  16  185.26   16.59
 -13   5  15  161.95   16.08
 -13   5  15  141.61   19.32
 -13   5  15  140.73   14.24
 -13   5  14  120.50   13.41
 -13   5  14   89.42   14.67
 -13   5  14  112.40   12.69
 -13   5  13    1.63    4.28
 -13   5  13    0.52    2.72
 -13   5  13    1.29    2.64
 -13   5  12    7.17    5.59
 -13   5  12    7.67    4.85
 -13   5  12    7.60    4.31
 -13   5  11    1.53    4.35
 -13   5  11    0.65    2.90
 -13   5  11    3.00    3.05
 -13   5  10   24.85    7.21
 -13   5  10   31.93    6.99
 -13   5  10   20.84    5.45
 -13   5   9  157.10   16.44
 -13   5   9  171.83   14.55
 -13   5   9  158.62   13.28
 -13   5   8  679.64   32.76
 -13   5   8  661.36   26.10
 -13   5   8  700.15   28.77
 -13   5   7   -4.70    3.20
 -13   5   7    0.62    2.21
  13   5  -7    0.87    1.38
 -13   5   7    5.29    4.40
 -13  -5   7    1.87    3.06
 -13   5   7    6.36    4.63
 -13  -5   7    4.81    3.70
 -13   5   7    2.80    3.81
 -13   5   6    4.43    3.64
 -13   5   6    1.53    3.09
 -13   5   6    8.10    3.74
  13   5  -6    6.55    2.72
 -13   5   6    8.39    5.00
 -13  -5   6    6.17    3.31
 -13  -5   6    8.06    4.53
 -13   5   6   10.35    4.50
 -13   5   5   25.11    7.14
 -13   5   5   16.91    5.85
 -13  -5   5   15.29    5.61
 -13   5   5   13.00    5.09
 -13   5   5   16.61    5.20
 -13   5   5   16.01    4.08
  13   5  -5   18.83    3.90
 -13  -5   5   13.57    4.69
 -13  -5   4    1.10    4.19
 -13   5   4   -3.51    4.83
 -13   5   4    6.91    3.36
 -13   5   4    4.17    3.24
 -13   5   4    0.00    3.52
 -13  -5   4   -4.83    4.88
 -13   5   4    2.88    1.90
  13   5  -4    4.11    1.56
 -13   5   3  317.01   19.33
 -13   5   3  289.87   18.92
 -13  -5   3  305.54   22.61
 -13   5   3  322.02   24.49
 -13   5   3  306.06   15.96
  13   5  -3  274.06   13.37
 -13   5   2   72.17    9.27
 -13   5   2   76.50    9.72
 -13  -5   2   77.49   11.37
 -13   5   2   89.69   13.10
 -13   5   2   87.31    8.50
  13   5  -2   61.34    6.39
  13   5  -1  173.49   11.05
 -13   5   1  195.34   12.30
 -13   5   1  184.62   14.76
 -13   5   1  184.39   14.61
  13   5  -1  174.32    6.04
  13  -5  -1  197.20   22.35
 -13   5   0    0.22    2.71
  13  -5   0    4.05    5.19
 -13   5   0   -0.04    1.72
  13   5   0    2.82    2.27
 -13   5   0   -0.13    2.06
 -13   5  -1  100.87   10.41
 -13   5  -1  113.51   11.84
  13  -5   1   86.23   16.07
 -13   5  -1  111.79    8.80
 -13   5  -2   66.57    8.40
 -13   5  -2   77.74    7.46
  13  -5   2   55.00   12.78
 -13  -5  -2   72.76   10.50
 -13   5  -2   54.69    8.20
  13  -5   3   29.24   10.31
 -13   5  -3   24.57    4.09
 -13  -5  -3   30.83    7.07
 -13   5  -3   26.94    5.39
 -13   5  -4   89.97    9.28
 -13  -5  -4   93.66   14.63
 -13   5  -4   80.91   13.71
  13  -5   4   87.78   15.74
 -13  -5  -4   89.88   12.03
 -13   5  -5  306.61   16.46
 -13  -5  -5  308.14   22.46
 -13   5  -5  306.22   26.66
 -13  -5  -5  324.55   27.08
  13  -5   5  261.14   25.99
 -13   5  -6   37.82    5.94
  13   5   6   32.00    7.54
 -13   5  -6   10.24    5.25
 -13  -5  -6   18.95    7.05
  13  -5   6   16.26    6.40
 -13   5  -7    8.25    3.42
  13   5   7    9.29    3.99
 -13  -5  -7    6.46    4.18
 -13   5  -7    4.20    3.82
 -13  -5  -7    2.98    5.47
  13  -5   7   -0.24    5.84
  13   5   8   52.21    9.19
 -13  -5  -8   89.35   13.27
 -13   5  -8   64.60   13.18
 -13  -5  -8   66.90   13.08
  13  -5   8   76.09   14.83
  13   5   9    5.12    3.80
 -13  -5  -9    8.73    5.46
  13  -5   9   -2.34    5.67
 -13   5  -9    1.64    4.25
 -13  -5  -9    2.67    6.28
 -13  -5 -10   24.12    7.90
  13  -5  10   13.17    8.29
 -13   5 -10   13.28    6.29
 -13  -5 -10    8.16    7.41
 -13  -5 -11   13.53    7.10
  13  -5  11    8.60    8.44
 -13   5 -11   14.93    7.88
 -13  -5 -11   -0.11    4.10
 -13  -5 -12   47.66   11.40
  13  -5  12   29.71   10.88
 -13   5 -12   29.21    9.99
 -13  -5 -12   22.81    9.18
 -13  -5 -13   19.63    7.99
 -13  -5 -13   26.30    9.88
 -13   5 -13   23.56    9.54
 -13  -5 -14   21.39    8.58
 -13   5 -14    9.93    6.67
 -13  -5 -14   23.31    9.01
 -13   5 -14    2.72    6.02
 -13  -5 -15   13.67    8.61
 -13   5 -15   28.85   10.34
 -13  -5 -15   13.74    8.78
 -13   5 -15    3.51    6.84
 -13  -5 -16    3.39    5.84
 -13   5 -16   -4.08    8.09
 -13   5 -16    8.05    7.85
 -13  -5 -16   14.34    9.02
 -13   5 -17  -13.76   10.06
 -13  -5 -17   -4.34    4.10
 -13   7  20    9.02    6.31
 -13   7  19   36.33   11.74
 -13   7  19   33.61    8.83
 -13   7  19   42.23   10.85
 -13   7  18   11.72    9.08
 -13   7  18    1.79    5.28
 -13   7  18   -0.83    3.79
 -13   7  17  154.76   23.08
 -13   7  17  138.92   16.20
 -13   7  17  154.03   17.82
 -13   7  16   27.43   10.52
 -13   7  16   30.60    8.76
 -13   7  16   15.53    6.58
 -13   7  15    2.65    5.09
 -13   7  15    8.41    6.44
 -13   7  15    3.49    3.91
 -13   7  14    7.48    7.72
 -13   7  14    5.90    4.80
 -13   7  14    2.34    3.15
 -13   7  13   12.21    5.95
 -13   7  13   13.00    5.62
 -13   7  13    7.56    5.05
 -13   7  12    9.56    7.05
 -13   7  12    1.64    3.45
 -13   7  12    6.15    3.86
 -13   7  11    0.26    5.03
 -13   7  11   -4.50    2.73
 -13   7  11    3.55    3.21
 -13   7  10   48.18    9.19
 -13   7  10   53.03    8.86
 -13   7  10   49.53   11.31
 -13  -7  10   71.82   10.17
 -13   7   9   65.18    9.68
 -13  -7   9   67.59   10.01
 -13  -7   9   63.42    9.48
 -13   7   9   79.05   10.67
 -13   7   9   56.43    9.03
 -13   7   9   81.92   11.82
 -13   7   9   48.57   10.11
 -13   7   8   57.77    8.86
 -13  -7   8   55.31    9.23
 -13   7   8   53.19    9.39
 -13   7   8   50.71    8.76
 -13  -7   8   50.42    8.79
 -13   7   8   54.44    9.51
 -13   7   8   55.89   10.89
 -13   7   7   51.31   10.54
 -13  -7   7   40.54    7.68
 -13   7   7   34.13    7.52
 -13   7   7   38.05    7.02
 -13   7   7   47.31    9.02
 -13   7   7   39.12    7.79
 -13  -7   7   42.85    8.47
 -13   7   6   51.27    9.95
 -13   7   6   44.50    8.71
 -13  -7   6   48.86    8.74
 -13   7   6   32.50    7.43
 -13  -7   6   50.38    8.97
 -13   7   6   43.32    7.06
 -13   7   6   51.73    9.30
 -13   7   5   12.70    4.97
 -13  -7   5   18.84    5.87
 -13   7   5   21.43    7.10
 -13   7   5   20.85    6.03
 -13   7   5   12.69    3.97
  13  -7  -5   12.84    7.84
 -13   7   4   74.60   10.84
 -13   7   4   90.32   12.71
 -13  -7   4   75.47   10.34
 -13   7   4   88.27   11.97
 -13   7   4   89.28    9.59
  13  -7  -4   53.49   11.80
 -13   7   3  374.49   19.03
  13  -7  -3  334.62   30.65
 -13   7   3  392.49   25.58
 -13   7   3  353.89   22.71
 -13   7   2  379.48   18.74
  13  -7  -2  296.19   28.47
 -13   7   2  341.86   22.34
 -13   7   2  362.76   24.11
  13  -7  -1   46.72   12.09
 -13   7   1   55.54    9.69
 -13   7   1   63.37    7.71
 -13   7   1   51.97    9.18
  13  -7   0    6.47    6.78
 -13   7   0   14.00    5.13
 -13   7   0   11.17    3.84
 -13   7   0    4.60    3.24
 -13   7  -1   27.16    7.18
 -13   7  -1   16.08    5.43
  13  -7   1   19.99    8.78
 -13   7  -2    8.19    3.47
 -13   7  -2    7.94    4.62
 -13   7  -3   -2.14    3.85
 -13   7  -3    2.50    2.77
  13  -7   3    0.18    5.11
 -13   7  -4   69.90   10.24
 -13   7  -4   57.44    9.64
 -13  -7  -4   62.65    9.72
  13  -7   4   57.98   12.41
 -13   7  -5   64.87    9.79
 -13   7  -5   55.71    9.82
 -13  -7  -5   42.40    8.06
  13  -7   5   46.76   12.12
  13   7   6   83.40   13.94
  13  -7   6   61.20   13.57
 -13  -7  -6   95.26   12.95
 -13   7  -6   97.73   11.69
 -13   7  -7    4.06    5.52
 -13  -7  -7   -1.46    3.93
  13  -7   7   -2.76    6.25
 -13  -7  -7   -1.53    3.11
  13   7   7    6.94    5.66
 -13   7  -8    7.90    5.20
  13  -7   8   10.27    7.07
 -13  -7  -8   11.16    5.60
  13   7   8   13.68    7.09
 -13   7  -9   -6.38    7.48
  13  -7   9    6.37    5.50
 -13  -7  -9   -0.35    3.19
  13   7   9    4.49    5.23
 -13  -7 -10   15.72    7.77
  13  -7  10    2.65    7.00
 -13   7 -10    5.42    5.64
 -13  -7 -11    0.25    3.61
  13  -7  11   14.98   10.21
 -13   7 -11    5.94    5.17
 -13  -7 -12    7.22    5.75
 -13   7 -12   -4.36    7.24
 -13  -7 -13   13.50    8.49
 -13  -7 -14    5.41    6.91
 -13  -7 -15   31.12   10.18
 -13   9  15    4.04    4.60
 -13   9  15    7.66    5.89
 -13   9  14   28.09    8.43
 -13   9  14   31.34    9.22
 -13   9  13   18.27    6.69
 -13   9  13   26.64    8.61
 -13   9  13    7.06    5.19
 -13   9  12    4.89    4.89
 -13   9  12    9.52    6.39
 -13   9  12    4.06    3.80
 -13   9  11   64.55   13.87
 -13   9  11   41.57    9.49
 -13   9  11   45.45   10.28
 -13   9  10  298.68   22.14
  13  -9 -10  230.40   26.14
 -13   9  10  276.69   23.37
 -13   9  10  227.91   24.62
 -13   9   9   14.04    7.74
 -13   9   9   16.10    5.44
  13  -9  -9    8.44    6.81
 -13   9   9   19.35    8.22
 -13   9   8   11.84    7.45
 -13   9   8   -1.08    3.70
  13  -9  -8   -9.16    8.67
 -13   9   8    7.76    6.38
 -13   9   7    3.72    4.75
 -13   9   7   10.08    5.53
  13  -9  -7   -7.51    6.05
 -13   9   7    9.04    5.67
 -13   9   6    1.92    6.12
 -13   9   6    3.83    3.79
  13  -9  -6    8.35    5.93
 -13   9   6   -0.28    5.12
 -13   9   5   -4.24    4.63
 -13   9   5    0.12    2.62
 -13   9   5    2.71    4.85
 -13   9   4    1.54    4.55
  13  -9  -4   -3.33    5.77
 -13   9   4    3.75    4.70
 -13   9   3    2.19    4.08
  13  -9  -3   -5.74    6.10
 -13   9   2   74.59   12.72
 -13   9   2   94.20   13.38
  13  -9  -2   94.73   16.38
 -13   9   1   18.59    7.17
 -13   9   1   14.41    6.21
  13  -9  -1   27.75   10.50
 -13   9   0   -0.52    4.10
 -13   9   0    2.34    5.08
  13  -9   0   14.08    8.81
 -13   9  -1   12.10    5.79
 -13   9  -1    9.47    5.56
  13  -9   1    0.84    7.38
 -13   9  -2   21.56    7.43
 -13   9  -2   23.16    7.54
  13  -9   2   14.93    7.11
 -13   9  -3   18.90    6.81
 -13   9  -3   13.87    3.84
  13  -9   3   14.51    7.93
 -13   9  -4    5.99    5.23
 -13   9  -4    6.06    5.41
  13  -9   4   -3.69    5.23
  13   9   5    6.48    5.90
 -13   9  -5   15.24    6.25
  13  -9   5   14.83    7.86
  13   9   6    9.15    7.07
 -13   9  -6    7.55    5.77
  13  -9   6   -7.55    7.83
  13   9   7   10.37    6.62
 -13   9  -7   -5.49    5.86
  13  -9   7    0.07    5.40
  13   9   8    4.36    5.20
  13 -11  -5   15.37    8.09
  13 -11  -4   15.43    7.66
  13 -11  -3   12.87    7.99
  13 -11  -2   66.61   13.84
  13 -11  -1   78.93   14.14
  13 -11   0   -6.98    6.95
 -14   0  27   -2.67    6.04
 -14   0  26    6.38    4.68
 -14   0  25    1.55    5.16
 -14   0  24   65.77   12.32
 -14   0  23    2.14    3.70
 -14   0  22   77.26   12.59
 -14   0  21   -0.22    4.21
  14   0 -21    3.20    3.40
 -14   0  20  286.29   22.33
  14   0 -20  275.69   18.81
  14   0 -19    1.29    2.99
 -14   0  19    4.50    5.26
  14   0 -18  244.52   17.53
 -14   0  18  273.84   20.71
  14   0 -17    2.92    4.11
 -14   0  17    2.46    3.45
  14   0 -16  103.80   11.69
 -14   0  16   94.77   11.74
  14   0 -15    3.71    4.27
 -14   0  15    2.35    4.40
  14   0 -14   94.28   10.93
 -14   0  14   86.27   10.83
  14   0 -13   -1.12    2.98
 -14   0  13   -1.34    2.52
 -14   0  12  481.05   24.30
  14   0 -12  431.41   22.96
 -14   0  11   -1.73    2.67
  14   0 -11   -1.19    2.53
 -14   0  10  246.89   17.11
  14   0 -10  246.85   17.52
 -14   0   9    1.99    2.69
  14   0  -9   -4.37    4.08
 -14   0   8   54.71    7.90
  14   0  -8   57.74    8.32
 -14   0   7   -0.13    2.46
 -14   0   6  246.95   16.94
 -14   0   5   -0.69    2.37
 -14   0   5    9.11    4.87
 -14   0   5    8.90    4.43
  14   0  -5    2.58    2.91
  14   0  -4   96.68    9.83
 -14   0   4   85.32   10.07
 -14   0   4   96.89   12.89
 -14   0   4  105.34   12.77
 -14   0   3   -0.40    2.81
 -14   0   3   -1.31    2.73
 -14   0   3    4.81    4.18
  14   0  -3    1.37    2.30
 -14   0   2  217.39   20.92
 -14   0   2  206.61   20.10
 -14   0   2  227.87   17.03
  14   0  -2  248.52   14.22
 -14   0   1   -2.21    5.26
  14   0  -1    0.46    1.52
 -14   0   1    1.62    4.33
 -14   0   0  121.34   16.75
  14   0   0  101.42    7.90
  14   0   1    0.07    1.14
  14   0   1    2.21    4.17
  14   0   2  872.63   37.69
  14   0   2  911.49   18.22
  14   0   3    1.53    0.91
  14   0   3   -2.75    4.15
 -14   0  -3    2.67    3.69
 -14   0  -4   67.88   12.55
 -14   0  -4   96.90   13.92
  14   0   4   71.87   10.71
 -14   0  -5   -5.49    5.79
 -14   0  -5   -1.50    4.60
  14   0   5   -2.52    4.27
 -14   0  -6   22.79    7.32
  14   0   6   31.12    7.05
 -14   0  -7    0.30    3.86
 -14   0  -7    3.50    3.90
  14   0   7    3.63    4.78
 -14   0  -8  319.88   27.30
  14   0   8  290.31   20.49
 -14   0  -8  321.23   26.69
 -14   0  -9   -4.12    4.65
 -14   0  -9    5.61    5.53
  14   0   9    3.53    3.96
 -14   0 -10   29.78    9.37
 -14   0 -10   38.93   10.96
 -14   0 -11   -2.54    7.38
 -14   0 -11    3.47    4.39
 -14   0 -12   31.31    7.96
 -14   0 -12   32.02   10.19
 -14   0 -12   52.12   11.78
 -14   0 -13   -6.06    7.89
 -14   0 -13   -0.66    6.33
 -14   0 -13    0.69    3.70
 -14   0 -14  117.66   18.88
 -14   0 -14  113.11   17.90
 -14   0 -15   -2.92    5.87
 -14   0 -15   -2.79    5.22
 -14   0 -16  147.99   21.40
 -14   0 -16  143.15   19.88
 -14   0 -17    1.56    4.67
 -14   0 -17   -9.00    7.81
 -14  -2  25  -10.52    7.14
 -14   2  25    9.69    6.14
 -14  -2  24   -0.55    4.18
 -14   2  24   14.00    7.90
 -14  -2  23   52.43   11.09
 -14   2  23   55.88   11.15
 -14  -2  22   -5.42    6.70
 -14   2  22    1.77    4.19
  14   2 -21    3.12    3.07
 -14  -2  21   -1.63    3.96
 -14   2  21   -0.81    3.08
  14   2 -20   35.38    7.28
 -14  -2  20   18.58    6.40
 -14   2  20   25.71    6.94
  14   2 -19   19.74    5.54
 -14  -2  19   25.91    6.47
 -14   2  19   17.70    5.98
  14   2 -18    9.63    4.03
 -14   2  18    8.61    3.44
 -14  -2  18   14.29    5.52
  14   2 -17  122.85   13.24
 -14  -2  17  124.73   14.71
 -14   2  17  130.72   14.04
 -14   2  16    3.04    3.56
 -14  -2  16   -0.14    2.70
  14   2 -16    2.39    3.15
  14  -2 -16    0.98    3.07
  14   2 -15    0.21    1.60
 -14   2  15    1.90    2.75
 -14  -2  15    2.80    4.05
  14  -2 -15    4.67    3.27
  14   2 -14    2.42    2.01
 -14  -2  14    8.83    5.47
 -14   2  14   -1.92    3.20
  14  -2 -14    0.60    3.00
 -14  -2  13   86.15   11.53
  14  -2 -13   82.74   10.12
 -14   2  13   94.84   10.87
  14  -2 -12  647.43   27.80
 -14   2  12  693.18   28.42
 -14  -2  12  733.61   33.10
 -14  -2  11   86.46   11.81
  14  -2 -11   78.18    9.76
 -14   2  11   79.96    9.74
 -14  -2  10   80.15   11.15
 -14   2  10   76.50    9.18
  14  -2 -10   70.45    9.62
  14  -2  -9  231.51   16.39
 -14   2   9  252.17   16.38
 -14  -2   9  238.24   18.97
 -14  -2   8   98.28   12.36
  14  -2  -8  100.19   10.70
 -14   2   8  103.40   10.59
  14  -2  -7  246.03   16.42
 -14   2   7  239.25   15.49
 -14  -2   7  260.92   19.92
 -14  -2   6  145.35   13.64
 -14   2   6  159.30   12.27
 -14  -2   6  139.58   14.71
  14  -2  -6  142.72   12.58
 -14   2   5  170.55   15.72
 -14  -2   5  168.29   15.32
 -14   2   5  166.77   12.67
 -14  -2   5  175.59   16.49
  14  -2  -5  171.38   13.73
 -14  -2   5  180.35   16.18
 -14   2   5  175.96   16.06
  14  -2  -4   25.92    5.47
 -14   2   4   35.15    5.68
 -14  -2   4   33.27    7.58
 -14  -2   4   28.40    7.34
 -14   2   4   34.53    8.33
 -14   2   4   43.64    9.00
  14  -2  -4   30.58    5.78
  14  -2  -3   60.49    8.28
  14  -2  -3   50.79    7.13
 -14   2   3   53.96    7.19
 -14  -2   3   40.59    8.49
 -14   2   3   53.15    9.85
  14   2  -3   45.18    8.22
 -14  -2   3   38.83    9.02
 -14   2   3   45.55    9.58
 -14   2   2   18.63    4.83
  14  -2  -2   17.18    4.18
 -14   2   2   15.57    5.21
 -14  -2   2   10.59    3.98
  14  -2  -2   16.42    4.67
 -14   2   2   15.65    6.59
 -14  -2   2   11.53    3.41
  14  -2  -1   29.65    4.95
  14  -2  -1   34.33    5.73
 -14  -2   1   32.68    8.54
 -14   2   1   32.08    8.21
  14  -2  -1   29.98    5.00
 -14   2   1   36.02    6.21
 -14   2   0   -0.18    2.32
  14  -2   0    3.08    1.98
  14  -2   0   -0.35    2.47
  14  -2   0    3.93    2.53
  14  -2   0   -0.26    4.24
 -14  -2   0    3.82    3.19
 -14   2   0    2.23    4.61
 -14   2  -1   16.48    4.51
  14  -2   1   20.39    4.51
  14  -2   1   22.27    4.59
  14  -2   1   15.60    5.99
  14   2   1   26.14    5.63
 -14   2  -2   39.84    9.79
 -14  -2  -2   35.38    9.74
  14   2   2   21.02    5.10
  14  -2   2   24.74    8.00
  14  -2   2   20.58    4.67
  14  -2   2   20.93    4.23
 -14   2  -3    7.58    5.86
 -14  -2  -3    2.66    4.00
  14   2   3    8.70    3.67
  14  -2   3   12.73    6.60
 -14  -2  -3    1.28    5.00
  14  -2   3    9.01    3.72
  14  -2   3   12.34    3.48
 -14   2  -4    9.49    3.88
 -14  -2  -4   11.18    4.93
 -14  -2  -4    9.98    4.44
  14   2   4    9.75    3.22
  14  -2   4   10.24    6.17
  14  -2   4   16.85    3.99
  14  -2   4   20.39    4.48
 -14   2  -5   43.96   10.43
 -14  -2  -5   42.84   10.11
  14   2   5   40.00    5.05
  14  -2   5   43.65    6.03
  14   2   5   47.97    6.41
  14  -2   5   36.52    9.46
  14  -2   5   46.01    6.15
 -14  -2  -5   51.69   10.68
  14   2   6   43.18    4.75
 -14   2  -6   34.37    9.26
 -14  -2  -6   42.28    9.67
  14  -2   6   35.68    5.38
  14  -2   6   38.14    5.83
 -14  -2  -6   38.77    8.75
  14   2   6   35.85    5.49
  14  -2   6   30.17    8.13
  14  -2   7   51.18    5.99
 -14  -2  -7   61.27   11.78
  14   2   7   58.15    4.21
 -14  -2  -7   52.77   11.80
 -14   2  -7   54.35   11.72
  14  -2   7   43.78    6.15
 -14   2  -7   46.03   10.63
  14  -2   7   41.14    9.27
 -14   2  -8  217.79   23.14
 -14  -2  -8  219.80   22.90
 -14   2  -8  226.10   23.77
 -14  -2  -8  244.33   22.59
  14  -2   8  197.92   13.01
  14  -2   8  218.02   11.25
  14  -2   8  172.35   19.12
 -14   2  -9  100.92   15.86
 -14  -2  -9  113.67   16.57
  14  -2   9  102.40   14.98
 -14  -2  -9   90.05   14.00
 -14   2  -9  105.26   15.97
 -14  -2 -10  305.79   27.42
 -14   2 -10  325.51   28.77
  14  -2  10  276.54   24.39
 -14   2 -10  248.73   25.34
 -14  -2 -10  303.74   26.12
 -14   2 -11    1.95    6.45
 -14  -2 -11   -0.37    5.44
  14  -2  11    5.24    5.33
 -14   2 -11   -7.89    8.10
 -14  -2 -11   -1.36    5.66
 -14   2 -12    1.11    6.24
 -14  -2 -12   10.79    8.02
 -14  -2 -12    0.73    6.87
 -14   2 -12   -6.39    8.46
 -14  -2 -12    3.83    6.67
 -14   2 -12   -7.01    8.43
 -14   2 -13   50.69   11.83
 -14  -2 -13   56.23   12.34
 -14  -2 -13   66.92   13.66
 -14   2 -13   69.51   14.23
 -14  -2 -13   88.47   16.13
 -14   2 -13   65.16   14.32
 -14   2 -14   -3.65    8.35
 -14  -2 -14    7.91    4.51
 -14   2 -14   32.88   10.65
 -14  -2 -14   13.73    8.09
 -14   2 -14   29.46   10.19
 -14  -2 -14   11.75    7.81
 -14   2 -15  120.86   18.99
 -14  -2 -15  117.88   17.89
 -14   2 -15  108.84   18.06
 -14  -2 -15  124.32   19.08
 -14   2 -15  126.43   19.72
 -14  -2 -15  163.18   21.43
 -14   2 -16   -4.86    7.05
 -14  -2 -16   18.73    8.46
 -14   2 -16   -3.97    7.32
 -14  -2 -16   -6.10    8.37
 -14   2 -17   -3.58    8.07
 -14  -2 -17    1.95    6.47
 -14   2 -17  -14.28    9.62
 -14  -2 -17   -5.95    9.00
 -14   4  23    1.83    5.35
 -14  -4  22   15.92    7.04
 -14   4  22    7.73    5.01
 -14  -4  21   71.97   16.79
 -14   4  21  -16.48    8.02
 -14   4  20  129.26   16.10
 -14  -4  20  137.05   18.03
 -14   4  20  126.03   13.61
  14   4 -20  119.83   14.44
 -14   4  19   18.66    7.00
 -14  -4  19    5.53    4.71
 -14   4  19    5.14    3.92
 -14   4  18  107.34   14.04
 -14  -4  18  110.00   15.69
 -14   4  18   80.87   10.56
 -14   4  17    3.94    4.11
 -14   4  17    0.98    2.78
 -14  -4  16  228.31   21.95
 -14   4  16  208.90   18.04
 -14   4  16  245.17   18.04
 -14   4  15    4.46    4.47
 -14  -4  15    2.74    4.24
 -14   4  15   -0.97    3.36
 -14  -4  14   40.31    9.27
 -14   4  14   51.77    8.56
 -14   4  14   50.22   11.93
 -14   4  14   38.96    7.31
 -14  -4  13   73.47   12.13
 -14   4  13   73.40   10.11
 -14   4  13   73.19   12.70
 -14   4  13   67.65    9.35
 -14  -4  12   13.30    5.94
 -14   4  12   12.77    4.52
 -14   4  12   12.12    6.99
 -14   4  12   19.09    5.52
 -14  -4  11   11.83    4.34
 -14   4  11   20.98    6.66
 -14   4  11   16.72    5.34
 -14   4  11    9.73    3.68
 -14   4  10   77.68   11.72
 -14   4  10   87.20    9.84
 -14   4  10   70.61    9.15
 -14   4   9   10.14    5.09
 -14   4   9    6.93    3.40
 -14   4   9    8.43    3.41
 -14   4   8   41.83    8.26
 -14   4   8   38.89    6.63
 -14   4   8   36.43    6.38
 -14   4   7    5.14    2.58
 -14   4   7    7.70    4.32
 -14   4   7    3.66    2.75
 -14   4   7    9.61    5.13
 -14  -4   7   12.47    5.15
 -14  -4   6   15.05    5.11
 -14  -4   6   15.66    5.48
 -14   4   6   13.34    4.80
 -14   4   6   26.19    6.72
 -14   4   6   17.69    4.72
 -14   4   6   19.56    5.55
 -14   4   6   18.69    4.78
  14   4  -6   16.18    4.72
 -14   4   5    6.98    4.40
 -14  -4   5    8.74    3.83
 -14  -4   5    8.78    4.49
 -14   4   5   24.80    7.26
 -14   4   5    9.01    3.60
 -14   4   5   22.69    5.28
  14   4  -5   13.14    4.41
 -14   4   5   14.43    4.78
 -14   4   4  391.42   21.05
 -14   4   4  423.25   21.85
 -14   4   4  401.09   18.95
 -14  -4   4  369.14   25.74
 -14   4   4  367.50   26.03
 -14   4   4  346.80   25.33
 -14  -4   4  395.48   26.86
  14   4  -4  371.45   19.96
  14   4  -3   33.67    6.26
 -14   4   3   39.60    6.76
 -14   4   3   52.31    7.86
 -14  -4   3   34.69    8.65
 -14   4   3   32.56    8.34
 -14  -4   3   35.88    8.24
 -14   4   3   34.91    8.25
 -14   4   3   33.82    5.80
 -14   4   2    1.92    3.11
 -14   4   2   10.13    3.59
 -14   4   2    3.11    3.67
 -14  -4   2    6.62    4.37
  14   4  -2    1.40    2.16
 -14   4   2    7.90    3.81
 -14   4   1    0.13    2.59
 -14  -4   1    2.46    2.57
 -14   4   1    8.01    5.56
  14  -4  -1   -1.74    6.93
  14   4  -1   -2.38    3.04
 -14   4   1   -1.92    2.68
  14  -4   0    8.60    2.80
 -14   4   0   15.43    4.37
  14  -4   0   15.93    7.89
  14   4   0    6.34    2.10
 -14   4   0    6.50    2.23
  14  -4   1    3.25    2.06
 -14   4  -1    6.22    2.95
  14   4   1    6.62    1.84
 -14   4  -1    5.86    2.57
 -14   4  -2  970.74   28.52
  14  -4   2  960.50   23.58
  14   4   2  942.74   13.99
 -14   4  -2 1025.98   28.43
 -14   4  -3    3.53    2.34
  14  -4   3    5.29    5.03
 -14   4  -3    4.16    2.37
 -14  -4  -3    2.87    3.79
 -14  -4  -3    9.22    4.98
 -14   4  -3    7.68    4.46
  14  -4   3    5.74    2.34
 -14   4  -4   48.18    5.84
 -14  -4  -4   37.23    8.19
  14  -4   4   47.35    4.80
 -14   4  -4   54.82   11.32
 -14  -4  -4   34.22    9.64
  14  -4   4   56.67   12.76
 -14  -4  -5    9.79    4.43
 -14   4  -5   12.10    3.01
  14  -4   5   14.73    6.79
 -14  -4  -5   11.67    5.43
 -14   4  -5    2.33    4.32
 -14   4  -6    5.38    2.19
  14   4   6    7.93    3.71
 -14  -4  -6   -2.30    4.46
  14  -4   6    5.03    4.55
 -14   4  -6    3.81    3.84
 -14  -4  -6    5.13    3.87
  14   4   7   33.51    6.67
 -14   4  -7   38.32   11.08
 -14  -4  -7   43.15   11.16
 -14  -4  -7   46.57   10.01
  14  -4   7   31.69    9.75
 -14   4  -8  196.20   22.83
 -14  -4  -8  180.80   21.45
 -14  -4  -8  207.05   20.21
  14  -4   8  176.12   21.64
  14   4   8  179.41   14.46
  14   4   9   25.29    5.50
 -14   4  -9   31.26    8.79
 -14  -4  -9   38.38   10.33
 -14  -4  -9   34.17    8.96
  14  -4   9   19.90    8.27
 -14   4 -10   85.26   15.68
 -14  -4 -10   76.89   14.68
  14  -4  10   71.79   14.58
 -14  -4 -10   69.94   12.41
 -14   4 -11    7.78    6.69
 -14  -4 -11    1.55    3.62
 -14   4 -11    2.39    6.26
  14  -4  11   19.80    9.55
 -14  -4 -11    5.16    5.12
 -14   4 -12   73.67   14.94
 -14  -4 -12   66.69   14.33
 -14   4 -12   44.41   11.53
  14  -4  12   70.12   14.46
 -14  -4 -12   47.74   10.73
 -14   4 -13   18.28    8.47
 -14  -4 -13   37.19   11.37
 -14   4 -13   34.28   10.83
 -14  -4 -13   32.62   10.26
 -14   4 -14   70.85   15.23
 -14   4 -14  107.70   18.90
 -14  -4 -14   93.85   17.26
 -14  -4 -14   92.49   16.03
 -14   4 -15    8.45    6.82
 -14   4 -15   24.22   10.13
 -14  -4 -15   10.74    7.71
 -14  -4 -15   18.04    7.77
 -14   4 -16  -11.49    8.71
 -14  -4 -16   -2.38    4.05
 -14   4 -16   21.59    9.98
 -14  -4 -16   14.09    8.24
 -14   6  20   -2.51    4.76
 -14   6  20   10.28    5.59
 -14   6  19    2.25    3.90
 -14   6  19   -3.08    4.88
 -14   6  18   20.40    6.84
 -14   6  18   19.98    6.97
 -14   6  18   12.13    8.71
 -14   6  17   43.64    9.70
 -14   6  17   33.36    8.18
 -14   6  17   41.47   11.95
 -14   6  16    3.92    4.39
 -14   6  16   12.55    6.21
 -14   6  16   -4.38    5.20
 -14   6  15    2.43    4.07
 -14   6  15    0.51    3.18
 -14   6  15   -3.06    5.37
 -14   6  14   -2.67    3.40
 -14   6  14   -7.75    5.39
 -14   6  14    4.02    5.70
 -14   6  13   38.34    7.94
 -14   6  13   43.32    8.62
 -14   6  13   20.40    6.15
 -14   6  12  489.57   32.85
 -14   6  12  478.12   26.12
 -14   6  12  466.56   26.60
 -14   6  11   10.48    5.80
 -14   6  11   10.17    4.77
 -14   6  11    5.77    4.49
 -14   6  10   40.28    9.66
 -14   6  10   48.58    9.16
 -14   6  10   47.71    7.98
 -14   6   9   18.74    5.78
 -14   6   9   37.90    8.96
 -14   6   9   32.18    6.67
 -14   6   8   32.87    7.40
 -14   6   8   44.32    7.54
 -14   6   8   42.98    8.50
 -14   6   8   56.27    9.45
 -14  -6   8   55.57    9.30
 -14  -6   8   54.68    9.28
 -14   6   8   57.71   10.48
 -14   6   7  135.53   13.81
 -14   6   7  141.13   15.62
 -14   6   7  108.65   13.43
 -14  -6   7  126.70   14.26
 -14   6   7  138.63   12.51
 -14   6   7  121.38   13.93
 -14  -6   7  139.37   15.13
 -14   6   6    6.13    4.27
 -14  -6   6    6.02    3.59
 -14   6   6    5.61    3.91
 -14   6   6    8.90    3.46
 -14  -6   6    8.89    3.21
 -14   6   6    4.08    3.64
 -14   6   6   10.40    5.03
 -14   6   5   25.25    6.85
 -14  -6   5   27.24    7.18
 -14   6   5   24.08    6.28
 -14   6   5   24.11    6.33
 -14  -6   5   14.41    4.99
 -14   6   5   31.87    5.90
 -14   6   5   26.60    6.69
 -14   6   4    2.00    3.31
 -14   6   4   -1.85    2.54
 -14  -6   4   -3.27    3.47
 -14   6   4   -4.46    4.11
 -14   6   4    1.92    3.64
  14  -6  -3   -2.52    6.37
 -14   6   3    9.07    4.69
 -14   6   3    8.94    3.34
 -14  -6   3   15.07    5.69
 -14   6   3   10.07    5.07
 -14   6   3    6.88    4.54
 -14   6   2   10.99    4.08
  14  -6  -2    6.59    6.82
 -14   6   2   23.76    5.17
 -14   6   2   20.19    5.75
 -14   6   1   20.97    5.72
  14  -6  -1   10.98    8.88
 -14   6   1   26.79    4.66
 -14   6   1   22.21    6.31
 -14   6   0    0.98    3.10
 -14   6   0    0.16    2.33
 -14   6   0    2.56    2.22
 -14   6  -1   58.08    8.74
 -14   6  -1   63.74    7.06
  14  -6   1   58.26   13.10
 -14   6  -1   49.32    8.52
 -14   6  -2    5.02    3.86
 -14   6  -2    3.76    2.45
  14  -6   2    7.41    7.99
 -14   6  -2    6.53    4.29
  14  -6   3   45.77   12.68
 -14   6  -3   66.17   10.15
 -14   6  -3   54.59    8.19
  14  -6   4   16.42    7.78
 -14  -6  -4   14.29    4.79
 -14   6  -4   15.08    4.60
  14  -6   5    6.01    5.16
 -14   6  -5    8.08    3.30
 -14  -6  -5    9.61    4.85
  14  -6   6   -0.40    4.87
 -14   6  -6   -2.85    4.00
 -14  -6  -6   -3.32    4.99
  14   6   6    0.12    3.76
 -14   6  -6   -1.45    2.57
 -14  -6  -6   -1.78    4.41
  14  -6   7   80.72   16.17
 -14   6  -7   76.44   14.03
 -14  -6  -7   70.65   13.97
 -14  -6  -7   74.42   12.04
  14   6   7   70.69   11.92
  14  -6   8   25.04   10.52
 -14  -6  -8   31.47    9.75
 -14   6  -8   23.66    8.81
 -14  -6  -8   29.71    8.53
  14   6   8   37.95    9.08
 -14   6  -9    7.09    4.23
 -14  -6  -9   37.67    9.56
 -14  -6  -9   26.70    8.87
  14  -6   9   20.79    9.92
 -14   6 -10  377.56   33.05
 -14  -6 -10  376.35   32.25
 -14  -6 -10  401.24   29.47
  14  -6  10  358.02   33.67
 -14  -6 -11    9.92    6.70
 -14   6 -11    3.18    4.60
 -14  -6 -11   -1.58    5.38
 -14  -6 -12   -1.99    4.35
 -14  -6 -12   -2.99    5.52
 -14   6 -12   -6.40    5.81
  14  -6  12   -1.55    6.30
 -14  -6 -13   79.72   14.02
 -14   6 -13   68.17   15.30
 -14  -6 -13   51.62   13.11
 -14  -6 -14   46.68   11.76
 -14   6 -14   50.22   14.19
 -14  -6 -14   20.72    8.52
 -14  -6 -15   62.73   13.05
 -14   6 -15   64.20   14.90
 -14  -6 -15   54.40   14.00
 -14  -6 -16    3.88    6.32
 -14   8  20   32.90    9.02
 -14   8  19   -1.39    3.75
 -14   8  18   41.76   10.44
 -14   8  17   -3.78    4.74
 -14   8  17    5.53    5.68
 -14   8  16   10.26    6.31
 -14   8  16    6.62    8.75
 -14   8  16    8.16    6.34
 -14   8  15   30.68    8.64
 -14   8  15   13.71    8.08
 -14   8  15   25.09    8.16
 -14   8  14   19.14    6.88
 -14   8  14   29.18   10.56
 -14   8  14   14.17    7.05
 -14   8  13   12.46    6.09
 -14   8  13   21.26    8.49
 -14   8  13   17.60    6.62
 -14   8  12   42.20    9.29
 -14   8  12   33.46    9.77
 -14   8  12   35.12    8.91
 -14   8  11    6.66    4.13
 -14   8  11   -0.96    4.52
 -14   8  10   52.13   10.34
 -14   8  10   61.05    9.98
 -14   8  10   57.49   12.17
 -14   8   9    3.62    3.89
 -14   8   9    4.55    4.30
 -14   8   9   -1.39    4.63
 -14   8   8   12.76    7.01
 -14   8   8    0.61    2.80
 -14   8   8    8.49    5.40
 -14   8   7    4.39    3.30
 -14   8   7    4.36    4.64
 -14   8   7    5.88    4.17
 -14   8   6   21.68    6.16
 -14   8   6   13.07    4.88
 -14   8   6   32.66    8.52
  14  -8  -6   12.12    7.30
 -14   8   5  117.40   12.17
 -14   8   5  110.01   15.34
  14  -8  -5  100.75   17.66
 -14   8   5  102.01   13.29
 -14   8   4  131.65   12.36
 -14   8   4  146.52   16.10
 -14   8   4  125.49   15.94
 -14   8   3   33.92    6.38
  14  -8  -3   27.17    9.82
 -14   8   3   38.41    8.87
 -14   8   3   34.22    8.58
  14  -8  -2    3.50    4.16
 -14   8   2   14.64    5.92
 -14   8   2   17.08    6.96
  14  -8  -1    4.29    6.14
 -14   8   1    2.73    3.70
 -14   8   1   10.84    6.10
 -14   8   0   -0.16    3.37
 -14   8   0    1.00    2.90
  14  -8   1   64.00   13.72
 -14   8  -1   60.24   10.65
 -14   8  -1   51.69    9.77
 -14   8  -2  159.91   16.92
 -14   8  -2  180.61   17.81
  14  -8   2  163.17   21.74
  14  -8   3   66.64   14.44
 -14   8  -3   87.10   12.74
 -14   8  -3   93.81   12.97
  14  -8   4   11.80    7.67
 -14   8  -4    2.49    3.47
 -14   8  -4    4.44    4.10
  14  -8   5    4.58    7.01
 -14   8  -5    3.55    3.87
  14   8   5    8.31    6.29
  14  -8   6    4.20    5.71
  14   8   6    9.46    6.63
  14  -8   7   44.92   12.40
  14   8   7   40.54   11.59
  14  -8   8   16.49    8.72
  14   8   8   56.55   12.33
  14  -8   9    5.34    6.66
 -14  10  12   62.10   11.81
  14 -10 -11   -9.15    8.65
 -14  10  11   -4.08    4.89
  14 -10 -10   -5.93    6.73
 -14  10  10    5.40    4.84
  14 -10  -9   14.00    7.30
 -14  10   9   28.90    7.85
 -14  10   8    6.44    6.51
  14 -10  -8    4.53    6.09
 -14  10   8   -0.85    3.48
  14 -10  -7    0.80    5.29
 -14  10   7    0.29    4.54
  14 -10  -6   87.56   16.28
 -14  10   6   93.98   14.79
 -14  10   6   96.07   15.83
  14 -10  -5   43.90   11.89
 -14  10   5   54.99   11.60
 -14  10   5   45.06   11.14
  14 -10  -4   22.35    8.09
 -14  10   4   28.42    9.60
 -14  10   4   27.10    9.21
  14 -10  -3   16.74    7.80
 -14  10   3   20.05    8.63
 -14  10   3   39.15   10.75
  14 -10  -2   25.72    9.69
 -14  10   2   12.19    7.01
 -14  10   2   15.53    8.08
  14 -10  -1   -0.46    3.96
 -14  10   1    8.59    6.43
 -14  10   1    6.17    6.39
  14 -10   0   -6.78    6.60
 -14  10   0    5.94    6.75
 -14  10   0   -1.82    4.58
  14 -10   1    1.81    6.07
 -14  10  -1    0.65    4.43
 -14  10  -1   -2.91    7.37
  14 -10   2    6.65    6.38
 -14  10  -2   -2.08    5.94
 -14  10  -2   -0.56    4.46
  14 -10   3   37.68   11.99
 -14  10  -3   40.87   10.40
 -14  10  -4    6.01    5.73
  14  10   4   14.20    7.45
 -14  10  -5   -6.98    6.40
  14  10   5   -0.51    6.87
 -14  10  -6    9.52    6.55
  14  10   6   21.33    9.78
 -15   1  26    0.93    4.91
 -15  -1  26    5.54    5.33
 -15   1  25   45.20   10.77
 -15  -1  25   46.40   10.63
 -15   1  24   19.67    7.46
 -15  -1  24   17.34    7.69
 -15   1  23    2.75    3.90
 -15  -1  23    1.95    4.62
  15   1 -22   -0.61    2.78
 -15  -1  22   -0.66    4.50
 -15   1  21   15.92    6.25
  15   1 -21   14.94    5.81
 -15  -1  21   17.27    6.30
 -15   1  20  112.38   14.32
  15   1 -20  102.65   12.22
 -15  -1  20  104.87   14.12
 -15   1  19    9.61    5.85
  15   1 -19   10.48    5.08
  15  -1 -19    7.72    4.51
 -15  -1  19   12.83    5.61
 -15   1  18   12.25    5.60
  15  -1 -18    3.02    3.70
  15   1 -18    4.54    4.24
 -15  -1  18    4.65    4.92
 -15   1  17    0.75    3.47
  15  -1 -17    5.48    3.28
  15   1 -17   11.21    4.30
 -15  -1  17    1.78    3.19
 -15   1  16   27.01    6.62
  15  -1 -16   24.21    6.17
  15   1 -16   23.89    6.34
 -15  -1  16   31.11    7.33
 -15   1  15  314.72   20.89
 -15  -1  15  292.19   21.28
  15  -1 -15  293.23   19.71
  15   1 -15  287.25   20.07
 -15   1  14   91.92   11.50
  15   1 -14   72.85   10.39
  15  -1 -14   75.12    9.81
 -15  -1  14   79.91   11.42
 -15   1  13   27.26    6.29
  15   1 -13   19.62    5.95
  15  -1 -13   34.12    7.33
 -15  -1  13   26.89    6.78
 -15   1  12    7.38    3.63
  15  -1 -12    2.31    3.10
 -15  -1  12    4.58    3.42
  15  -1 -11   74.68   10.05
 -15  -1  11   95.28   11.63
 -15   1  10   11.48    4.06
  15  -1 -10   14.24    5.54
 -15  -1  10   12.07    5.48
 -15   1   9    7.32    4.03
 -15  -1   9    9.09    5.03
  15  -1  -9    6.95    3.99
 -15  -1   8   55.11    9.08
 -15   1   8   59.20    8.29
  15  -1  -8   53.65    8.24
  15  -1  -7 1150.78   37.42
 -15  -1   7 1269.60   41.82
 -15   1   7 1262.95   37.73
 -15  -1   6  240.56   18.60
 -15   1   6  244.40   18.83
  15  -1  -6  262.28   17.81
 -15  -1   6  261.61   19.24
 -15   1   6  274.74   19.91
 -15  -1   6  254.44   19.01
 -15   1   6  244.81   16.55
 -15   1   5   35.11    6.96
 -15  -1   5   24.95    6.55
 -15   1   5   27.21    7.33
 -15  -1   5   42.13    8.78
 -15  -1   5   37.03    7.96
 -15   1   5   32.98    7.96
  15  -1  -5   26.99    6.12
  15  -1  -4   98.52   10.16
 -15  -1   4   98.31   12.28
 -15   1   4  102.00   10.94
  15  -1  -4   87.66   10.43
 -15  -1   4   99.21   13.26
 -15   1   4  103.31   13.51
 -15   1   4  100.53   13.52
 -15  -1   4   96.78   13.10
 -15   1   3    9.46    4.39
 -15  -1   3    3.05    3.15
 -15  -1   3    4.33    4.11
 -15   1   3   -1.30    5.77
 -15   1   3   -0.13    5.22
 -15  -1   3    3.18    3.43
  15  -1  -3    2.58    2.52
  15  -1  -3    7.87    3.60
  15  -1  -2  121.49   10.09
 -15   1   2  126.19   16.12
 -15  -1   2  127.26   16.63
 -15  -1   2  118.55   15.51
 -15   1   2  130.63   16.85
  15  -1  -2  102.02   10.81
 -15   1   2  129.27   12.33
  15  -1  -1  135.46   10.01
 -15  -1   1  152.24   18.15
 -15   1   1  156.58   18.70
  15  -1  -1  136.12   12.43
 -15   1   1  132.11   12.69
  15  -1   0  243.30   16.28
 -15  -1   0  307.89   26.00
 -15   1   0  269.87   24.62
 -15   1   0  263.38   18.32
  15  -1   0  259.98   12.97
  15  -1   1    6.74    3.86
  15   1   1    4.69    2.94
  15  -1   1    3.21    1.51
  15  -1   1    9.50    3.85
  15  -1   2    0.09    1.22
  15  -1   2    3.49    3.41
 -15  -1  -2    0.24    4.91
 -15   1  -2    0.27    4.08
  15   1   2    0.75    2.52
  15  -1   2    1.39    3.77
  15  -1   3   17.91    4.45
  15   1   3   19.57    5.72
 -15   1  -3    9.87    5.78
 -15  -1  -3   10.14    5.09
  15  -1   3   13.79    5.16
  15   1   4   89.67    4.70
  15  -1   4   96.15   13.82
  15   1   4   82.31   10.31
 -15   1  -4   69.00   13.22
 -15  -1  -4   65.35   12.39
 -15  -1  -4   83.14   12.78
  15  -1   4   91.08    9.56
  15   1   5   25.89    6.28
  15  -1   5   23.20    6.96
 -15   1  -5   18.52    6.89
 -15  -1  -5   10.14    6.11
 -15  -1  -5   21.99    6.83
  15  -1   5   32.41    5.54
  15   1   6  293.96   19.14
  15  -1   6  294.42   23.14
 -15   1  -6  312.40   28.04
 -15  -1  -6  326.07   28.49
 -15   1  -6  330.30   28.07
 -15  -1  -6  342.51   27.42
  15  -1   6  330.79   16.98
  15   1   7  758.18   30.45
  15  -1   7  728.64   36.52
 -15   1  -7  776.65   43.96
 -15  -1  -7  845.74   45.73
 -15   1  -7  791.93   43.46
 -15  -1  -7  757.77   41.22
  15  -1   7  778.03   25.02
  15  -1   8   80.44   12.64
  15   1   8   73.46    9.83
 -15   1  -8   81.73   15.00
 -15  -1  -8   67.20   13.23
  15  -1   8   66.07    7.09
 -15  -1  -8   66.31   12.96
 -15   1  -8   61.63   12.62
 -15   1  -9   87.39   15.81
 -15   1  -9   84.66   14.95
 -15  -1  -9   74.31   14.15
  15  -1   9   72.57   12.19
 -15  -1  -9   83.93   14.60
  15  -1   9   79.12    7.26
  15  -1  10   15.23    7.62
 -15   1 -10    3.60    4.69
 -15  -1 -10   10.72    6.46
 -15   1 -10   13.45    7.42
 -15  -1 -10    9.87    5.76
 -15   1 -11   24.67    8.90
 -15  -1 -11   32.45   10.73
 -15  -1 -11   30.75   10.93
 -15   1 -11   31.65   10.02
 -15   1 -12   15.69    9.21
 -15  -1 -12   13.37    6.75
 -15   1 -12   14.36    7.02
 -15  -1 -12    8.89    6.90
 -15   1 -13   72.65   15.04
 -15  -1 -13   54.84   13.31
 -15   1 -13   75.93   15.53
 -15  -1 -13   72.30   15.69
 -15   1 -14   72.59   15.04
 -15  -1 -14   87.34   16.66
 -15   1 -14  105.79   18.42
 -15  -1 -14   93.46   17.43
 -15  -1 -14   46.00   11.30
 -15   1 -14   66.32   12.60
 -15   1 -15  129.08   20.83
 -15  -1 -15  116.97   19.12
 -15  -1 -15  118.71   18.58
 -15   1 -15  132.24   20.82
 -15  -1 -15  122.09   19.57
 -15   1 -15  102.43   17.20
 -15   1 -16   50.31   13.07
 -15  -1 -16   55.64   14.36
 -15   1 -16   49.08   13.52
 -15  -1 -16   57.36   14.72
 -15   1 -16   41.02   10.91
 -15  -1 -16   25.70    8.19
 -15   3  24    4.18    4.43
 -15  -3  23   15.36    7.19
 -15   3  23   20.22    8.15
 -15  -3  22   93.46   15.07
 -15   3  22   72.06   12.23
  15   3 -21   21.62    6.79
 -15  -3  21   26.60    8.40
 -15   3  21   22.34    6.14
  15   3 -20   -0.06    3.56
 -15  -3  20    9.33    5.86
 -15   3  20   -1.28    3.97
  15   3 -19    1.64    3.54
 -15  -3  19    7.27    5.69
 -15   3  19    2.44    3.93
  15   3 -18   68.41   11.21
 -15   3  18   78.45   11.71
 -15  -3  18   89.38   14.08
 -15   3  17   28.91    7.56
 -15  -3  17   46.15   10.85
 -15   3  16   14.25    4.22
 -15   3  16    4.00    3.00
 -15  -3  16   16.37    6.42
 -15   3  15   70.07   10.06
 -15   3  15   64.86    8.94
 -15  -3  15   72.14   11.90
 -15   3  14   24.69    6.25
 -15   3  14   21.01    5.17
 -15  -3  14   32.04    8.24
 -15   3  13   94.34   11.30
 -15  -3  13  121.38   15.04
 -15   3  13  101.34   11.05
 -15   3  12    0.90    3.23
  15  -3 -12    8.00    4.27
 -15  -3  12   -1.02    4.33
 -15   3  12   -4.80    3.53
 -15   3  11   28.74    5.90
 -15   3  11   30.44    6.07
  15  -3 -11   35.77    7.78
 -15  -3  11   29.07    7.60
 -15   3  10   67.40    8.88
 -15   3  10   81.04    9.77
  15  -3 -10   73.08   10.06
 -15  -3  10   66.12   10.91
 -15   3   9   15.64    4.86
 -15   3   9   11.85    5.39
 -15   3   9   20.74    5.55
 -15  -3   9    8.75    4.71
  15  -3  -9   20.51    5.68
 -15   3   8  162.80   14.85
  15  -3  -8  133.29   12.99
 -15   3   8  128.95   11.90
 -15   3   8  117.21   11.87
 -15  -3   8  134.63   15.41
  15  -3  -7   66.77    9.35
 -15   3   7   67.97   10.72
 -15  -3   7   78.52   10.57
 -15   3   7   64.63    9.14
 -15   3   7   72.12    8.82
  15  -3  -6    3.09    2.84
 -15   3   6    3.13    3.19
 -15   3   6    9.28    4.26
 -15  -3   6    4.78    4.14
 -15   3   6    9.61    5.57
 -15  -3   6    8.46    4.82
 -15   3   6    8.81    5.46
 -15   3   5   58.70   10.55
 -15  -3   5   57.57   10.37
 -15   3   5   40.31    8.46
 -15  -3   5   61.67   10.57
 -15   3   5   62.53    8.07
 -15   3   5   51.84    7.85
  15   3  -5   57.78    8.69
  15  -3  -5   56.78    8.40
 -15  -3   4   -3.32    3.77
 -15   3   4   -1.46    4.41
 -15   3   4    1.65    2.59
 -15   3   4    0.93    3.27
 -15  -3   4    1.99    2.98
 -15   3   4    2.74    2.38
  15   3  -4    0.30    2.51
  15  -3  -4    2.97    3.30
 -15   3   3  128.21   10.91
 -15   3   3  115.16   10.86
  15  -3  -3  109.54   11.31
 -15   3   3   96.09   14.47
 -15  -3   3  100.73   14.47
 -15   3   3  110.47   15.27
 -15  -3   3  100.66   14.33
  15  -3  -2   16.45    4.83
 -15  -3   2    9.55    4.84
 -15   3   2   14.04    7.55
 -15   3   2    9.22    3.43
 -15   3   2    8.56    2.66
  15  -3  -1  332.89   18.88
 -15   3   1  366.36   17.35
 -15  -3   1  384.69   27.71
 -15   3   1  394.90   29.57
 -15   3   1  357.57   18.64
  15  -3  -1  333.04   18.52
 -15   3   0  879.33   29.36
  15  -3   0  874.87   26.29
  15  -3   0  811.00   43.81
 -15   3   0  889.89   25.81
  15  -3   0  832.33   28.97
 -15   3  -1  209.20   15.00
  15  -3   1  215.49   13.01
  15   3   1  216.98   13.65
 -15   3  -1  243.95   12.88
  15  -3   1  226.21   14.81
  15  -3   2  110.91   16.68
 -15   3  -2  130.64    9.16
  15  -3   2  118.61    9.63
  15  -3   2  112.48   10.32
 -15   3  -2  137.29   12.38
  15   3   2  115.96    9.15
  15  -3   3   15.64    3.79
 -15   3  -3    8.55    5.18
 -15  -3  -3   12.30    5.43
 -15   3  -3   16.89    3.27
  15  -3   3   11.13    6.16
 -15  -3  -3   11.63    4.16
  15   3   3   11.00    2.88
  15  -3   3   10.77    2.94
 -15  -3  -4    7.82    5.77
 -15   3  -4    8.64    5.06
 -15  -3  -4   16.13    5.91
 -15   3  -4   11.14    2.64
  15  -3   4    5.75    5.37
  15   3   4   14.47    3.44
  15  -3   4    6.35    2.46
 -15   3  -5  137.05    7.42
 -15  -3  -5  139.05   16.24
  15  -3   5  146.13    9.88
 -15   3  -5  126.37   17.65
 -15  -3  -5  123.13   17.10
  15   3   5  120.33    8.65
  15  -3   5  136.48   18.51
  15   3   6   33.73    5.65
  15  -3   6   32.36    4.72
 -15  -3  -6   34.06    8.95
 -15  -3  -6   36.53   10.04
 -15   3  -6   20.76    7.14
  15  -3   6   40.78   10.31
  15   3   7   10.62    3.98
 -15  -3  -7    8.24    4.19
 -15   3  -7   11.11    6.60
 -15  -3  -7    8.10    5.44
  15  -3   7   18.50    6.76
 -15  -3  -8   72.69   13.01
  15  -3   8   47.68   11.35
 -15   3  -8   71.05   14.35
 -15  -3  -8   63.02   13.41
 -15  -3  -9   13.07    6.31
  15  -3   9    9.51    7.67
 -15   3  -9    1.31    6.28
 -15   3  -9    9.89    7.02
 -15  -3  -9    6.74    6.65
 -15  -3 -10    8.35    5.57
  15  -3  10    6.43    4.80
 -15   3 -10    1.36    4.00
 -15  -3 -10    5.14    6.22
 -15  -3 -11    5.31    5.41
  15  -3  11   11.78    7.92
 -15   3 -11   -7.10    8.22
 -15   3 -11    0.72    3.55
 -15  -3 -11    1.77    4.15
 -15   3 -12   -4.35    7.58
 -15   3 -12    6.38    5.07
 -15  -3 -12    6.84    6.97
 -15  -3 -12    8.20    7.46
 -15   3 -13    4.30    7.13
 -15   3 -13   17.57    8.16
 -15  -3 -13   20.51    9.40
 -15  -3 -13    7.13    6.04
 -15   3 -14    9.03    5.11
 -15  -3 -14    8.95    6.97
 -15   3 -14    8.63    8.19
 -15  -3 -14    9.34    6.43
 -15   3 -15   19.18    8.56
 -15   3 -15   34.00   11.53
 -15  -3 -15   48.80   13.82
 -15  -3 -15   53.30   13.61
 -15   3 -16   -9.80    9.93
 -15   3 -16   11.26    7.38
 -15  -3 -16   11.91    9.63
 -15  -3 -16    7.24    6.98
 -15   5  22   28.81    9.11
 -15   5  21    2.58    3.73
 -15   5  20   16.40    5.34
 -15   5  20   15.32    7.11
 -15  -5  20    6.05    5.55
 -15   5  19    8.20    4.93
 -15   5  19    8.83    4.87
 -15  -5  19   10.12    5.74
 -15   5  18    5.63    4.17
 -15   5  18   17.14    6.50
 -15  -5  18   18.01    7.04
 -15   5  17   43.30    8.64
 -15   5  17   30.43    6.94
 -15   5  16    0.72    3.37
 -15   5  16    4.83    3.45
 -15   5  16    8.90    6.24
 -15   5  15   73.58   11.10
 -15   5  15   72.63   10.36
 -15   5  15   76.80   14.29
 -15   5  14  238.39   23.67
 -15   5  14  212.56   17.91
 -15   5  14  217.20   18.21
 -15   5  13   60.41   11.78
 -15   5  13   65.82   10.02
 -15   5  13   76.33   10.39
 -15   5  12   19.11    6.52
 -15   5  12   18.92    6.08
 -15   5  12   15.66    4.98
 -15   5  11   12.85    6.01
 -15   5  11   17.61    5.74
 -15   5  11   18.72    5.55
 -15   5  10   65.90   11.14
 -15   5  10   55.51    9.11
 -15   5  10   56.40    8.44
 -15   5   9   29.73    7.38
 -15   5   9   13.60    4.68
 -15   5   9   26.44    6.72
 -15   5   8  270.59   21.13
 -15  -5   8  242.52   19.06
 -15   5   8  252.60   19.78
 -15   5   8  233.05   16.27
 -15   5   8  230.98   17.63
 -15  -5   8  247.99   18.97
 -15   5   8  248.75   19.28
 -15   5   7   57.34    9.83
 -15   5   7   62.13    9.02
 -15   5   7   51.45    7.67
 -15  -5   7   65.32   10.70
 -15   5   7   46.69    8.81
 -15   5   7   64.96   10.75
 -15  -5   7   46.73    9.29
 -15   5   6    8.88    4.01
 -15   5   6   -4.54    4.24
 -15   5   6    1.39    2.83
 -15   5   6    2.73    3.89
 -15  -5   6   -0.90    3.41
 -15  -5   6   -5.50    4.42
 -15   5   6    0.79    3.12
 -15   5   5   -5.22    5.07
 -15  -5   5    1.09    3.23
 -15   5   5    0.24    3.44
 -15   5   5   -4.07    3.92
 -15   5   5    4.97    4.00
 -15   5   5   -6.58    5.24
 -15  -5   5    0.19    3.44
 -15   5   4    9.30    4.75
 -15  -5   4    5.81    3.62
 -15   5   4    3.67    3.99
 -15  -5   4   -1.26    4.31
 -15   5   4    3.15    3.35
 -15   5   4    9.17    3.87
 -15   5   4   -0.35    3.74
 -15   5   3   79.63   10.33
 -15   5   3   94.37    9.63
 -15   5   3   87.99   13.66
 -15  -5   3   70.58   11.90
  15   5  -3   69.93    7.83
 -15   5   3   72.34   10.14
 -15   5   2   94.55   10.92
 -15   5   2   90.32    9.30
 -15  -5   2  103.84   13.94
 -15   5   2  113.13   15.11
 -15   5   2  101.27   11.79
  15   5  -2   81.60    8.47
  15  -5  -2   83.39   15.89
 -15   5   1   33.23    5.69
  15  -5  -1   29.36   10.40
 -15   5   1   34.04    7.00
 -15   5   1   33.87    6.48
 -15   5   0  226.41   15.70
 -15   5   0  204.81   13.27
 -15   5   0  196.62   16.70
  15  -5   0  170.43   21.40
 -15   5  -1   40.36    6.33
 -15   5  -1   37.63    6.56
  15  -5   1   25.80    9.40
 -15   5  -2    8.05    2.94
  15  -5   2    7.48    5.09
 -15   5  -2    8.41    3.58
  15  -5   3    1.10    4.88
 -15   5  -3    1.93    1.72
 -15   5  -3    7.49    2.96
 -15  -5  -4   17.36    5.75
  15  -5   4   27.54   10.34
 -15   5  -4   21.02    4.61
 -15  -5  -5    5.56    5.45
  15  -5   5    3.86    5.88
 -15   5  -5    9.54    5.51
 -15  -5  -5    1.55    3.94
 -15   5  -5    7.89    3.14
 -15  -5  -6   29.04    7.85
  15  -5   6   28.63   10.33
 -15  -5  -6   29.66    9.36
 -15   5  -6   26.84    8.54
  15   5   6   30.08    7.06
 -15  -5  -7    7.37    4.75
  15  -5   7    4.36    5.42
 -15  -5  -7    3.57    4.67
 -15   5  -7   -0.47    4.62
  15   5   7    1.67    3.88
  15   5   8  141.59   14.22
 -15  -5  -8  159.91   18.80
  15  -5   8  138.90   20.74
 -15   5  -8  134.00   19.26
 -15  -5  -8  145.22   19.60
  15  -5   9   35.65   10.90
 -15  -5  -9   39.06    9.97
 -15   5  -9   44.70   11.90
 -15  -5  -9   73.52   15.20
  15  -5  10    1.66    4.37
 -15  -5 -10    6.83    5.37
 -15   5 -10    2.50    4.99
 -15  -5 -10   -4.57    5.02
  15  -5  11    2.80    8.09
 -15  -5 -11   14.89    7.37
 -15  -5 -11    8.75    5.54
 -15   5 -11    3.82    4.55
  15  -5  12   18.51   10.20
 -15  -5 -12   22.49    8.17
 -15   5 -12   11.08    7.36
 -15  -5 -12    6.50    6.11
 -15  -5 -13   -1.91    4.49
 -15  -5 -13    0.81    6.07
 -15   5 -13    4.03    7.14
 -15  -5 -14   42.41   11.28
 -15   5 -14   53.74   13.91
 -15  -5 -14   55.77   14.38
 -15  -5 -15   54.11   12.96
 -15   5 -15   75.92   16.43
 -15  -5 -15   42.61   12.32
 -15   7  21   41.65    9.61
 -15   7  20   54.19   10.98
 -15   7  19    6.65    5.25
 -15   7  18    8.44    6.76
 -15   7  18    2.20    3.54
 -15   7  18    0.06    3.63
 -15   7  17    1.86    6.82
 -15   7  17    3.42    5.01
 -15   7  17    2.29    3.91
 -15   7  16   -2.96    6.01
 -15   7  16    2.82    5.01
 -15   7  16    9.16    6.18
 -15   7  15  127.14   19.39
 -15   7  15  115.29   15.18
 -15   7  15  106.87   14.32
 -15   7  14   21.96    8.51
 -15   7  14   19.84    6.82
 -15   7  14   25.53    7.20
 -15   7  13   22.73    8.02
 -15   7  13   12.48    5.37
 -15   7  13   20.01    6.60
 -15   7  12    6.02    5.74
 -15   7  12   21.62    6.84
 -15   7  12   16.19    6.78
 -15   7  11   19.63    5.44
 -15   7  11   26.34    8.83
 -15   7  11   29.63    7.58
 -15  -7  11   45.61    8.89
 -15   7  10   11.96    5.27
 -15   7  10   14.36    6.76
 -15   7  10   23.55    7.24
 -15  -7  10   13.32    6.25
 -15   7  10   14.22    6.26
 -15   7  10   13.11    5.55
 -15  -7  10   11.48    4.95
 -15   7   9    8.45    4.78
 -15   7   9    4.77    4.07
 -15   7   9   -0.56    3.62
 -15   7   9   -4.22    4.06
 -15  -7   9    8.85    4.56
 -15   7   9    3.96    4.68
 -15  -7   9    7.29    5.05
 -15  -7   8   26.80    7.30
 -15   7   8   23.93    6.77
 -15   7   8   26.29    7.56
 -15   7   8   20.04    6.18
 -15   7   8   18.61    5.19
 -15   7   8   17.93    6.84
 -15  -7   8   21.91    6.23
 -15   7   7  269.06   23.01
 -15   7   7  249.86   17.60
 -15  -7   7  220.84   20.23
 -15   7   7  219.92   20.00
 -15   7   7  198.20   19.46
 -15  -7   7  243.03   20.90
 -15   7   7  240.84   19.58
 -15   7   6   -0.54    3.69
 -15   7   6   13.10    6.33
 -15   7   6    4.00    3.64
 -15   7   6   -4.65    5.00
 -15   7   6    2.89    3.28
 -15  -7   6    4.28    4.11
 -15  -7   5   33.15    7.69
 -15   7   5   38.13    8.12
 -15   7   5   29.41    7.78
  15  -7  -5   17.49    7.94
 -15   7   5   26.99    6.31
 -15   7   5   39.82    8.96
 -15   7   4   17.79    6.05
 -15   7   4   28.30    7.04
 -15   7   4   24.59    5.72
  15  -7  -4   19.87    8.33
 -15   7   4   19.47    6.53
 -15   7   3   -1.70    3.26
 -15   7   3    2.08    2.85
 -15   7   3    4.34    3.88
 -15   7   2    7.81    5.22
 -15   7   2    6.42    3.55
  15  -7  -2   -0.83    5.40
 -15   7   2    5.22    2.87
 -15   7   1  110.33   13.62
 -15   7   1  106.11   10.26
 -15   7   1  100.67   12.93
  15  -7  -1   76.84   15.13
 -15   7   0   45.94    8.97
  15  -7   0   47.48   13.11
 -15   7   0   44.26    8.84
 -15   7  -1    7.99    3.78
 -15   7  -1   12.43    4.99
  15  -7   1   16.10    8.78
 -15   7  -2    3.76    3.23
 -15   7  -2   -0.07    2.57
  15  -7   2    5.70    7.27
 -15   7  -3    0.56    5.50
 -15   7  -3    6.11    4.11
  15  -7   3    9.89    8.18
 -15   7  -4   23.55    6.07
  15  -7   4   19.36    9.29
 -15  -7  -5   75.20   11.89
  15  -7   5   49.51   12.74
 -15  -7  -6    2.63    3.07
  15   7   6    4.08    5.41
  15  -7   6   11.20    8.91
  15  -7   7  222.92   27.31
  15   7   7  190.84   20.10
 -15  -7  -7  211.74   20.58
 -15   7  -8    2.81    4.16
 -15  -7  -8    4.45    4.60
 -15   7  -9    6.23    5.63
 -15  -7  -9    6.23    4.72
  15  -7   9   -1.63    6.44
 -15  -7 -10   -2.92    4.00
  15  -7  10    4.28    8.39
 -15   7 -10   -2.02    4.30
 -15  -7 -11    3.97    4.05
 -15  -7 -12    1.75    4.88
 -15  -7 -13   50.21   12.39
 -15  -7 -14   48.52   11.73
 -15   9  14   13.14    7.40
 -15   9  14   13.16    6.81
 -15   9  13   17.61    7.65
 -15   9  13    1.55    3.73
 -15   9  12   24.41    8.16
 -15   9  12   24.70    7.09
 -15   9  12   15.85    7.73
 -15   9  11   23.26    8.47
 -15   9  11    6.98    5.15
 -15   9  11   15.81    8.14
 -15   9  10   11.17    7.30
 -15   9  10   -5.44    7.31
  15  -9 -10    0.09    5.44
 -15   9  10   -1.25    2.81
 -15   9   9    4.39    5.76
  15  -9  -9  -10.01    9.02
 -15   9   9    1.94    3.14
 -15   9   9   -0.22    3.69
 -15   9   8   24.85    7.74
  15  -9  -8   -1.42    6.73
 -15   9   8   18.88    5.66
 -15   9   8   22.57    8.74
 -15   9   7   87.20   13.54
 -15   9   7   71.38   13.40
  15  -9  -7   58.21   13.12
 -15   9   7   98.15   12.53
 -15   9   6  154.73   17.53
 -15   9   6  146.70   18.77
  15  -9  -6  109.86   18.63
 -15   9   6  162.52   15.54
 -15   9   5   35.55    8.79
  15  -9  -5   26.46   10.17
 -15   9   5   36.72   10.25
 -15   9   4   12.19    6.74
  15  -9  -4    0.51    6.63
 -15   9   4    8.35    6.62
 -15   9   3   10.26    6.35
 -15   9   3    1.15    5.19
  15  -9  -3    7.21    7.51
  15  -9  -2   21.80    9.18
 -15   9   2   38.52    9.72
 -15   9   2   32.31    8.15
  15  -9  -1    0.90    4.20
 -15   9   1    7.88    4.55
 -15   9   1    4.08    5.34
  15  -9   0  142.50   20.48
 -15   9   0  150.50   17.92
 -15   9   0  168.85   18.66
  15  -9   1    8.50    8.04
 -15   9  -1   13.02    7.05
 -15   9  -1    5.74    3.92
  15  -9   2    7.85    7.21
 -15   9  -2    4.02    5.41
 -15   9  -2   12.65    6.53
  15  -9   3    2.28    5.60
 -15   9  -3   11.22    6.27
  15  -9   4    4.36    7.51
 -15   9  -4   -6.16    4.96
  15  -9   5    2.96    6.72
  15   9   5    8.28    6.90
 -15   9  -5    2.82    4.06
  15   9   6  221.66   24.42
  15 -11  -7    7.10    6.54
  15 -11  -6    7.97    6.93
 -16   0  26   39.88   10.54
 -16   0  25    1.52    4.30
 -16   0  24   56.73   11.79
 -16   0  23    4.00    4.01
  16   0 -22   10.99    4.30
 -16   0  22   12.07    6.24
  16   0 -21    3.08    4.55
 -16   0  21    4.33    4.86
  16   0 -20   28.02    7.16
 -16   0  20   24.86    7.10
  16   0 -19    1.74    3.53
 -16   0  19    4.18    3.90
  16   0 -18   10.55    5.82
[truncated: 181,638 more chars]
