# Supplementary material for: Crystal structure and Hirshfeld surface analysis of 1,4-di­aza­bicyclo­[2.2.2]octane­di­ium bis­(tribromide)
Source: Acta Crystallogr E Crystallogr Commun. 2025 Oct 28;81(Pt 11):1067–70. doi: 10.1107/S2056989025009065 (PMC12589847; doi:10.1107/S2056989025009065)
Supplement: Supplementary file 2 [file e-81-01067-Isup2.hkl]

data_I                                                                          
_shelx_title ' shi_6000_ilgu_autored_a.res in C2/c'                             
_shelx_refln_list_code          4                                               
_shelx_F_calc_maximum     2136.18                                               
_exptl_crystal_F_000      3288.00                                               
_reflns_d_resolution_high  0.7220                                               
                                                                                
loop_                                                                           
 _space_group_symop_operation_xyz                                               
 'x, y, z'                                                                      
 '-x, y, -z+1/2'                                                                
 'x+1/2, y+1/2, z'                                                              
 '-x+1/2, y+1/2, -z+1/2'                                                        
 '-x, -y, -z'                                                                   
 'x, -y, z-1/2'                                                                 
 '-x+1/2, -y+1/2, -z'                                                           
 'x+1/2, -y+1/2, z-1/2'                                                         
                                                                                
_cell_length_a    24.7979                                                       
_cell_length_b     8.9860                                                       
_cell_length_c    20.1594                                                       
_cell_angle_alpha  90.000                                                       
_cell_angle_beta  109.675                                                       
_cell_angle_gamma  90.000                                                       
                                                                                
_shelx_F_squared_multiplier     1.000                                           
                                                                                
loop_                                                                           
 _refln_index_h                                                                 
 _refln_index_k                                                                 
 _refln_index_l                                                                 
 _refln_F_squared_calc                                                          
 _refln_F_squared_meas                                                          
 _refln_F_squared_sigma                                                         
 _refln_observed_status                                                         
   2   0   0        134.02        -19.52       109.96 o                         
   4   0   0        103.53        287.15       193.83 o                         
   6   0   0    4563246.00    4532265.00     28257.96 o                         
   8   0   0      13115.73      13244.29       854.75 o                         
  10   0   0        698.10        667.69       290.43 o                         
  12   0   0    1627973.88    1643766.00     32064.54 o                         
  14   0   0      33797.52      37215.21      3509.83 o                         
  16   0   0        384.86        994.32      1953.45 o                         
  18   0   0     964970.50     994748.44     21925.14 o                         
  20   0   0      36716.79      36327.41      2635.06 o                         
  22   0   0       3323.63       6818.17      2555.50 o                         
  24   0   0     427910.22     456835.88     22939.78 o                         
  26   0   0      30066.51      29256.13      3313.30 o                         
  28   0   0       3079.11       3363.48      1313.63 o                         
  30   0   0     162065.94     161975.56     12145.31 o                         
  32   0   0      15629.69      18356.67      4164.93 o                         
   1   1   0        303.54         73.92       323.83 o                         
   3   1   0      35205.57      37264.91       783.96 o                         
   5   1   0        320.97        367.94       106.04 o                         
   7   1   0         65.01        104.67       137.61 o                         
   9   1   0     276136.75     284151.66      2894.85 o                         
  11   1   0       2159.83       2146.38       271.32 o                         
  13   1   0       3395.15       2977.49       629.08 o                         
  15   1   0      87792.98      92924.62      2805.88 o                         
  17   1   0       8704.67       9217.64       984.51 o                         
  19   1   0       4107.44       4938.27       705.63 o                         
  21   1   0       8970.03       9771.79      1480.81 o                         
  23   1   0      10953.64       9632.85      1586.46 o                         
  25   1   0       3711.53       1106.68       880.14 o                         
  27   1   0       1890.64       1688.84       887.36 o                         
  29   1   0       6712.90       6773.84      1477.44 o                         
  31   1   0       1949.59       1245.58      1074.05 o                         
   0   2   0      10119.78      12281.06      1204.88 o                         
   2   2   0       1423.16       1539.56       131.19 o                         
   4   2   0        360.50        540.60       148.33 o                         
   6   2   0      77451.32      76042.52      1321.01 o                         
   8   2   0        631.03        819.04       185.93 o                         
  10   2   0        209.68        640.13       202.76 o                         
  12   2   0      71589.67      71666.98      1669.21 o                         
  14   2   0        384.82        634.27       358.87 o                         
  16   2   0          4.80         31.52       469.07 o                         
  18   2   0      18023.77      17286.09      1264.91 o                         
  20   2   0        375.83        768.65       768.26 o                         
  22   2   0        203.99        274.63       715.75 o                         
  24   2   0       6026.02       6075.55      1297.22 o                         
  26   2   0         43.13       -535.87       770.27 o                         
  28   2   0        317.16       1497.03      1153.63 o                         
  30   2   0       1697.73       3313.81      1521.79 o                         
   1   3   0        192.25        169.88       538.52 o                         
   3   3   0    1467627.12    1519445.12     15914.41 o                         
   5   3   0       2286.66       2686.16       244.36 o                         
   7   3   0         53.01        349.79       194.32 o                         
   9   3   0     661539.50     650215.19      5390.12 o                         
  11   3   0       9386.08       9530.40       486.81 o                         
  13   3   0         40.32        296.18       269.68 o                         
  15   3   0     303328.56     307561.50      4785.16 o                         
  17   3   0      13718.33      14872.24      1360.74 o                         
  19   3   0        550.21       -127.71       501.88 o                         
  21   3   0     155210.19     162260.16      4769.65 o                         
  23   3   0      12265.20      13666.50      1760.23 o                         
  25   3   0       1572.72       2942.44      1422.66 o                         
  27   3   0      70302.77      71744.57      5327.19 o                         
  29   3   0       7781.20       7680.51      1882.43 o                         
   0   4   0      46122.99      48868.58      3121.75 o                         
   2   4   0          9.54        115.36       594.83 o                         
   4   4   0         36.13        296.26       200.75 o                         
   6   4   0      19951.46      22055.01       811.10 o                         
   8   4   0        641.96        524.83       290.36 o                         
  10   4   0       1554.70       1584.82       353.42 o                         
  12   4   0        377.87        441.63       383.40 o                         
  14   4   0       3484.96       3182.22       667.41 o                         
  16   4   0       8629.15       8666.80       944.37 o                         
  18   4   0       1412.71        818.50       480.64 o                         
  20   4   0       7591.06       8613.88      1781.28 o                         
  22   4   0       9115.19       8271.93      3031.05 o                         
  24   4   0      16844.14      12664.66      3735.67 o                         
  26   4   0       9055.10       9251.36      4002.59 o                         
  28   4   0       4403.63       8243.78      3389.74 o                         
   1   5   0       2814.00       3786.25      1219.70 o                         
   3   5   0     374396.03     394468.12      6411.05 o                         
   5   5   0       1265.56       1266.07       534.77 o                         
   7   5   0        747.55        785.57       340.10 o                         
   9   5   0     245675.08     251305.89      4022.60 o                         
  11   5   0        202.23        -46.93       466.80 o                         
  13   5   0          1.66        343.19       362.83 o                         
  15   5   0      67638.22      72354.38      3306.65 o                         
  17   5   0       3558.92       4885.94      1090.03 o                         
  19   5   0        393.53       1139.40       697.42 o                         
  21   5   0      33187.18      22527.86      4948.66 o                         
  23   5   0       4095.19      12488.89      3886.06 o                         
  25   5   0       2573.85       5459.31      3526.90 o                         
   0   6   0      87295.84      88327.58      4771.98 o                         
   2   6   0       2081.18       1956.95       876.46 o                         
   4   6   0       2188.21       2541.39      1358.69 o                         
   6   6   0      41237.63      35829.49      2509.04 o                         
   8   6   0       1284.82       2007.44       435.72 o                         
  10   6   0       1409.34       1627.99       490.86 o                         
  12   6   0      36708.30      36832.07      1985.51 o                         
  14   6   0        796.48        450.27       502.23 o                         
  16   6   0        129.50       -684.48       684.48 o                         
  18   6   0      38614.29      41580.30      3704.56 o                         
  20   6   0        193.56       1034.79      2182.22 o                         
  22   6   0         15.82       -527.95      1678.89 o                         
  24   6   0       8404.64       9536.36      3566.01 o                         
   1   7   0        543.98        295.64       341.62 o                         
   3   7   0      32507.37      32012.96      2653.64 o                         
   5   7   0        778.90       1293.57       848.27 o                         
   7   7   0        842.12        429.92       596.87 o                         
   9   7   0      38125.09      39871.62      2076.48 o                         
  11   7   0        982.24        996.55       491.96 o                         
  13   7   0       1980.10       3093.95       745.66 o                         
  15   7   0      14928.35      16043.78      1998.32 o                         
  17   7   0        791.90        371.51      1054.06 o                         
  19   7   0       3162.45       1838.12      1503.00 o                         
  21   7   0      11605.00      15391.55      4608.31 o                         
   0   8   0     586053.88     577983.50     13706.59 o                         
   2   8   0       1057.84       2973.88      1235.44 o                         
   4   8   0       1400.97        968.03       858.48 o                         
   6   8   0     503436.38     481817.34     12055.71 o                         
   8   8   0         39.80        345.17       698.58 o                         
  10   8   0        735.87       1646.19       651.25 o                         
  12   8   0     269515.56     267934.31      9916.51 o                         
  14   8   0       1351.27        163.13       773.71 o                         
  16   8   0        175.84        404.25       946.70 o                         
  18   8   0     117290.77     122964.91      5645.06 o                         
  20   8   0       3201.32      -1112.29      2900.40 o                         
   1   9   0       2311.76       3914.62      1003.88 o                         
   3   9   0      55859.25      55075.17      3970.83 o                         
   5   9   0       1175.78       3244.17      1333.92 o                         
   7   9   0       1596.14       2154.24       818.73 o                         
   9   9   0      60818.08      59119.43      4273.50 o                         
  11   9   0        284.52       1322.90      1002.44 o                         
  13   9   0        299.80       1226.87      1306.27 o                         
  15   9   0      51021.19      54707.30      3850.93 o                         
  17   9   0          3.08       -610.47       943.87 o                         
  19   9   0         14.00      -3276.83      3276.83 o                         
   0  10   0       6192.55      13299.07      3861.59 o                         
   2  10   0       1353.70         -3.52      1830.29 o                         
   4  10   0       1012.58       1224.83       830.34 o                         
   6  10   0       2849.37       2138.10      1116.96 o                         
   8  10   0        835.04        171.70      3217.05 o                         
  10  10   0        456.42       2052.59      1891.36 o                         
  12  10   0       1002.63        587.81       941.28 o                         
  14  10   0        130.11       -370.08      1156.79 o                         
  16  10   0        108.88      -1604.98      2076.62 o                         
   1  11   0         82.97       1447.42      1409.00 o                         
   3  11   0      71423.48      65542.53      5750.38 o                         
   5  11   0          3.04        985.51      2150.53 o                         
   7  11   0        110.56       -447.00      1960.47 o                         
   9  11   0      42413.11      37092.92      3991.68 o                         
  11  11   0        137.35       -680.69      1235.64 o                         
  13  11   0         74.59      -2446.19      2446.19 o                         
 -31   1   1        493.95        561.53      1056.20 o                         
 -29   1   1       3406.40       2743.41       961.80 o                         
 -27   1   1       4318.91       3233.71      1501.15 o                         
 -25   1   1       4961.93       6879.33      1387.25 o                         
 -23   1   1       3424.89       3481.86      1111.52 o                         
 -21   1   1      12177.88      11823.27      1055.65 o                         
 -19   1   1      22317.93      22220.84      1389.66 o                         
 -17   1   1       3701.12       3662.38       681.76 o                         
 -15   1   1      47592.63      49092.40      2086.13 o                         
 -13   1   1      73964.10      77726.66      2308.21 o                         
 -11   1   1       7158.49       6739.78       414.62 o                         
  -9   1   1      92979.05      90595.95      1432.43 o                         
  -7   1   1     109779.88     106417.38      1285.65 o                         
  -5   1   1       4993.30       4810.69       241.99 o                         
  -3   1   1      17195.83      18196.55       442.23 o                         
  -1   1   1      31771.77      30486.96       841.41 o                         
   1   1   1       7669.78       7841.89       321.05 o                         
   3   1   1       9414.45      10123.70       240.70 o                         
   5   1   1      28600.12      27693.91       549.30 o                         
   7   1   1      50488.77      48495.79       811.42 o                         
   9   1   1      21816.76      21765.08       635.47 o                         
  11   1   1      11134.61      10930.79       654.62 o                         
  13   1   1      51040.27      51170.65      1682.88 o                         
  15   1   1       2174.28       1836.03       424.10 o                         
  17   1   1        271.85        117.47       609.12 o                         
  19   1   1      29362.38      28317.68      1457.78 o                         
  21   1   1         24.81        962.62       810.01 o                         
  23   1   1       2892.81       2806.13      1083.72 o                         
  25   1   1      15063.20      13658.17      1811.65 o                         
  27   1   1          0.72        136.27      1292.28 o                         
  29   1   1       2311.69       2699.14      1573.95 o                         
  31   1   1       4692.41       5470.62      1590.02 o                         
 -32   2   1       7371.15       8592.67      2858.36 o                         
 -30   2   1       5043.24       3472.31      1555.64 o                         
 -28   2   1       7682.91       5493.47      1694.46 o                         
 -26   2   1      10024.04       9754.32      1541.65 o                         
 -24   2   1      29833.55      32532.78      2722.18 o                         
 -22   2   1      38737.73      36510.94      2766.24 o                         
 -20   2   1      13732.60      12888.78      1180.16 o                         
 -18   2   1     105228.76     102548.39      3504.82 o                         
 -16   2   1     105361.67     103513.38      6703.84 o                         
 -14   2   1      11542.05      11351.49       864.87 o                         
 -12   2   1     172011.45     169074.33      2634.94 o                         
 -10   2   1     183787.56     182710.59      2198.61 o                         
  -8   2   1      16061.63      16163.97       523.19 o                         
  -6   2   1     300107.50     297885.97      3021.93 o                         
  -4   2   1     314205.53     317003.81      2324.20 o                         
  -2   2   1      73384.00      69424.78      1938.81 o                         
   0   2   1     451960.44     448289.88      5380.80 o                         
   2   2   1     252093.55     257651.41      2647.32 o                         
   4   2   1     102782.16     103214.79      1269.12 o                         
   6   2   1     159096.09     160210.16      1331.76 o                         
   8   2   1      44727.86      43372.91       839.85 o                         
  10   2   1     105017.41     100118.45      1708.16 o                         
  12   2   1      64592.13      62568.43      1547.80 o                         
  14   2   1       8997.16       7276.29       777.20 o                         
  16   2   1      99939.57      97495.80      3396.57 o                         
  18   2   1      33436.30      31813.19      2349.39 o                         
  20   2   1       1156.18       1497.93       752.50 o                         
  22   2   1      58392.95      58362.59      3445.85 o                         
  24   2   1       9759.54      10122.01      1580.67 o                         
  26   2   1        798.91        825.62      2821.08 o                         
  28   2   1      22252.62      24761.39      3110.14 o                         
  30   2   1       4424.04       8405.69      3118.69 o                         
 -31   3   1       3396.29       5015.86      2178.82 o                         
 -29   3   1       8405.98      10605.79      2408.99 o                         
 -27   3   1      29879.88      29447.90      3522.43 o                         
 -25   3   1      13364.50      13340.80      2580.64 o                         
 -23   3   1       8577.96       6971.23      1226.21 o                         
 -21   3   1      42997.45      44800.84      2572.02 o                         
 -19   3   1      30827.47      35143.96      2163.68 o                         
 -17   3   1       7664.89       8272.80       934.41 o                         
 -15   3   1     122845.91     125926.77      3283.41 o                         
 -13   3   1      85919.39      84838.02      1935.31 o                         
 -11   3   1      16158.38      16405.15       728.85 o                         
  -9   3   1     352624.28     353639.38      3372.84 o                         
  -7   3   1     168564.09     168532.61      2024.65 o                         
  -5   3   1      30039.09      28705.00       761.53 o                         
  -3   3   1     461760.88     436357.31      7430.86 o                         
  -1   3   1     131686.94     134261.97      2811.60 o                         
   1   3   1      42406.06      42970.10      1621.90 o                         
   3   3   1     425947.75     395497.47      8200.23 o                         
   5   3   1     105229.12     104639.26      1783.67 o                         
   7   3   1      71051.93      71785.77      1148.33 o                         
   9   3   1     246451.00     246949.50      2104.62 o                         
  11   3   1      29571.33      29614.72       980.81 o                         
  13   3   1      56549.57      55922.45      1803.74 o                         
  15   3   1      79526.35      78954.64      2175.09 o                         
  17   3   1        910.77       1058.87       511.10 o                         
  19   3   1      38334.79      37525.89      2553.54 o                         
  21   3   1      37779.30      38647.88      2648.91 o                         
  23   3   1        784.17       2062.55      1193.34 o                         
  25   3   1      27682.89      32802.82      3531.43 o                         
  27   3   1      28260.83      30682.26      3503.21 o                         
  29   3   1       2016.02       3790.85      2393.48 o                         
 -28   4   1        227.19        647.63      1907.68 o                         
 -26   4   1        368.18        953.84      1928.80 o                         
 -24   4   1       2868.75       1366.97      1442.36 o                         
 -22   4   1       1520.67        -82.67       986.81 o                         
 -20   4   1        857.64       1542.27       778.03 o                         
 -18   4   1      16514.83      17188.01      1734.10 o                         
 -16   4   1       2443.76       3868.12       796.27 o                         
 -14   4   1         46.80        136.31       453.98 o                         
 -12   4   1       8319.28       9360.45       742.78 o                         
 -10   4   1        503.89         96.90       316.86 o                         
  -8   4   1        248.50        362.55       266.44 o                         
  -6   4   1      12328.71      11951.83       667.32 o                         
  -4   4   1       5953.63       6034.16       407.82 o                         
  -2   4   1        966.67        933.58       385.51 o                         
   0   4   1      47006.26      46009.58      1906.23 o                         
   2   4   1       9213.95      10491.41       583.13 o                         
   4   4   1         44.38        334.67       207.08 o                         
   6   4   1       8245.67       8682.17       464.81 o                         
   8   4   1         23.69        252.38       231.30 o                         
  10   4   1         60.98        154.92       252.00 o                         
  12   4   1       8808.76       9327.13       822.64 o                         
  14   4   1       1654.81       1940.05       394.19 o                         
  16   4   1        584.64        544.53       374.71 o                         
  18   4   1      12289.05      12299.82      1071.59 o                         
  20   4   1       3113.07       3709.07      4012.73 o                         
  22   4   1        317.35       5335.89      3224.06 o                         
  24   4   1       2571.33       3801.46      2302.00 o                         
  26   4   1         12.26        876.40      2213.89 o                         
 -25   5   1      13669.33      12089.81      3812.83 o                         
 -23   5   1       4054.61       5093.41      2872.30 o                         
 -21   5   1       6399.73       6784.43      1224.76 o                         
 -19   5   1      36883.45      40134.19      2670.62 o                         
 -17   5   1       4558.32       3671.52       630.37 o                         
 -15   5   1      11717.04      11694.83      1212.22 o                         
 -13   5   1      64815.91      63392.65      1524.63 o                         
 -11   5   1       6546.22       6262.85       514.39 o                         
  -9   5   1      21699.26      21216.23       921.56 o                         
  -7   5   1     114121.73     110030.66      2225.04 o                         
  -5   5   1      23449.82      24548.34      1076.27 o                         
  -3   5   1      83721.40      85778.73      5290.77 o                         
  -1   5   1     182763.33     188204.80      5782.57 o                         
   1   5   1      49953.76      48145.57      1951.64 o                         
   3   5   1      67077.46      68724.09      2308.20 o                         
   5   5   1      92032.69      90567.29      2861.99 o                         
   7   5   1      41423.90      41622.55      1320.31 o                         
   9   5   1      16497.63      17232.06       875.81 o                         
  11   5   1      28468.61      28488.44      1576.43 o                         
  13   5   1      36436.85      37652.41      1942.57 o                         
  15   5   1      11673.24      13084.44      1443.21 o                         
  17   5   1      16791.09      15866.37      2288.19 o                         
  19   5   1      29754.52      32825.29      3061.60 o                         
  21   5   1       7916.80       8934.46      3411.15 o                         
  23   5   1       7058.65      11130.83      3565.95 o                         
  25   5   1      14681.79      16385.20      4499.42 o                         
 -24   6   1       9507.90       8392.47      3404.16 o                         
 -22   6   1      23287.70      16120.66      4436.88 o                         
 -20   6   1       6320.05       5746.08      2652.44 o                         
 -18   6   1      32520.84      33464.55      2473.54 o                         
 -16   6   1      64563.57      68950.63      3200.45 o                         
 -14   6   1       7956.40       7953.68      1040.77 o                         
 -12   6   1      79219.67      82192.94      4480.31 o                         
 -10   6   1     112089.66     111798.21      3131.03 o                         
  -8   6   1       9334.71       9422.72       816.78 o                         
  -6   6   1     105053.12     106120.21      3077.94 o                         
  -4   6   1     113821.38     115141.76      5169.86 o                         
  -2   6   1      14345.05      13357.30      1403.62 o                         
   0   6   1      91527.79      92301.48      3957.52 o                         
   2   6   1      83909.45      80428.67      2708.83 o                         
   4   6   1      27796.13      25970.23      1406.26 o                         
   6   6   1      76102.04      76272.07      2632.25 o                         
   8   6   1      54239.66      54372.18      1910.35 o                         
  10   6   1      42499.77      43337.54      1794.10 o                         
  12   6   1      41988.97      44438.49      2127.90 o                         
  14   6   1      20341.37      20607.59      1533.13 o                         
  16   6   1      40003.25      42167.43      3704.69 o                         
  18   6   1      15834.65      16206.91      2349.12 o                         
  20   6   1       3662.02       4695.62      3326.36 o                         
  22   6   1      24102.97      20385.13      4940.46 o                         
  24   6   1       6777.46       6061.68      2925.23 o                         
 -23   7   1       1453.95       8486.21      4065.35 o                         
 -21   7   1      14136.72      18187.74      4633.19 o                         
 -19   7   1       8282.02       7613.28      2819.75 o                         
 -17   7   1        478.32       1948.10      1792.38 o                         
 -15   7   1      33051.74      35906.70      2217.07 o                         
 -13   7   1      18718.94      20008.48      1638.57 o                         
 -11   7   1        162.41        375.52       486.37 o                         
  -9   7   1      42785.17      47399.86      2319.19 o                         
  -7   7   1      24055.69      23957.73      2793.35 o                         
  -5   7   1         34.38        226.40       875.00 o                         
  -3   7   1      29285.23      27387.00      2599.09 o                         
  -1   7   1      15994.26      15166.91      1523.21 o                         
   1   7   1        579.65        971.21       392.31 o                         
   3   7   1      18527.76      18463.97       919.85 o                         
   5   7   1       7589.81       6869.25      1420.78 o                         
   7   7   1       5011.49       5794.98      1290.39 o                         
   9   7   1      13239.67      13533.67      1246.35 o                         
  11   7   1       1877.99       1797.10       619.20 o                         
  13   7   1       7816.98       7437.77      1367.33 o                         
  15   7   1       5674.50       3915.41      1003.22 o                         
  17   7   1         10.67       1436.87      1125.83 o                         
  19   7   1       6344.76       3210.37      2865.39 o                         
  21   7   1       1419.47       7289.48      3752.09 o                         
 -20   8   1         16.94      -1309.33      2030.86 o                         
 -18   8   1      23764.91      21354.76      2503.24 o                         
 -16   8   1       6662.96       4364.20      1274.44 o                         
 -14   8   1        710.68       1894.41       989.83 o                         
 -12   8   1      27718.50      31869.28      2097.55 o                         
 -10   8   1      14766.51      15951.10      1507.97 o                         
  -8   8   1       2469.04       1033.40       806.77 o                         
  -6   8   1      44041.18      43174.98      3691.81 o                         
  -4   8   1      16508.42      18189.82      2306.15 o                         
  -2   8   1       2208.36        685.77       735.39 o                         
   0   8   1      58024.14      55536.83      3018.14 o                         
   2   8   1      18092.63      18704.12      1702.91 o                         
   4   8   1       3328.29       3178.54      1453.75 o                         
   6   8   1      28813.96      30873.05      3160.42 o                         
   8   8   1      24738.78      23887.72      1717.75 o                         
  10   8   1       2901.15       4347.35      1965.39 o                         
  12   8   1      12102.61      16259.99      2049.46 o                         
  14   8   1      17389.56      20374.92      2244.64 o                         
  16   8   1        595.07       1148.84      1057.10 o                         
  18   8   1       7499.80       5026.85      3027.37 o                         
  20   8   1       9293.46      14158.65      4794.65 o                         
 -19   9   1       3871.70       5681.18      2330.20 o                         
 -17   9   1        550.83        537.49      1021.02 o                         
 -15   9   1        640.64       1478.62       940.48 o                         
 -13   9   1       5408.63       6721.07      1508.48 o                         
 -11   9   1        142.78       1207.28      1013.94 o                         
  -9   9   1       4236.03       5271.49      1353.07 o                         
  -7   9   1       5109.46       4235.43      1422.11 o                         
  -5   9   1        231.75        290.91       824.51 o                         
  -3   9   1       2149.59       3002.11      1763.45 o                         
  -1   9   1       7078.48       5278.69      1241.38 o                         
   1   9   1        895.44       2389.92      1425.50 o                         
   3   9   1       3505.15       5982.09      1424.28 o                         
   5   9   1       2471.06       1973.00       980.20 o                         
   7   9   1       1144.97        129.42       957.69 o                         
   9   9   1       7144.62       9527.87      2086.25 o                         
  11   9   1        940.30       1526.78      1176.58 o                         
  13   9   1       3027.21       2817.59      1240.31 o                         
  15   9   1       2967.64       2949.41      1109.40 o                         
  17   9   1       1186.30       3028.34      6404.22 o                         
 -16  10   1        934.89       4319.27      2560.62 o                         
 -14  10   1         38.01       1362.47      1049.62 o                         
 -12  10   1      11617.27      11554.01      1917.26 o                         
 -10  10   1       4233.40       1649.55      1075.80 o                         
  -8  10   1          3.00       1368.62      1064.71 o                         
  -6  10   1      14287.10      11053.19      2062.24 o                         
  -4  10   1       3506.00       2480.37      1899.01 o                         
  -2  10   1         88.44         63.35      1569.79 o                         
   0  10   1       6588.35       2622.52      1809.36 o                         
   2  10   1       1207.07       1215.75       765.84 o                         
   4  10   1       1166.49       3302.77      1335.19 o                         
   6  10   1       5960.05       7292.59      1796.67 o                         
   8  10   1        317.60       -683.20      1391.99 o                         
  10  10   1       2343.26       3066.98      1201.34 o                         
  12  10   1       1530.37       2139.61      1962.16 o                         
  14  10   1        933.30         33.49      1133.01 o                         
 -13  11   1        204.84      27781.02      4976.86 o                         
 -11  11   1          1.06       1010.15      1495.87 o                         
  -9  11   1      37063.12      30699.81      3575.22 o                         
  -7  11   1        119.04        242.86      1759.85 o                         
  -5  11   1         11.05        806.01      1534.59 o                         
  -3  11   1      60576.34      56671.91      7632.37 o                         
  -1  11   1        348.95       -974.20      1392.18 o                         
   1  11   1        110.75      -1540.67      2715.45 o                         
   3  11   1      53168.87      47392.66      4937.31 o                         
   5  11   1        102.03       -204.71      2993.50 o                         
   7  11   1        128.47        597.22      1167.92 o                         
   9  11   1      26543.62      27833.09      3690.18 o                         
  11  11   1        903.41       -154.04      2166.40 o                         
 -32   0   2       1469.60       4680.33      1690.90 o                         
 -30   0   2       2290.24       3260.51      1397.66 o                         
 -28   0   2      17149.72      16058.43      2555.40 o                         
 -26   0   2      10923.91      13272.57      2337.61 o                         
 -24   0   2       5767.35      10167.56      2222.35 o                         
 -22   0   2      28688.00      32854.47      5536.80 o                         
 -20   0   2      33769.16      36464.58      3019.53 o                         
 -18   0   2       4148.99       2932.16       772.32 o                         
 -16   0   2     117130.85     120059.97      3969.50 o                         
 -14   0   2      83766.16      81539.52      3078.46 o                         
 -12   0   2       1047.71        927.62       374.50 o                         
 -10   0   2     324445.12     324119.25      5018.00 o                         
  -8   0   2      91933.59      89694.66      2477.77 o                         
  -6   0   2       1762.91       2338.89       525.20 o                         
  -4   0   2      56423.83      62271.99      1799.12 o                         
  -2   0   2      13588.17      13151.19       473.23 o                         
   2   0   2      87476.88      93417.94      1289.52 o                         
   4   0   2       4047.15       4317.15       366.02 o                         
   6   0   2     101004.77     103266.24      2086.80 o                         
   8   0   2     619303.50     624516.19      4634.50 o                         
  10   0   2        551.12        962.78       266.38 o                         
  12   0   2      84829.63      86019.64      2386.05 o                         
  14   0   2     321908.12     321718.81      6911.87 o                         
  16   0   2       1367.26       1564.19       567.45 o                         
  18   0   2      45570.16      45290.46      2397.72 o                         
  20   0   2      93353.24      96092.43      7951.55 o                         
  22   0   2       1514.82       2530.74      1914.78 o                         
  24   0   2      17991.30      18890.57      2530.03 o                         
  26   0   2      34184.01      33230.18      5512.05 o                         
  28   0   2        427.40       2505.33      1356.21 o                         
 -31   1   2      20060.16      21575.21      2515.98 o                         
 -29   1   2         24.00        332.73       818.75 o                         
 -27   1   2       6498.24       5205.40      1221.70 o                         
 -25   1   2      60039.60      61992.48      3815.40 o                         
 -23   1   2       2270.92       3627.23      1279.94 o                         
 -21   1   2      15815.42      16487.25      2212.81 o                         
 -19   1   2     142329.39     142040.48      3945.73 o                         
 -17   1   2       4702.27       4279.76       638.02 o                         
 -15   1   2      42184.56      42625.70      1760.17 o                         
 -13   1   2     375823.25     369891.44      5193.41 o                         
 -11   1   2       1739.16       1685.64       253.52 o                         
  -9   1   2      50038.54      50384.23      1082.89 o                         
  -7   1   2     399506.00     397074.91      2753.13 o                         
  -5   1   2        688.04        547.87       124.95 o                         
  -3   1   2       4835.94       4998.92       290.85 o                         
  -1   1   2      59757.75      60973.74      1547.54 o                         
   1   1   2       2655.19       2768.84       239.57 o                         
   3   1   2        856.51        902.18        94.12 o                         
   5   1   2     212832.80     215154.09      1427.61 o                         
   7   1   2      36415.02      36579.58       754.55 o                         
   9   1   2         26.90         41.10       208.90 o                         
  11   1   2     176140.47     175909.47      3319.75 o                         
  13   1   2      38893.21      38382.31      1413.14 o                         
  15   1   2        260.98        297.34       337.56 o                         
  17   1   2      43540.06      44362.18      1655.61 o                         
  19   1   2      21213.79      20014.65      1397.64 o                         
  21   1   2        215.91        678.69       731.16 o                         
  23   1   2      21349.37      22086.03      2265.15 o                         
  25   1   2       7448.62       9594.77      1581.78 o                         
  27   1   2       2237.42       1703.65       866.15 o                         
  29   1   2      12222.67      11961.58      2314.74 o                         
  31   1   2       1437.51       3554.98      2016.83 o                         
 -32   2   2        287.33       1777.45      2154.06 o                         
 -30   2   2       1203.97       1233.00      1349.77 o                         
 -28   2   2       4761.34       5295.02      1828.18 o                         
 -26   2   2       1153.92        900.35      1031.38 o                         
 -24   2   2       4015.87       3885.99      1572.47 o                         
 -22   2   2      16425.89      16109.03      2370.34 o                         
 -20   2   2       4207.57       4305.08       969.35 o                         
 -18   2   2       8205.29       9707.68      1085.19 o                         
 -16   2   2      24646.93      23215.03      1430.32 o                         
 -14   2   2       6112.62       5278.72       590.90 o                         
 -12   2   2      11349.56      11018.82       628.05 o                         
 -10   2   2      29627.10      29376.44       797.54 o                         
  -8   2   2       8520.03       8980.01       397.15 o                         
  -6   2   2      26099.92      26377.82       653.41 o                         
  -4   2   2     104715.19     109039.46      1997.08 o                         
  -2   2   2      18442.57      17722.87      1074.69 o                         
   0   2   2      36544.65      36134.36       962.85 o                         
   2   2   2      93633.47      96058.98      2159.82 o                         
   4   2   2      16054.91      16246.50       459.39 o                         
   6   2   2      19669.81      20020.87       454.00 o                         
   8   2   2      12780.16      12428.50       444.16 o                         
  10   2   2       7796.96       7747.42       409.02 o                         
  12   2   2      16530.01      16437.53       782.13 o                         
  14   2   2       8528.70       8611.77       982.21 o                         
  16   2   2       3607.55       3329.11       834.41 o                         
  18   2   2       9105.55       9780.49      1346.75 o                         
  20   2   2       4831.03      10655.44      2122.62 o                         
  22   2   2       1982.68       3306.52      1052.48 o                         
  24   2   2       2520.83       1897.96       855.77 o                         
  26   2   2        140.24       2513.47      1253.74 o                         
  28   2   2       1403.72       1402.74      1744.05 o                         
  30   2   2        636.31       2337.10      2185.75 o                         
 -31   3   2       2447.21       5406.48      2467.41 o                         
 -29   3   2       3837.53       1296.55      1165.93 o                         
 -27   3   2         27.82        108.57      1187.52 o                         
 -25   3   2       4812.51       6038.22      1425.50 o                         
 -23   3   2      13666.76      12865.19      1944.29 o                         
 -21   3   2        174.09       1461.85       666.38 o                         
 -19   3   2      13928.53      13398.58      1505.93 o                         
 -17   3   2      33185.85      33871.51      1860.95 o                         
 -15   3   2       3727.74       3839.13       613.30 o                         
 -13   3   2      32029.35      32520.06      1148.02 o                         
 -11   3   2      50887.94      47937.82      1169.83 o                         
  -9   3   2      14352.47      14089.52       607.04 o                         
  -7   3   2      29363.74      30434.82       818.02 o                         
  -5   3   2      43156.09      41040.00       920.65 o                         
  -3   3   2      32484.38      31499.26      1685.51 o                         
  -1   3   2      17376.80      18524.85      1240.09 o                         
   1   3   2      18946.11      19918.62       767.75 o                         
   3   3   2      72831.78      74914.52      1387.21 o                         
   5   3   2      63102.17      62802.91      1102.28 o                         
   7   3   2       6433.15       6574.11       383.45 o                         
   9   3   2      77278.16      75990.60      1081.22 o                         
  11   3   2      83954.23      84921.26      1669.83 o                         
  13   3   2       1848.28       1768.81       320.51 o                         
  15   3   2      45309.80      42994.10      1514.43 o                         
  17   3   2      41871.93      41367.62      2460.44 o                         
  19   3   2        294.04        169.43       604.31 o                         
  21   3   2      22590.32      22144.30      2032.78 o                         
  23   3   2      12567.41      11228.39      2054.06 o                         
  25   3   2         11.84        909.04      1138.98 o                         
  27   3   2       9509.92       7899.59      2883.14 o                         
 -28   4   2      93580.08      91396.59      9477.43 o                         
 -26   4   2        816.91       1537.39      1370.94 o                         
 -24   4   2      15828.46      18192.55      2211.57 o                         
 -22   4   2     313260.19     312991.03     11519.68 o                         
 -20   4   2       1349.02       3587.00       969.22 o                         
 -18   4   2      48257.52      52412.46      2819.20 o                         
 -16   4   2     677749.81     713970.44     12058.41 o                         
 -14   4   2       1609.31       1642.17       478.01 o                         
 -12   4   2      59733.11      57814.71      1883.64 o                         
 -10   4   2     863534.88     856106.69      9305.58 o                         
  -8   4   2        378.73        496.03       184.22 o                         
  -6   4   2      33098.00      31763.28      1070.89 o                         
  -4   4   2     800222.12     793932.81      7643.12 o                         
  -2   4   2       4175.54       4272.77       522.50 o                         
   0   4   2      10762.28      10620.65       669.78 o                         
   2   4   2     638441.06     626910.94      7737.37 o                         
   4   4   2      30628.60      29394.36       983.37 o                         
   6   4   2       4161.05       3435.27       331.57 o                         
   8   4   2     497022.50     496534.72      4243.00 o                         
  10   4   2      59704.07      62999.56      1350.59 o                         
  12   4   2       1673.24       1586.23       583.24 o                         
  14   4   2     348985.28     341718.94      4794.89 o                         
  16   4   2      51948.99      51303.28      1667.60 o                         
  18   4   2       1427.26       1410.02       502.45 o                         
  20   4   2     152204.20     142910.78     11675.56 o                         
  22   4   2      23367.12      16564.73      4433.46 o                         
  24   4   2       4351.99       -897.60      2119.04 o                         
  26   4   2      42549.93      38469.30      6344.04 o                         
 -27   5   2      13954.38       9153.57      3450.19 o                         
 -25   5   2      11780.33      13701.78      4717.47 o                         
 -23   5   2          5.34      -1643.70      2210.37 o                         
 -21   5   2      17416.41      21306.96      2129.99 o                         
 -19   5   2       7075.42       6340.27      1274.98 o                         
 -17   5   2        220.22        353.51       600.97 o                         
 -15   5   2      30240.13      33043.18      1507.94 o                         
 -13   5   2      25106.02      26568.21      1293.77 o                         
 -11   5   2        481.82        829.81       266.66 o                         
  -9   5   2      52555.02      52024.88      1396.59 o                         
  -7   5   2      52303.23      51776.20      1436.10 o                         
  -5   5   2       5770.01       5195.26       467.12 o                         
  -3   5   2      44345.96      42914.91      1263.34 o                         
  -1   5   2      17896.36      17429.50      1291.17 o                         
   1   5   2      18322.78      18691.61      1307.02 o                         
   3   5   2      21946.26      21584.31       850.62 o                         
   5   5   2      11109.19      10892.63       726.93 o                         
   7   5   2      30884.33      31834.12      1041.30 o                         
   9   5   2       6725.51       6912.55       524.72 o                         
  11   5   2        420.70        701.08       352.76 o                         
  13   5   2      24094.96      23965.79      1489.32 o                         
  15   5   2       2981.72       2828.63       730.29 o                         
  17   5   2       9079.73       8386.40      1239.62 o                         
  19   5   2      14848.18      16072.63      4457.38 o                         
  21   5   2       1980.66      -1045.39      1788.08 o                         
  23   5   2        216.83       -130.23      2030.87 o                         
  25   5   2       8096.24       6561.70      2879.54 o                         
 -24   6   2       6256.28       8318.03      3400.43 o                         
 -22   6   2       1726.05       2963.68      2059.09 o                         
 -20   6   2       4888.67       7603.52      1800.50 o                         
 -18   6   2      19802.59      20834.65      2782.19 o                         
 -16   6   2       1524.78        494.55       811.85 o                         
 -14   6   2       6552.39       5847.43      1339.88 o                         
 -12   6   2      25306.73      23577.43      1188.29 o                         
 -10   6   2       1248.63       1274.25       396.69 o                         
  -8   6   2      10840.03      10239.71       759.31 o                         
  -6   6   2      33451.30      32381.02      1287.06 o                         
  -4   6   2         17.43       -495.16       547.49 o                         
  -2   6   2      19166.28      19151.04      1330.49 o                         
   0   6   2      41933.15      40314.27      1514.55 o                         
   2   6   2         38.77        125.21       439.21 o                         
   4   6   2      15948.66      15616.51      1483.83 o                         
   6   6   2      29948.00      30689.48      1463.18 o                         
   8   6   2       6421.46       6828.66       676.23 o                         
  10   6   2      12506.02      13683.57       956.93 o                         
  12   6   2      17794.16      20885.93      1442.82 o                         
  14   6   2        187.79       1813.85       638.67 o                         
  16   6   2       9179.14       8815.25      1879.42 o                         
  18   6   2       9052.23       7741.30      3397.16 o                         
  20   6   2        101.24      -1421.96      2171.65 o                         
  22   6   2       3565.33       6547.08      3150.34 o                         
 -23   7   2       1324.79       6680.54      3283.95 o                         
 -21   7   2       1366.40       1657.82      2037.96 o                         
 -19   7   2      95923.83     105885.12      9518.35 o                         
 -17   7   2       2640.54       2603.43      1031.25 o                         
 -15   7   2       1567.46       1737.30       675.21 o                         
 -13   7   2     119903.76     125403.95      5308.01 o                         
 -11   7   2       3305.89       3833.68       820.52 o                         
  -9   7   2        107.13        466.04       559.38 o                         
  -7   7   2     135307.17     131688.98      4320.18 o                         
  -5   7   2        743.40        953.15      1953.47 o                         
  -3   7   2          6.40         86.01       681.01 o                         
  -1   7   2     171367.09     159331.81      4914.27 o                         
   1   7   2        187.09       -388.17       388.17 o                         
   3   7   2        389.14       1066.86       445.54 o                         
   5   7   2     102732.63     104489.94      5822.74 o                         
   7   7   2       2198.46       2401.73       545.82 o                         
   9   7   2        969.49        858.00       588.24 o                         
  11   7   2      71535.49      76115.76      3851.00 o                         
  13   7   2       4909.41       2845.20       976.67 o                         
  15   7   2        666.06        808.49       682.23 o                         
  17   7   2      60140.27      62902.71      7460.46 o                         
  19   7   2       4122.68       1210.87      2485.10 o                         
  21   7   2         31.85       2203.33      2565.86 o                         
 -20   8   2       3964.22       6075.56      1868.17 o                         
 -18   8   2         84.60        459.04      1292.04 o                         
 -16   8   2      22012.48      21659.50      2440.52 o                         
 -14   8   2       5078.29       3671.91      1475.90 o                         
 -12   8   2        242.13        229.90       756.96 o                         
 -10   8   2      18279.29      20048.79      1712.40 o                         
  -8   8   2       2700.12       1395.76       732.43 o                         
  -6   8   2         30.15        520.91      1015.43 o                         
  -4   8   2      25053.18      24923.94      2715.02 o                         
  -2   8   2        206.55       -269.10       726.97 o                         
   0   8   2       1729.58       1721.38       526.08 o                         
   2   8   2      37141.95      38692.00      1569.57 o                         
   4   8   2        449.42       1668.35      1397.33 o                         
   6   8   2       6499.87       6618.00      1682.67 o                         
   8   8   2      45913.45      49453.87      3908.10 o                         
  10   8   2       1186.11         68.15      1025.63 o                         
  12   8   2       8800.05       5097.58      1516.77 o                         
  14   8   2      57196.50      59438.36      3764.69 o                         
  16   8   2       1226.87       1904.97      1204.58 o                         
  18   8   2       5593.27       7529.43      3467.27 o                         
 -19   9   2      22812.70      25947.50      2806.88 o                         
 -17   9   2         41.49       2285.52      1149.21 o                         
 -15   9   2      11384.40      11114.35      1817.82 o                         
 -13   9   2      30046.01      30849.18      2829.39 o                         
 -11   9   2        279.04        808.83       935.39 o                         
  -9   9   2       8325.24       7816.79      1361.39 o                         
  -7   9   2      18429.36      16900.55      2519.36 o                         
  -5   9   2       1198.85        804.45       962.66 o                         
  -3   9   2       4518.79       5379.42      1409.42 o                         
  -1   9   2       9419.72      10422.33      1715.28 o                         
   1   9   2       3503.36       3105.20      1129.73 o                         
   3   9   2       2344.00       3854.26      1784.58 o                         
   5   9   2       6755.86       5725.92      1543.28 o                         
   7   9   2       7120.28       6376.38      1685.95 o                         
   9   9   2       1087.62       1855.78       883.89 o                         
  11   9   2       9183.30      10927.02      1833.60 o                         
  13   9   2       7333.89       6977.01      1494.44 o                         
  15   9   2        477.83       2783.01      1269.61 o                         
  17   9   2       7663.48       7923.80      3372.34 o                         
 -18  10   2       3952.50       3801.53      1967.65 o                         
 -16  10   2       6070.23       8251.85      2266.77 o                         
 -14  10   2       2032.42       6013.99      1635.50 o                         
 -12  10   2       6959.38       8728.22      1721.60 o                         
 -10  10   2       7760.46       6885.29      1964.85 o                         
  -8  10   2       2338.85       3134.78      1351.73 o                         
  -6  10   2      10875.31       9559.38      2004.90 o                         
  -4  10   2      11797.93      12257.17      2754.82 o                         
  -2  10   2       3468.00       4688.56      2604.75 o                         
   0  10   2      10724.31       7836.54      3017.03 o                         
   2  10   2       9312.81      12942.43      2150.14 o                         
   4  10   2       3609.04       4255.91      1264.98 o                         
   6  10   2       7536.12       6689.64      1657.60 o                         
   8  10   2       3171.21       4806.65      1276.37 o                         
  10  10   2       2806.91       2750.89      1663.82 o                         
  12  10   2       5231.79       6486.62      1654.05 o                         
  14  10   2       1519.94        363.06      1095.76 o                         
 -13  11   2      25966.47      23455.48      4873.50 o                         
 -11  11   2       4200.41       1520.62      1858.54 o                         
  -9  11   2      12599.56      11909.99      2269.30 o                         
  -7  11   2      32996.67      21064.18      4631.23 o                         
  -5  11   2       4621.84       8958.39      3544.64 o                         
  -3  11   2      16607.72      17498.34      4457.32 o                         
  -1  11   2      28173.51      23784.65      5014.71 o                         
   1  11   2       3540.54       2549.14      1589.93 o                         
   3  11   2      21146.35      19280.17      3152.85 o                         
   5  11   2      33403.56      31906.39      4094.29 o                         
   7  11   2       2755.36       2026.98      2215.76 o                         
   9  11   2      20399.08      22185.12      2577.19 o                         
  11  11   2      25587.91      24295.29      5878.81 o                         
 -31   1   3      14199.17      15954.35      2224.80 o                         
 -29   1   3      13901.85      11697.60      1582.78 o                         
 -27   1   3       3833.00       5066.34      1218.15 o                         
 -25   1   3      37266.34      39882.89      3368.75 o                         
 -23   1   3      31363.75      31860.47      2495.42 o                         
 -21   1   3       5350.12       3505.38       950.18 o                         
 -19   1   3      77014.23      76584.53      3017.26 o                         
 -17   1   3      53856.48      50192.59      2013.18 o                         
 -15   1   3       2037.18       1339.08       455.09 o                         
 -13   1   3     158515.23     158762.14      2701.78 o                         
 -11   1   3      72912.09      72391.02      1498.51 o                         
  -9   1   3         75.42        325.49       200.80 o                         
  -7   1   3     135772.38     132912.34      1675.88 o                         
  -5   1   3      47776.06      47278.07       820.30 o                         
  -3   1   3       1517.92       1909.12       199.81 o                         
  -1   1   3      29868.58      32804.54       806.28 o                         
   1   1   3      17132.60      17577.57       487.99 o                         
   3   1   3      15150.85      15702.04       403.17 o                         
   5   1   3      96655.10      96507.48      1065.19 o                         
   7   1   3      24185.88      24608.40       560.45 o                         
   9   1   3      19953.45      20752.01       765.23 o                         
  11   1   3      91719.76      92902.02      2096.27 o                         
  13   1   3      16748.21      16357.91      1057.69 o                         
  15   1   3       5385.61       5184.98       813.73 o                         
  17   1   3      45882.86      45877.08      1754.48 o                         
  19   1   3       9298.84      10430.27      1546.57 o                         
  21   1   3        337.95       -124.34       763.08 o                         
  23   1   3      30166.21      29916.16      2536.34 o                         
  25   1   3       7033.88       6722.77      1244.78 o                         
  27   1   3         98.84        509.18      1157.57 o                         
  29   1   3      16831.18      14053.69      2407.17 o                         
 -32   2   3       4715.31       6934.37      2837.11 o                         
 -30   2   3      12956.54      15028.71      2678.74 o                         
 -28   2   3       6522.88       6865.71      1461.73 o                         
 -26   2   3      12446.06      13698.60      1816.68 o                         
 -24   2   3      26192.02      27172.89      2368.72 o                         
 -22   2   3      22984.06      22344.94      2029.01 o                         
 -20   2   3      21480.59      21621.97      1915.60 o                         
 -18   2   3      37449.04      38940.30      2046.67 o                         
 -16   2   3      15449.79      15234.72      1091.59 o                         
 -14   2   3      19809.11      17600.93      1035.17 o                         
 -12   2   3      37302.42      36870.88      1097.25 o                         
 -10   2   3         29.18        217.55       187.94 o                         
  -8   2   3       9623.84      10147.54       491.62 o                         
  -6   2   3      10448.78      10261.70       594.70 o                         
  -4   2   3         23.14        267.67       245.45 o                         
  -2   2   3       6351.69       6030.08       511.38 o                         
   0   2   3        617.23        861.97       189.16 o                         
   2   2   3       8774.57       9836.34       554.50 o                         
   4   2   3       1022.76        889.72       146.86 o                         
   6   2   3        987.69       1149.68       183.34 o                         
   8   2   3      27007.38      28423.16       680.79 o                         
  10   2   3       3645.17       4069.58       363.49 o                         
  12   2   3        609.87        255.39       407.77 o                         
  14   2   3       2108.72       2795.14       568.28 o                         
  16   2   3         55.27        153.47       458.44 o                         
  18   2   3         35.10        400.72       777.46 o                         
  20   2   3        500.89       1139.92       758.81 o                         
  22   2   3       1206.73       2799.62       999.19 o                         
  24   2   3       2808.73       5653.47      8857.81 o                         
  26   2   3        563.56       2234.45      2504.29 o                         
  28   2   3       1152.79       1932.35      1949.95 o                         
 -31   3   3        908.64       1861.95      2140.01 o                         
 -29   3   3          3.77        282.82      1366.90 o                         
 -27   3   3      21475.84      17482.03      2276.67 o                         
 -25   3   3        586.64       1462.46       739.55 o                         
 -23   3   3        111.39       1028.88       781.11 o                         
 -21   3   3      38951.22      39355.06      2600.31 o                         
 -19   3   3      24824.53      23114.50      1931.68 o                         
 -17   3   3         86.48         13.50       447.91 o                         
 -15   3   3      41529.36      39429.86      1691.52 o                         
 -13   3   3      44800.08      43993.61      1444.51 o                         
 -11   3   3       3329.01       3373.53       342.96 o                         
  -9   3   3      29172.91      28457.27       899.03 o                         
  -7   3   3      79297.91      79297.51      1533.76 o                         
  -5   3   3      24975.59      23684.62      1573.09 o                         
  -3   3   3      23809.96      23942.41      1558.12 o                         
  -1   3   3     207888.25     197022.67      5445.08 o                         
   1   3   3      49837.43      47687.52      1529.16 o                         
   3   3   3       6788.17       7809.71       631.57 o                         
   5   3   3     158013.59     162585.64      1639.57 o                         
   7   3   3      25578.95      26580.13       780.62 o                         
   9   3   3       2700.97       2513.36       298.85 o                         
  11   3   3     153692.98     154748.22      2413.97 o                         
  13   3   3      21389.11      19598.30       967.66 o                         
  15   3   3       4517.61       4516.98       472.63 o                         
  17   3   3     100227.32      91119.30      3515.71 o                         
  19   3   3      11525.01      13351.75      1487.15 o                         
  21   3   3       3738.09       2604.72      1077.49 o                         
  23   3   3      19541.73      22458.48      2864.63 o                         
  25   3   3        577.10       -367.41      1000.00 o                         
  27   3   3       2478.49       4044.31      1953.52 o                         
 -28   4   3         73.68       2645.46      1642.33 o                         
 -26   4   3       2321.17        818.66       935.22 o                         
 -24   4   3       1369.02       3030.28       983.66 o                         
 -22   4   3       7346.99       8689.88      1268.28 o                         
 -20   4   3       5537.96       8172.44      1337.14 o                         
 -18   4   3       3309.57       2320.41       746.33 o                         
 -16   4   3       8510.70       7297.50       942.95 o                         
 -14   4   3      13028.03      13303.55       907.69 o                         
 -12   4   3       5825.08       5300.19       526.71 o                         
 -10   4   3        456.72        781.81       253.46 o                         
  -8   4   3      21701.29      21711.38       811.95 o                         
  -6   4   3       3242.21       3838.20       483.56 o                         
  -4   4   3       6558.55       6192.85       922.16 o                         
  -2   4   3      16983.50      16812.75      2705.19 o                         
   0   4   3        711.08        464.76       366.73 o                         
   2   4   3       2200.38       2089.25       273.10 o                         
   4   4   3      32996.06      34228.76      1076.56 o                         
   6   4   3       2936.43       2574.94       299.28 o                         
   8   4   3        755.42        687.80       225.89 o                         
  10   4   3      32244.57      33460.85      1194.17 o                         
  12   4   3       2131.34       2216.27       489.30 o                         
  14   4   3       1311.57       1805.04       408.34 o                         
  16   4   3      10960.60      11276.50      1321.05 o                         
  18   4   3       1082.84       1460.71      1495.91 o                         
  20   4   3        692.09       2541.26      2073.13 o                         
  22   4   3       5210.68       6487.49      2988.54 o                         
  24   4   3       2129.48       2745.47      2808.83 o                         
  26   4   3        752.13       2548.29      1861.94 o                         
 -27   5   3       8160.79       8392.22      3393.50 o                         
 -25   5   3       8216.99       4153.91      2756.36 o                         
 -23   5   3         19.84       1519.61      1199.69 o                         
 -21   5   3      18656.22      23828.12      1967.19 o                         
 -19   5   3      27347.89      29365.94      2345.60 o                         
 -17   5   3        691.66        503.10       530.49 o                         
 -15   5   3      28149.81      27912.66      1454.91 o                         
 -13   5   3     102997.18     105188.38      2587.36 o                         
 -11   5   3       2994.83       2405.54       401.09 o                         
  -9   5   3      21401.37      20549.48       869.70 o                         
  -7   5   3     166573.30     155232.41      2536.66 o                         
  -5   5   3       2939.03       3266.15       390.00 o                         
  -3   5   3       6557.55       6685.12       657.95 o                         
  -1   5   3     160791.41     148457.98      3493.10 o                         
   1   5   3       3898.61       3729.01       322.90 o                         
   3   5   3       2938.08       2684.14       406.94 o                         
   5   5   3     236770.78     227946.80      3849.52 o                         
   7   5   3      12419.44      12121.06       625.73 o                         
   9   5   3       3040.78       3248.29       389.78 o                         
  11   5   3     176780.39     184616.62      3387.60 o                         
  13   5   3       7855.71       9440.04      1001.29 o                         
  15   5   3       1810.71       1214.22       656.21 o                         
  17   5   3      69263.00      71630.59      5952.43 o                         
  19   5   3        923.32       1210.80      1897.15 o                         
  21   5   3       1331.84       1341.04      2414.57 o                         
  23   5   3      26885.75      23411.11      5180.17 o                         
  25   5   3         25.40       1851.36      2632.73 o                         
 -24   6   3      13701.89      10575.96      4006.47 o                         
 -22   6   3        419.87       -243.84       905.94 o                         
 -20   6   3       4456.85       3546.04      1033.60 o                         
 -18   6   3      13604.58      16334.53      1589.75 o                         
 -16   6   3         33.12        -44.99       482.44 o                         
 -14   6   3       2821.61       2889.04       667.53 o                         
 -12   6   3       9596.63       9491.12       684.70 o                         
 -10   6   3       5101.78       5867.90       571.34 o                         
  -8   6   3         85.83         86.05       298.59 o                         
  -6   6   3       3835.23       3696.03       431.62 o                         
  -4   6   3      28074.26      29015.82      1124.75 o                         
  -2   6   3       6313.22       5556.75       911.48 o                         
   0   6   3        259.05        940.74       403.88 o                         
   2   6   3      43344.26      44720.66      1145.54 o                         
   4   6   3       7346.63       7465.78       563.22 o                         
   6   6   3        353.07        263.27       397.10 o                         
   8   6   3      32326.51      33615.55      1162.06 o                         
  10   6   3       2519.41       2618.83       515.67 o                         
  12   6   3        696.18        661.75       725.78 o                         
  14   6   3      18317.89      20218.83      2005.26 o                         
  16   6   3        596.44        990.33       729.63 o                         
  18   6   3          4.64      -2787.60      2787.60 o                         
  20   6   3       6580.54       7842.91      3396.95 o                         
  22   6   3         90.02       5131.72      2886.15 o                         
 -23   7   3       5790.85       8578.43      3622.16 o                         
 -21   7   3       1341.94       1699.39      1585.66 o                         
 -19   7   3      79520.62      80598.05      4505.45 o                         
 -17   7   3       6175.48       7899.38      1075.84 o                         
 -15   7   3        590.75        510.22       660.89 o                         
 -13   7   3     127822.15     129892.14      4133.86 o                         
 -11   7   3       5693.81       6440.16       942.55 o                         
  -9   7   3        254.12        980.29       671.20 o                         
  -7   7   3     121811.51     119672.05      3849.39 o                         
  -5   7   3       2498.25       3097.55       909.70 o                         
  -3   7   3       3152.06       3366.80      1293.60 o                         
  -1   7   3      86737.14      82664.11      3217.73 o                         
   1   7   3          2.54        230.51       357.14 o                         
   3   7   3       8236.52       8368.11       689.27 o                         
   5   7   3      89225.15      90477.41      3077.65 o                         
   7   7   3        718.62       1259.47       521.69 o                         
   9   7   3       6409.25       6033.45       693.76 o                         
  11   7   3      82325.55      91309.95      3491.54 o                         
  13   7   3        797.43        164.64       724.39 o                         
  15   7   3       1110.45       1798.85      1075.01 o                         
  17   7   3      51033.96      47974.05      7575.22 o                         
  19   7   3         54.09       -151.35      2069.58 o                         
  21   7   3          2.17       -242.86      2175.17 o                         
 -20   8   3       9113.85       9426.26      1795.22 o                         
 -18   8   3       2753.72       1462.24      1355.29 o                         
 -16   8   3      24306.69      24349.23      2555.02 o                         
 -14   8   3      10884.32      11986.90      1422.72 o                         
 -12   8   3       4413.46       5935.11      1066.49 o                         
 -10   8   3      36407.44      42777.61      2434.97 o                         
  -8   8   3       7792.36       7459.49      1238.76 o                         
  -6   8   3       6105.40       7214.50      1755.23 o                         
  -4   8   3      80364.23      79325.69      4733.27 o                         
  -2   8   3       6946.22       8482.01      1579.60 o                         
   0   8   3       5915.55       6042.29       998.77 o                         
   2   8   3      80956.05      80520.50      2834.71 o                         
   4   8   3       4587.44       3553.60       691.69 o                         
   6   8   3       2997.52       3882.87      1193.26 o                         
   8   8   3      39484.73      39425.67      2826.12 o                         
  10   8   3       2834.41       3727.37      1105.15 o                         
  12   8   3       2547.11       1732.51      1265.38 o                         
  14   8   3      26639.04      29976.52      2708.80 o                         
  16   8   3       2315.15        851.73      1013.71 o                         
  18   8   3       1614.33      -2629.29      2812.32 o                         
 -19   9   3       5708.56       5988.72      1552.81 o                         
 -17   9   3      10199.18       8336.86      1770.81 o                         
 -15   9   3       1154.71       2037.21      1247.12 o                         
 -13   9   3       1683.14       -347.84      1395.60 o                         
 -11   9   3       7941.30      10829.13      1659.70 o                         
  -9   9   3       1924.50        931.02      1383.29 o                         
  -7   9   3       1413.56       2867.78      1158.94 o                         
  -5   9   3       5842.58       6459.55      1657.09 o                         
  -3   9   3       3279.63       2363.61      1379.82 o                         
  -1   9   3       5700.07       3471.41      2897.07 o                         
   1   9   3       5827.05       7235.56      1688.02 o                         
   3   9   3       3267.46       3411.21      1352.89 o                         
   5   9   3       1514.33       1676.26       972.56 o                         
   7   9   3       5184.15       5273.34      1827.04 o                         
   9   9   3       3778.45       3523.77      1515.73 o                         
  11   9   3       1826.17       3536.06      1208.38 o                         
  13   9   3       7372.61       5374.29      1084.90 o                         
  15   9   3       4597.35       2287.19      1573.44 o                         
  17   9   3       4878.85       3375.69      1960.64 o                         
 -18  10   3        166.88         66.87      1341.01 o                         
 -16  10   3      12553.38      15998.34      2928.68 o                         
 -14  10   3       7896.62       8766.35      2262.06 o                         
 -12  10   3       1397.27       4105.07      1508.84 o                         
 -10  10   3      26046.48      27992.46      3237.97 o                         
  -8  10   3      10289.56      13858.96      2514.66 o                         
  -6  10   3       5149.55       3607.02      1411.54 o                         
  -4  10   3      17206.64      20185.40      4605.36 o                         
  -2  10   3       6534.60       5399.92      2608.44 o                         
   0  10   3       9566.60       5724.13      2816.30 o                         
   2  10   3      14668.77      15345.90      2302.34 o                         
   4  10   3       3346.57       3767.78      1628.27 o                         
   6  10   3       9887.74       9141.19      2225.71 o                         
   8  10   3      18429.34      17423.59      1937.84 o                         
  10  10   3        960.69       1864.90      1893.31 o                         
  12  10   3       3997.17       4562.03      1650.98 o                         
  14  10   3       9303.79      13927.48      2765.66 o                         
 -13  11   3        184.62       4529.86      2812.24 o                         
 -11  11   3       2351.83       3153.78      1981.67 o                         
  -7  11   3          5.53       3107.89      2516.58 o                         
  -5  11   3        829.93       1995.70      1935.86 o                         
  -3  11   3       2954.71       3896.51      2460.40 o                         
  -1  11   3        636.84       -183.03      1626.12 o                         
   1  11   3        347.81        612.43      1868.97 o                         
   3  11   3       2782.16       -640.07      1573.61 o                         
   5  11   3        252.74        874.78      1937.51 o                         
   7  11   3         81.47      -1471.66      2335.32 o                         
   9  11   3       2167.15       3970.20      1315.24 o                         
  11  11   3       1180.01       2235.62      1403.32 o                         
 -32   0   4      27615.97      27145.24      3482.26 o                         
 -30   0   4      11141.67      11102.02      2185.18 o                         
 -28   0   4      25484.54      31056.54      3846.24 o                         
 -26   0   4      49865.67      52404.59      4735.66 o                         
 -24   0   4       8353.54       8010.22      2075.48 o                         
 -22   0   4      40249.34      41174.01      3272.35 o                         
 -20   0   4      67914.87      65467.82      5604.64 o                         
 -18   0   4       3545.25       2310.44       964.09 o                         
 -16   0   4      19938.20      19518.09      1628.54 o                         
 -14   0   4      32130.17      33628.83      1958.93 o                         
 -12   0   4        824.56       1230.35       512.38 o                         
 -10   0   4       6387.88       6927.01      1090.44 o                         
  -8   0   4      32839.77      35296.40      1957.14 o                         
  -6   0   4       4759.04       4811.93      1140.80 o                         
  -4   0   4      52761.64      53553.57      1669.67 o                         
  -2   0   4     180683.61     177628.44      2251.99 o                         
   0   0   4      13856.33      12586.12       719.01 o                         
   2   0   4      31334.81      30305.84      1009.32 o                         
   4   0   4      32371.24      33708.98      1118.66 o                         
   6   0   4       2818.79       3506.81       459.15 o                         
   8   0   4      11690.15      10666.85      1350.60 o                         
  10   0   4      14610.64      13018.70      1191.91 o                         
  12   0   4      12873.88      12072.92      1274.01 o                         
  14   0   4      28206.62      27760.01      2985.17 o                         
  16   0   4      42775.26      37627.57      8649.35 o                         
  18   0   4      12755.49      12788.37      2431.14 o                         
  20   0   4      29807.62      33351.61      3729.13 o                         
  22   0   4      28565.09      32548.85      3156.26 o                         
  24   0   4      11524.36      12993.90      2090.33 o                         
  26   0   4      17133.62      16889.68      2478.83 o                         
 -31   1   4       2187.60       1647.91      1250.80 o                         
 -29   1   4       3810.84       4543.32      1086.11 o                         
 -27   1   4      16619.63      17451.92      2421.61 o                         
 -25   1   4        717.86       1236.50       840.97 o                         
 -23   1   4      21164.11      19496.74      2310.63 o                         
 -21   1   4      35965.41      35142.57      2112.06 o                         
 -19   1   4        504.34       -643.63       654.62 o                         
 -17   1   4      54257.81      51164.16      2146.24 o                         
 -15   1   4      36223.72      34547.12      1484.84 o                         
 -13   1   4       2769.24       3553.74       516.59 o                         
 -11   1   4     100048.85      98066.84      1852.39 o                         
  -9   1   4      25621.00      26533.18       978.38 o                         
  -7   1   4      29555.06      29719.65       767.14 o                         
  -5   1   4     290306.56     293262.34      2660.27 o                         
  -3   1   4      43256.84      43481.54       952.72 o                         
  -1   1   4      91429.03      91116.24      1784.18 o                         
   1   1   4     321276.19     327012.12      2355.96 o                         
   3   1   4      32315.04      32176.15       758.28 o                         
   5   1   4      33332.16      35281.08       677.93 o                         
   7   1   4     103890.64     104030.29      1297.72 o                         
   9   1   4      25082.98      25259.62       979.68 o                         
  11   1   4      17328.66      16368.68       946.44 o                         
  13   1   4      59639.48      59881.99      1930.06 o                         
  15   1   4      30695.06      30537.77      1310.51 o                         
  17   1   4       5990.51       5162.18       500.35 o                         
  19   1   4      24242.52      23495.01      1857.59 o                         
  21   1   4      26691.90      25394.02      2324.56 o                         
  23   1   4        139.62        -30.77      1002.77 o                         
  25   1   4       1547.25       2304.53       987.00 o                         
  27   1   4      18111.20      18781.19      3029.72 o                         
  29   1   4        101.50       -883.44      1925.27 o                         
 -32   2   4        571.39        193.58      1833.78 o                         
 -30   2   4       1151.66       2550.57      1382.58 o                         
 -28   2   4        236.21       1957.93       994.80 o                         
 -26   2   4       1894.56       1766.47       880.07 o                         
 -24   2   4          3.75         12.42       879.17 o                         
 -22   2   4        268.28        208.55       700.46 o                         
 -20   2   4       8272.10       6385.81       859.15 o                         
 -18   2   4       1026.21        658.08       628.91 o                         
 -16   2   4        530.94        154.52       467.19 o                         
 -14   2   4      10979.69      11494.42       888.43 o                         
 -12   2   4        461.03        782.63       298.45 o                         
 -10   2   4          4.76        522.73       231.96 o                         
  -8   2   4       8822.93       8664.43       503.76 o                         
  -6   2   4          7.23        580.19       194.04 o                         
  -4   2   4         71.05        581.97       273.43 o                         
  -2   2   4      14981.50      15264.36       971.31 o                         
   0   2   4       1008.07       1286.19       200.65 o                         
   2   2   4         71.33        436.90       182.58 o                         
   4   2   4      10222.87      10918.99       406.35 o                         
   6   2   4       2063.67       1694.87       196.37 o                         
   8   2   4       1856.26       1917.68       225.42 o                         
  10   2   4      22707.45      22068.02       762.51 o                         
  12   2   4        883.68        946.01       272.01 o                         
  14   2   4       5298.46       4660.07       561.07 o                         
  16   2   4      25526.03      25395.62      1579.40 o                         
  18   2   4        205.54        359.34       527.00 o                         
  20   2   4       2045.28       1599.49       979.45 o                         
  22   2   4       7365.33       6074.68      1193.08 o                         
  24   2   4         82.21       1498.51      1174.78 o                         
  26   2   4        133.58        813.05      1795.05 o                         
  28   2   4       1377.32       3607.77      2368.81 o                         
 -31   3   4       8155.27      12553.06      3565.97 o                         
 -29   3   4      12171.93      12258.30      2417.97 o                         
 -27   3   4       1929.89       1025.23       906.61 o                         
 -25   3   4      14775.99      13103.82      1649.64 o                         
 -23   3   4      15706.60      15545.55      1714.68 o                         
 -21   3   4        218.80       1193.79       734.65 o                         
 -19   3   4      18845.33      18309.54      1459.99 o                         
 -17   3   4      13178.05      11764.56      1050.20 o                         
 -15   3   4        291.13        339.61       370.17 o                         
 -13   3   4      18313.20      18390.86       929.57 o                         
 -11   3   4       7638.95       8366.02       512.49 o                         
  -9   3   4       1123.74       1033.38       337.59 o                         
  -7   3   4      17166.22      17029.03       878.48 o                         
  -5   3   4       4416.25       5016.10       761.88 o                         
  -3   3   4       2099.79       2174.97       294.69 o                         
  -1   3   4      15237.37      15671.23       874.57 o                         
   1   3   4       2998.37       3225.22       509.02 o                         
   3   3   4       1655.32       1823.88       277.26 o                         
   5   3   4      15684.68      16341.13       686.23 o                         
   7   3   4       5742.62       5356.15       420.86 o                         
   9   3   4        202.17        487.36       289.55 o                         
  11   3   4      23613.08      24500.01      1163.15 o                         
  13   3   4      12843.10      12590.48       758.06 o                         
  15   3   4       3201.56       3612.49       485.51 o                         
  17   3   4      22378.44      22393.96      1517.07 o                         
  19   3   4      12891.07      13024.28      1444.38 o                         
  21   3   4       3023.44       5059.10      1428.86 o                         
  23   3   4      12044.44      13896.54      2314.61 o                         
  25   3   4       7065.40       5523.14      2485.24 o                         
  27   3   4       1249.87       1668.37      1538.14 o                         
 -30   4   4      19363.33      21695.91      4566.63 o                         
 -28   4   4        192.12       1239.01      1429.11 o                         
 -26   4   4      24586.97      24251.78      2049.38 o                         
 -24   4   4      31935.83      32626.67      2375.28 o                         
 -22   4   4        204.27        533.24       775.64 o                         
 -20   4   4      50488.30      53146.62      2938.46 o                         
 -18   4   4      38935.18      43562.38      2126.65 o                         
 -16   4   4       5665.93       4121.68      1081.28 o                         
 -14   4   4     139014.09     136760.75      2831.94 o                         
 -12   4   4      40838.68      40010.25      1364.64 o                         
 -10   4   4      43936.29      42955.70      1333.15 o                         
  -8   4   4     303798.19     300941.06      3732.90 o                         
  -6   4   4      37740.95      35419.13      1875.09 o                         
  -4   4   4      96505.59      91662.56      3053.00 o                         
  -2   4   4     360856.84     363289.44      7425.95 o                         
   0   4   4      37546.88      39503.80      1415.01 o                         
   2   4   4      94677.93      95716.28      1925.19 o                         
   4   4   4     283216.81     291940.72      3017.30 o                         
   6   4   4      38613.29      39427.18       909.41 o                         
   8   4   4      49057.07      50728.15      1304.81 o                         
  10   4   4     116614.09     120519.73      2259.99 o                         
  12   4   4      31346.57      32495.00      1835.96 o                         
  14   4   4      16416.40      16479.42      1101.51 o                         
  16   4   4      28040.32      28378.38      1794.02 o                         
  18   4   4      31719.07      27512.26      5219.97 o                         
  20   4   4       3815.98       2513.27      1379.83 o                         
  22   4   4       8844.18      12335.21      4270.15 o                         
  24   4   4      31001.90      28727.22      5546.82 o                         
  26   4   4        494.75       1925.29      2185.75 o                         
 -27   5   4       7227.53       5058.48      2590.84 o                         
 -25   5   4        768.47       -445.49      1664.84 o                         
 -23   5   4      16008.21      17185.93      1945.21 o                         
 -21   5   4       7346.44       7084.80      1134.09 o                         
 -19   5   4       1017.71       1575.32      1057.22 o                         
 -17   5   4      18536.30      20536.44      1500.75 o                         
 -15   5   4       2493.51       1453.45       516.38 o                         
 -13   5   4       1693.84        785.00       420.90 o                         
 -11   5   4      36566.84      37095.98      1172.61 o                         
  -9   5   4        122.25        111.82       225.99 o                         
  -7   5   4       4489.70       4930.58       545.89 o                         
  -5   5   4      25307.29      24973.42      2017.53 o                         
  -3   5   4         48.97       -210.18       447.73 o                         
  -1   5   4      11531.39      11630.89      1224.17 o                         
   1   5   4      23167.75      22429.58       869.43 o                         
   3   5   4        191.24        254.86       220.15 o                         
   5   5   4       2811.80       3080.12       341.93 o                         
   7   5   4      46047.26      48322.09      1150.89 o                         
   9   5   4        538.92        468.15       330.42 o                         
  11   5   4         86.83        353.60       358.53 o                         
  13   5   4      27941.85      31309.04      1952.25 o                         
  15   5   4       6102.12       7393.60      1195.85 o                         
  17   5   4        647.42        390.69      2087.21 o                         
  19   5   4      19779.28      16479.06      4394.42 o                         
  21   5   4       4703.69       3629.14      3160.98 o                         
  23   5   4       2091.24       2967.22      2439.24 o                         
 -26   6   4        275.44      -1249.50      2308.93 o                         
 -24   6   4       1943.03       1601.52      1429.05 o                         
 -22   6   4         69.76       1412.67       981.72 o                         
 -20   6   4       2849.32       3977.21      1159.48 o                         
 -18   6   4       3880.54       4378.39       767.90 o                         
 -16   6   4       2456.54       2016.22       591.77 o                         
 -14   6   4        606.02       -380.59       516.72 o                         
 -12   6   4       3767.87       3436.70       476.20 o                         
 -10   6   4       9746.69       9082.60       617.31 o                         
  -8   6   4       1257.83        861.92       374.84 o                         
  -6   6   4        220.72        254.03       235.36 o                         
  -4   6   4       4250.95       4797.92       405.22 o                         
  -2   6   4      14499.77      10773.11      1545.49 o                         
   0   6   4          6.25        203.81       196.76 o                         
   2   6   4       5420.05       4808.10       376.49 o                         
   4   6   4        753.94        956.67       207.47 o                         
   6   6   4       1069.02        818.49       240.53 o                         
   8   6   4      10417.60      10791.45       656.63 o                         
  10   6   4        776.20        645.38       525.22 o                         
  12   6   4        286.09       -321.16       567.45 o                         
  14   6   4       5416.45       5312.83      1074.31 o                         
  16   6   4        105.57       1268.44       916.69 o                         
  18   6   4        126.47       1048.87      2351.16 o                         
  20   6   4       1311.77        366.06      2020.35 o                         
  22   6   4         24.43      -3375.39      3375.39 o                         
 -23   7   4      12442.34       8375.33      3108.62 o                         
 -21   7   4       5316.00       6226.33      1857.61 o                         
 -19   7   4       7767.66       8925.58      1303.40 o                         
 -17   7   4      32681.96      37401.73      2437.72 o                         
 -15   7   4       8959.42       7948.65      1033.96 o                         
 -13   7   4      28190.48      28455.01      1688.24 o                         
 -11   7   4      75316.59      74484.38      2449.57 o                         
  -9   7   4       7871.27       7553.23       733.94 o                         
  -7   7   4      41069.62      41040.86      1698.61 o                         
  -5   7   4      65526.91      67396.16      4433.92 o                         
  -3   7   4       5478.22       3912.63      1753.07 o                         
  -1   7   4      34852.02      34326.96      2769.05 o                         
   1   7   4      53180.47      48597.17      2388.86 o                         
   3   7   4      10486.38      10787.65       641.55 o                         
   5   7   4      39674.19      38022.52      1730.49 o                         
   7   7   4      60103.31      63166.23      1985.87 o                         
   9   7   4      11294.29      10130.14      1131.94 o                         
  11   7   4      28535.42      28444.78      1990.88 o                         
  13   7   4      23137.46      22040.04      1821.52 o                         
  15   7   4       6946.48       7795.01      1788.78 o                         
  17   7   4      12161.40       8283.86      3341.00 o                         
  19   7   4       4187.84       5005.40      3449.58 o                         
 -22   8   4        333.09      -1217.82      2333.57 o                         
 -20   8   4      27689.75      26394.86      2847.67 o                         
 -18   8   4         26.30        415.10      1020.67 o                         
 -16   8   4         15.31       -547.71       717.47 o                         
 -14   8   4      43644.04      47363.52      2942.01 o                         
 -12   8   4        980.52        220.60       672.99 o                         
 -10   8   4          3.60        297.94       768.31 o                         
  -8   8   4      56438.77      56271.86      4452.23 o                         
  -6   8   4       3245.73       5042.18      1488.58 o                         
  -4   8   4        196.62       1637.92      1006.85 o                         
  -2   8   4      46359.98      48410.52      3482.31 o                         
   0   8   4       4414.53       2861.27       985.62 o                         
   2   8   4         61.79       1901.05       704.06 o                         
   4   8   4      52727.93      53976.52      2607.61 o                         
   6   8   4       1935.15       1883.12      1446.66 o                         
   8   8   4        386.11       1067.58      1316.33 o                         
  10   8   4      42664.69      46336.54      3155.00 o                         
  12   8   4         15.31       -368.67       724.39 o                         
  14   8   4       1441.02       1774.05       881.22 o                         
  16   8   4      22816.20      19750.70      5130.46 o                         
  18   8   4        622.13      -3611.24      3611.24 o                         
 -21   9   4       1770.20       4061.85      2365.31 o                         
 -19   9   4       1148.06       1554.12      1418.47 o                         
 -17   9   4       1865.53       3862.96      1303.45 o                         
 -15   9   4        754.85       2459.97      1353.94 o                         
 -13   9   4         10.96        324.87      1001.10 o                         
 -11   9   4        196.47       1144.17       805.34 o                         
  -9   9   4          0.21        -43.01       791.85 o                         
  -7   9   4       1338.67       1967.72      1104.29 o                         
  -5   9   4        101.20        897.95      1085.00 o                         
  -3   9   4        204.23       1432.16       937.35 o                         
  -1   9   4       2122.14        658.21      1731.77 o                         
   1   9   4        307.33       2439.16      2333.57 o                         
   3   9   4        255.58       1533.78      1285.73 o                         
   5   9   4       1197.38       1216.18      1116.66 o                         
   7   9   4        143.76       2524.63       957.22 o                         
   9   9   4        211.47        574.56       809.66 o                         
  11   9   4         76.74        596.85       913.74 o                         
  13   9   4        143.66        967.90      1077.66 o                         
  15   9   4          3.20       -695.36      1851.36 o                         
  17   9   4        131.36      -1362.12      1798.57 o                         
 -18  10   4         71.95        429.40      1608.50 o                         
 -16  10   4       1854.00       3541.73      1654.17 o                         
 -14  10   4      10338.44       9069.59      1807.84 o                         
 -12  10   4         77.23       1011.09      1336.26 o                         
 -10  10   4       2106.41       2345.34      2115.42 o                         
  -8  10   4      11594.82      12062.74      1702.00 o                         
  -6  10   4        250.76       5503.55      2034.39 o                         
  -4  10   4       2391.77        777.89      1506.50 o                         
  -2  10   4      12281.30       9737.88      3344.53 o                         
   0  10   4       1042.62       1260.08      1717.65 o                         
   2  10   4       2325.25       2671.57      2217.51 o                         
   4  10   4      10461.44       9802.00      2111.24 o                         
   6  10   4       1062.95       3043.33      1160.93 o                         
   8  10   4       2930.08       2266.10       922.48 o                         
  10  10   4      10174.02      10334.85      1589.50 o                         
  12  10   4        613.67       1305.11      1043.19 o                         
  14  10   4       3619.34       3368.77      1598.73 o                         
  16  10   4       8346.21       9828.42      3379.40 o                         
 -13  11   4       3522.33       5431.22      2696.25 o                         
  -5  11   4       4282.09       2911.02      2140.14 o                         
  -3  11   4       4050.70       1995.82      2266.85 o                         
  -1  11   4       4712.43       3646.72      2742.08 o                         
   1  11   4       3742.29       2129.56      2291.48 o                         
   3  11   4       3553.74       3709.52      3361.53 o                         
   5  11   4       4162.21       2818.26      3065.89 o                         
   7  11   4       2498.27       2049.25      1409.70 o                         
   9  11   4       2157.13       3939.01      1315.69 o                         
  11  11   4       5170.91       4882.26      2404.17 o                         
 -31   1   5       3757.85        234.73      1245.76 o                         
 -29   1   5      28566.90      26095.09      2478.17 o                         
 -27   1   5         86.54       -142.34       919.59 o                         
 -25   1   5       4111.68       4625.56      1183.48 o                         
 -23   1   5      91996.70      90006.66      3517.60 o                         
 -21   1   5       3095.25       1008.47      1264.48 o                         
 -19   1   5       2869.35       2573.76       553.78 o                         
 -17   1   5     187989.84     184905.16      3918.81 o                         
 -15   1   5      12153.63      11360.66       962.63 o                         
 -13   1   5       2311.02       1625.07       544.15 o                         
 -11   1   5     347322.94     343795.62      3868.04 o                         
  -9   1   5      18211.17      18752.80       836.51 o                         
  -7   1   5       4658.27       4683.06       325.18 o                         
  -5   1   5     802620.06     803697.06      4698.99 o                         
  -3   1   5      15925.30      15914.31       669.15 o                         
  -1   1   5      11226.06      11906.01       735.23 o                         
   1   1   5     725341.69     729518.19      4113.57 o                         
   3   1   5       2114.73       2152.04       210.41 o                         
   5   1   5      15213.09      14761.17       503.09 o                         
   7   1   5     245420.78     245593.95      2076.45 o                         
   9   1   5       3325.19       3802.17       471.93 o                         
  11   1   5      18353.10      17935.45       730.60 o                         
  13   1   5     116859.48     113114.64      2628.77 o                         
  15   1   5       9465.46       8410.21       915.54 o                         
  17   1   5      15792.68      13160.15      1204.31 o                         
  19   1   5      59783.64      58122.16      2778.02 o                         
  21   1   5       9009.89      11320.34      1341.94 o                         
  23   1   5       6913.46       9736.41      1506.77 o                         
  25   1   5      22871.11      20842.28      4257.19 o                         
  27   1   5       5253.48       2537.94      1478.41 o                         
  29   1   5       2107.75       -221.75      1393.85 o                         
 -32   2   5        965.32        489.25      1840.83 o                         
 -30   2   5       6652.51       9917.42      2373.49 o                         
 -28   2   5        532.86       1607.72       961.03 o                         
 -26   2   5       4125.91       2608.48      1269.66 o                         
 -24   2   5       2636.05       1354.36       955.65 o                         
 -22   2   5         23.20       -285.23       657.85 o                         
 -20   2   5      10829.25       8810.39      1572.42 o                         
 -18   2   5        222.84        187.49       545.94 o                         
 -16   2   5       1702.48       2097.05       547.58 o                         
 -14   2   5      60637.36      60740.51      1996.36 o                         
 -12   2   5         50.82       -117.29       400.38 o                         
 -10   2   5       5227.04       6103.20       435.24 o                         
  -8   2   5      95758.45      95857.07      1618.75 o                         
  -6   2   5         62.09        225.18       228.95 o                         
  -4   2   5       5232.92       4827.62       470.22 o                         
  -2   2   5      21712.50      22516.78       970.69 o                         
   0   2   5      10381.27       9583.29       425.45 o                         
   2   2   5        560.41        200.72       236.93 o                         
   4   2   5      35775.85      37584.17       811.66 o                         
   6   2   5      21839.72      22020.25       661.14 o                         
   8   2   5      10076.79      10377.91       505.67 o                         
  10   2   5       6343.15       6571.23       402.42 o                         
  12   2   5      37340.59      35666.67      1358.35 o                         
  14   2   5      14833.42      15509.44       890.34 o                         
  16   2   5       1633.17       2001.87       457.82 o                         
  18   2   5      43688.12      43559.36      2298.73 o                         
  20   2   5      12739.74      13265.53      1377.17 o                         
  22   2   5        400.86        720.73       717.57 o                         
  24   2   5      25706.29      26164.54      5039.23 o                         
  26   2   5       6438.55       4942.24      2692.89 o                         
  28   2   5          6.36      -1091.10      1770.40 o                         
 -31   3   5         55.27      -2375.79      2375.79 o                         
 -29   3   5      32570.89      33538.71      2593.14 o                         
 -27   3   5      15603.94      14779.77      1889.33 o                         
 -25   3   5       1056.78       1517.44       769.49 o                         
 -23   3   5      26652.81      26818.41      2080.41 o                         
 -21   3   5      23019.54      19465.32      1562.34 o                         
 -19   3   5      10813.13       9192.66      1095.87 o                         
 -17   3   5      44165.59      41082.22      2001.11 o                         
 -15   3   5      20000.26      19806.13      1112.58 o                         
 -13   3   5      26906.83      27360.58      1187.54 o                         
 -11   3   5     140865.80     144358.89      3772.91 o                         
  -9   3   5      18792.97      20478.67      1145.70 o                         
  -7   3   5      25251.94      26956.39      1252.31 o                         
  -5   3   5     196974.73     200718.95      4619.68 o                         
  -3   3   5      24493.71      25474.12       955.35 o                         
  -1   3   5      10373.76       9671.23       702.64 o                         
   1   3   5     255736.22     260726.23      2857.80 o                         
   3   3   5      49657.92      50413.52      1234.71 o                         
   5   3   5       1416.85       1090.10       189.28 o                         
   7   3   5     265709.06     273928.38      3509.11 o                         
   9   3   5      71374.04      69927.91      1949.09 o                         
  11   3   5        934.60       1394.27       389.85 o                         
  13   3   5     124886.50     123669.62      2643.74 o                         
  15   3   5      48247.71      47210.82      1501.15 o                         
  17   3   5       3833.44       3942.41       843.75 o                         
  19   3   5      74355.80      75247.78      5001.70 o                         
  21   3   5      27581.61      31970.65      3780.58 o                         
  23   3   5       2156.77      10957.27      3723.99 o                         
  25   3   5      60485.79      66502.88      7953.00 o                         
  27   3   5      15521.78       9460.05      3327.04 o                         
 -30   4   5       7921.60      11236.46      3565.96 o                         
 -28   4   5       1254.57       1383.72      1086.25 o                         
 -26   4   5        741.56       1783.17       938.79 o                         
 -24   4   5      12048.80      11575.82      1637.58 o                         
 -22   4   5       1675.99       2369.45       799.95 o                         
 -20   4   5       8863.45       9012.65      1124.95 o                         
 -18   4   5      21854.74      20062.54      1461.12 o                         
 -16   4   5       3525.37       2534.68       494.28 o                         
 -14   4   5       4113.30       4630.02       691.45 o                         
 -12   4   5      38822.81      38631.61      1377.01 o                         
 -10   4   5      11062.74      11750.96       870.47 o                         
  -8   4   5       3893.97       3870.07       743.05 o                         
  -6   4   5      56251.20      54925.59      3209.78 o                         
  -4   4   5      22432.32      22200.97      1059.53 o                         
  -2   4   5      28032.63      26833.81      1291.60 o                         
   0   4   5      59768.95      58204.60      1811.83 o                         
   2   4   5      18220.21      17322.54       754.35 o                         
   4   4   5       6717.61       6321.55       489.13 o                         
   6   4   5      32103.50      31236.44      1097.66 o                         
   8   4   5       9004.80       9170.02       750.06 o                         
  10   4   5      11221.38      12790.99       945.44 o                         
  12   4   5      19423.17      20178.11      1435.37 o                         
  14   4   5       4178.05       3553.21       676.79 o                         
  16   4   5      20763.95      20026.92      2342.49 o                         
  18   4   5      14323.29      14646.93      2381.58 o                         
  20   4   5       1172.63       1865.48      1854.92 o                         
  22   4   5       4548.18       4266.25      2735.05 o                         
  24   4   5       6191.67       9631.00      3421.54 o                         
 -27   5   5        751.85        809.47      1553.31 o                         
 -25   5   5       2062.75       4142.54      1229.29 o                         
 -23   5   5      38459.69      44512.57      3435.03 o                         
 -21   5   5          2.60         -5.05       877.36 o                         
 -19   5   5       3086.14       1716.75       536.35 o                         
 -17   5   5      55479.34      57186.11      2215.34 o                         
 -15   5   5        408.70       -319.31       514.63 o                         
 -13   5   5       5491.17       5956.42       615.15 o                         
 -11   5   5      82056.79      79094.10      1826.64 o                         
  -9   5   5        718.70       1006.00       286.48 o                         
  -7   5   5       6087.93       5486.13       981.95 o                         
  -5   5   5     183596.33     187427.19      4968.16 o                         
  -3   5   5          3.27        289.05       463.46 o                         
  -1   5   5       1419.99       2544.86      1267.15 o                         
   1   5   5     208500.08     215014.17      4128.92 o                         
   3   5   5        754.28       1219.37       347.35 o                         
   5   5   5        523.12       1083.73       263.92 o                         
   7   5   5     127451.55     132948.44      3093.42 o                         
   9   5   5       1289.38       1391.37       438.30 o                         
  11   5   5       4028.40       3884.33       775.31 o                         
  13   5   5     101512.73     107145.98      3541.97 o                         
  15   5   5       2982.90       2007.14       688.50 o                         
  17   5   5       4285.76        911.32      1241.85 o                         
  19   5   5      67164.77      48163.75      7133.80 o                         
  21   5   5       3801.29       4681.54      3259.48 o                         
  23   5   5       2566.06      -2682.13      2682.13 o                         
 -26   6   5       5199.69       1636.81      2640.02 o                         
 -24   6   5       4489.10       4834.23      1512.77 o                         
 -22   6   5       1842.70       1992.68       714.46 o                         
 -20   6   5       6981.34       6841.36      1382.23 o                         
 -18   6   5       2956.30       2981.28       728.23 o                         
 -16   6   5       7513.40       8026.16       908.95 o                         
 -14   6   5       9335.91       8889.09       824.65 o                         
 -12   6   5       1008.80        618.01       320.48 o                         
 -10   6   5       9273.01       9100.08       624.33 o                         
  -8   6   5      11482.97      11831.12       792.25 o                         
  -6   6   5        462.18       1392.81       509.85 o                         
  -4   6   5       4477.31       4326.28      1809.36 o                         
  -2   6   5      18396.49      20207.25      3504.04 o                         
   0   6   5       2923.23       2361.09       405.77 o                         
   2   6   5        177.78        692.50       270.54 o                         
   4   6   5      36812.61      37539.23       949.52 o                         
   6   6   5      14064.42      13905.89       635.02 o                         
   8   6   5       1186.25       1143.53       345.19 o                         
  10   6   5      46923.05      48536.14      2128.25 o                         
  12   6   5      22838.17      24221.15      1547.36 o                         
  14   6   5       3443.46       2801.22       848.99 o                         
  16   6   5      35725.25      31642.74      6218.77 o                         
  18   6   5      17021.00      14502.63      4112.42 o                         
  20   6   5       4204.71       7476.43      3674.86 o                         
  22   6   5      20103.42      13665.03      4299.15 o                         
 -23   7   5      28889.11      24058.61      3267.10 o                         
 -21   7   5       8180.63       6499.93      2693.00 o                         
 -19   7   5       1321.80       1968.89       715.09 o                         
 -17   7   5      53082.40      53618.06      2405.77 o                         
 -15   7   5      10440.78      11036.41      1102.15 o                         
 -13   7   5       5462.54       5714.10       793.98 o                         
 -11   7   5      87339.22      88282.05      2549.23 o                         
  -9   7   5      20502.57      18951.86      1417.17 o                         
  -7   7   5      12537.17      11678.85       769.41 o                         
  -5   7   5     144179.81     139959.19      2991.41 o                         
  -3   7   5      32427.45      34878.04      1291.55 o                         
  -1   7   5      14950.77      14991.64       718.47 o                         
   1   7   5     124841.95     120730.12      1922.46 o                         
   3   7   5      32838.60      33467.95       994.35 o                         
   5   7   5       8551.16       9081.79       664.25 o                         
   7   7   5      49231.91      52432.80      2059.06 o                         
   9   7   5      30590.96      33289.24      2192.68 o                         
  11   7   5       1435.38       1238.23       625.52 o                         
  13   7   5      18737.54      18771.85      1697.94 o                         
  15   7   5      26887.60      23185.51      4523.56 o                         
  17   7   5         36.83      -2491.94      3248.68 o                         
  19   7   5       8855.61      10212.34      4002.56 o                         
 -22   8   5         87.21         56.04      1564.50 o                         
 -20   8   5      13219.06      12667.28      2020.44 o                         
 -18   8   5       9083.80       8611.70      1764.95 o                         
 -16   8   5        463.96        232.99       703.45 o                         
 -14   8   5      37869.95      38465.45      2498.97 o                         
 -12   8   5      10143.11      12867.30      1440.59 o                         
 -10   8   5       1582.37        743.53      1101.70 o                         
  -8   8   5      40559.25      39481.73      3741.56 o                         
  -6   8   5       8229.73      10052.24      1905.03 o                         
  -4   8   5       1812.26       1198.32      3137.94 o                         
  -2   8   5      21035.61      19295.43      2227.54 o                         
   0   8   5      11291.00       9826.15      2395.79 o                         
   2   8   5       1381.26       2409.41      1188.20 o                         
   4   8   5      32326.14      33925.98      2921.79 o                         
   6   8   5      14756.88      15071.46      1365.95 o                         
   8   8   5       1863.79       1220.87       748.70 o                         
  10   8   5      30113.13      32456.50      2368.01 o                         
  12   8   5      13596.84      15307.21      1749.16 o                         
  14   8   5       2196.44       1817.52      1049.91 o                         
  16   8   5      10354.56      13449.27      2587.35 o                         
 -21   9   5       5628.86       3544.69      2133.15 o                         
 -19   9   5         79.26      -1114.74      1472.90 o                         
 -17   9   5      10586.64       9598.23      1834.15 o                         
 -15   9   5      10510.83      11790.83      1964.01 o                         
 -13   9   5         87.01       -136.26       726.30 o                         
 -11   9   5      33087.86      29837.80      2248.26 o                         
  -9   9   5      18786.75      20517.80      3066.69 o                         
  -7   9   5        963.24       2706.14      1559.26 o                         
  -5   9   5      27398.55      26601.64      4034.19 o                         
  -3   9   5      19822.12      19759.26      2540.55 o                         
  -1   9   5       3562.87       1812.78      2136.62 o                         
   1   9   5      23048.45      27428.53      5338.51 o                         
   3   9   5      11367.43      14274.10      2330.27 o                         
   5   9   5       4445.85       5656.84      1715.14 o                         
   7   9   5      24368.80      23386.14      2088.02 o                         
   9   9   5       4129.40       3954.01      1372.79 o                         
  11   9   5       2264.04       3323.37       978.53 o                         
  13   9   5       7459.55       4180.19      1325.65 o                         
  15   9   5       1021.02       1521.89      1092.40 o                         
 -18  10   5        288.25      -2044.95      2044.95 o                         
 -16  10   5       2393.20       2879.96      2020.39 o                         
 -14  10   5      16102.55      17067.42      2343.88 o                         
 -12  10   5        738.22        116.35      1074.74 o                         
 -10  10   5       4409.53       5241.13      1475.12 o                         
  -8  10   5      18631.39      19494.07      2137.12 o                         
  -6  10   5       2769.47      -1921.86      1921.86 o                         
  -4  10   5       7057.89        292.18      1355.27 o                         
  -2  10   5      26943.70      24422.23      5388.03 o                         
   0  10   5       4189.66       6867.49      2861.75 o                         
   2  10   5       6061.87       9521.91      3361.71 o                         
   4  10   5      11816.32      15695.35      2688.10 o                         
   6  10   5       4705.99       8012.57      1495.56 o                         
   8  10   5       1929.12       3496.93      1111.25 o                         
  10  10   5       5959.48       6676.53      1398.72 o                         
  12  10   5       3964.72       3251.57      1184.69 o                         
  14  10   5        188.33      -1358.46      1648.22 o                         
 -13  11   5       5792.07       5410.32      2847.72 o                         
  -3  11   5       8013.63      10169.91      3830.00 o                         
  -1  11   5       3842.14       9352.49      3868.42 o                         
   1  11   5      21755.62      17806.27      4602.10 o                         
   5  11   5       2190.68       5478.89      2353.01 o                         
   7  11   5      12210.29      16098.79      2127.72 o                         
   9  11   5      13579.45      13799.84      2116.30 o                         
 -32   0   6      17026.39      18438.31      4341.12 o                         
 -30   0   6        987.08       1876.55      1217.43 o                         
 -28   0   6         37.99       1091.36      1400.84 o                         
 -26   0   6      31492.59      31057.00      2711.68 o                         
 -24   0   6       1916.46       2496.22       970.09 o                         
 -22   0   6       9142.95       8291.83      1439.75 o                         
 -20   0   6      41730.20      38457.65      3112.70 o                         
 -18   0   6       3145.49       3554.50      1070.80 o                         
 -16   0   6      18892.44      23269.03      2053.06 o                         
 -14   0   6      80243.43      87176.84      5980.06 o                         
 -12   0   6       3945.84       1900.95       989.20 o                         
 -10   0   6      11369.03      10119.26       946.58 o                         
  -8   0   6      60805.56      60986.42      2042.33 o                         
  -6   0   6      31398.85      31775.13      1126.84 o                         
  -4   0   6       3508.28       4008.12       441.59 o                         
  -2   0   6        838.36        973.08       246.61 o                         
   0   0   6     104972.41     106492.65      2201.47 o                         
   2   0   6       7241.49       7902.23       650.33 o                         
   4   0   6        125.84        490.22       200.77 o                         
   6   0   6     114747.05     113842.00      2536.48 o                         
   8   0   6      20621.82      21652.15      1411.98 o                         
  10   0   6       3870.33       3494.36       570.53 o                         
  12   0   6     132020.84     134274.94      5024.19 o                         
  14   0   6      12696.10       9770.80      1787.90 o                         
  16   0   6       6014.23       3284.78      1292.97 o                         
  18   0   6      81073.09      69450.72      5186.17 o                         
  20   0   6       6961.36       6419.66      1209.25 o                         
  22   0   6         76.83        306.81       792.38 o                         
  24   0   6      18643.67      20956.85      3890.68 o                         
  26   0   6       2147.97      -1024.27      1826.79 o                         
 -33   1   6      17800.43      13868.43      3834.15 o                         
 -31   1   6       4786.76       5412.97      2390.08 o                         
 -29   1   6         31.67       1308.98       900.99 o                         
 -27   1   6      31395.99      27240.49      2525.60 o                         
 -25   1   6       7620.98       6094.43      1055.06 o                         
 -23   1   6       4979.97       4753.06       996.46 o                         
 -21   1   6      42295.53      41727.70      2108.90 o                         
 -19   1   6      13596.08      13483.78      1175.40 o                         
 -17   1   6       4950.26       6272.40       795.81 o                         
 -15   1   6      90172.58      89862.11      2465.53 o                         
 -13   1   6      33131.06      34400.89      1806.39 o                         
 -11   1   6       2036.70       2134.91       370.12 o                         
  -9   1   6     232452.69     229228.00      2878.01 o                         
  -7   1   6      43456.56      44001.32       992.94 o                         
  -5   1   6      19295.60      19214.38       647.25 o                         
  -3   1   6     364762.59     364005.03      4165.09 o                         
  -1   1   6      18642.29      18273.28       927.52 o                         
   1   1   6      56139.34      55397.95       967.18 o                         
   3   1   6     406687.34     404752.75      3054.89 o                         
   5   1   6       2790.97       2760.03       292.43 o                         
   7   1   6      59607.99      60475.68      1206.91 o                         
   9   1   6     240289.48     244461.06      2853.31 o                         
  11   1   6        382.76        258.92       297.69 o                         
  13   1   6      27059.79      28549.05      1329.61 o                         
  15   1   6     113658.76     112246.39      3076.47 o                         
  17   1   6        709.17       -412.31       617.49 o                         
  19   1   6      16359.86      16795.90      1513.10 o                         
  21   1   6      76308.59      82713.09      3414.85 o                         
  23   1   6         32.16       -574.04       986.39 o                         
  25   1   6      11059.48      12296.87      3541.55 o                         
  27   1   6      42292.78      41729.68      6023.28 o                         
 -30   2   6       7338.24       7554.85      1553.84 o                         
 -28   2   6       8651.43       7154.51      1409.88 o                         
 -26   2   6      14240.49      14991.58      1928.45 o                         
 -24   2   6      11239.78      11284.99      1302.79 o                         
 -22   2   6       6780.20       4602.34      1170.04 o                         
 -20   2   6      15221.56      14086.66      1351.39 o                         
 -18   2   6      15435.72      14522.66      1156.96 o                         
 -16   2   6      14203.79      13970.60      1056.76 o                         
 -14   2   6      51183.58      52151.86      2327.09 o                         
 -12   2   6      38026.82      36606.07      1850.64 o                         
 -10   2   6      48715.82      46704.29      1336.74 o                         
  -8   2   6     180423.81     180460.98      2437.37 o                         
  -6   2   6      96107.28      99267.85      1802.21 o                         
  -4   2   6      78305.41      79122.52      1812.61 o                         
  -2   2   6     275982.06     273223.97      3344.80 o                         
   0   2   6     110765.38     111478.18      2142.25 o                         
   2   2   6      57897.55      56904.68      1452.70 o                         
   4   2   6     190891.86     193912.55      1839.81 o                         
   6   2   6      47746.59      48679.60      1044.80 o                         
   8   2   6      24363.20      23855.55       870.25 o                         
  10   2   6      71548.91      70410.22      1377.06 o                         
  12   2   6       8145.71       8330.30       614.80 o                         
  14   2   6      13553.20      13474.14       803.52 o                         
  16   2   6      36494.83      34807.59      1327.44 o                         
  18   2   6       5845.44       7570.64      1359.72 o                         
  20   2   6      10087.13      10596.12      1200.33 o                         
  22   2   6      31532.19      36334.30      3605.52 o                         
  24   2   6      13387.17      19162.63      4467.64 o                         
  26   2   6       4936.37       6504.98      2562.57 o                         
  28   2   6      17866.67      14128.95      3827.10 o                         
 -31   3   6         95.28      -1872.48      1872.48 o                         
 -29   3   6      11757.45      10589.74      1811.39 o                         
 -27   3   6        878.83       -183.25      1109.38 o                         
 -25   3   6       1924.31       1036.50       711.53 o                         
 -23   3   6      15247.11      15290.14      1480.36 o                         
 -21   3   6       1430.82         29.22       599.88 o                         
 -19   3   6       9792.21       7996.17       960.29 o                         
 -17   3   6      16917.66      17607.12      1342.03 o                         
 -15   3   6       1546.08       2157.98       527.93 o                         
 -13   3   6       9074.19      10498.90      1020.88 o                         
 -11   3   6      24486.03      23800.56      1582.87 o                         
  -9   3   6       2502.07       2511.69       534.91 o                         
  -7   3   6        565.17       1053.46       347.91 o                         
  -5   3   6      35249.65      36977.75      1652.90 o                         
  -3   3   6       2255.54       3472.84       513.91 o                         
  -1   3   6        899.02        975.09       251.49 o                         
   1   3   6      14875.94      16040.26      1211.57 o                         
   3   3   6        614.31       1275.21       326.48 o                         
   5   3   6       1973.03       2156.11       254.05 o                         
   7   3   6         10.78       -189.11       189.11 o                         
   9   3   6      13781.43      14014.91       629.98 o                         
  11   3   6       4124.15       4239.49       556.47 o                         
  13   3   6        970.04        875.63       336.80 o                         
  15   3   6      13392.71      11568.55       985.50 o                         
  17   3   6       3962.02       3702.32       731.28 o                         
  19   3   6         44.87        396.86      1469.71 o                         
  21   3   6       2097.80       2157.48      1465.92 o                         
  23   3   6       1604.58       5800.63      3245.26 o                         
  25   3   6       1738.77      -2456.82      2565.94 o                         
 -30   4   6      13347.22      12149.69      2088.98 o                         
 -28   4   6       5172.71       7801.37      1479.11 o                         
 -26   4   6       2374.29       2839.53      1075.25 o                         
 -24   4   6      23519.32      27924.82      2453.64 o                         
 -22   4   6      12330.04      11740.10      1266.71 o                         
 -20   4   6       3629.13       2864.61       703.03 o                         
 -18   4   6      39594.20      37709.84      1975.10 o                         
 -16   4   6      18969.89      20969.34      1199.70 o                         
 -14   4   6       6170.52       6257.85       639.38 o                         
 -12   4   6      68466.13      67416.95      2490.36 o                         
 -10   4   6      21456.03      20774.32      1572.16 o                         
  -8   4   6        896.69       1016.38       506.16 o                         
  -6   4   6     143622.84     138071.67      3924.41 o                         
  -4   4   6      13839.85      12770.83       945.95 o                         
  -2   4   6       6871.87       6916.66       691.65 o                         
   0   4   6     211034.88     212357.97      4098.50 o                         
   2   4   6        190.13        394.26       383.55 o                         
   4   4   6      13351.66      13502.45       743.55 o                         
   6   4   6     167823.83     163620.00      2545.42 o                         
   8   4   6       1766.76       1420.50       537.64 o                         
  10   4   6      16903.99      18331.19      1026.29 o                         
  12   4   6     116746.77     119582.46      4384.46 o                         
  14   4   6       1658.65       1563.35       490.80 o                         
  16   4   6      13955.37      10033.94      1371.76 o                         
  18   4   6      70102.20      75445.14      4248.51 o                         
  20   4   6       1540.58       2217.72      1794.17 o                         
  22   4   6       4705.56       6181.14      3231.37 o                         
  24   4   6      27478.67      18660.38      4683.58 o                         
 -29   5   6       8498.06      10136.26      2455.46 o                         
 -27   5   6         73.25        442.45      1064.82 o                         
 -25   5   6       2344.89       3054.10      1352.04 o                         
 -23   5   6      33162.09      35664.07      3084.31 o                         
 -21   5   6       1504.20        570.89       569.30 o                         
 -19   5   6       1061.88        575.87       711.22 o                         
 -17   5   6      52293.24      52782.46      2131.70 o                         
 -15   5   6        521.95        196.68       496.18 o                         
 -13   5   6       2294.08       2247.12       448.39 o                         
 -11   5   6      59104.11      60183.45      1595.34 o                         
  -9   5   6         19.06        342.88       253.04 o                         
  -7   5   6      15148.06      14160.91      1625.42 o                         
  -5   5   6      93138.03      91601.26      3885.05 o                         
  -3   5   6        357.42        142.03       665.70 o                         
  -1   5   6      31148.16      29686.51      3202.77 o                         
   1   5   6      62485.39      63572.43      2568.09 o                         
   3   5   6       6796.04       7231.06       547.67 o                         
   5   5   6      27154.82      25694.49      1145.06 o                         
   7   5   6      18108.46      18530.59       952.62 o                         
   9   5   6      21835.45      23344.26      1209.35 o                         
  11   5   6      29785.61      31120.28      2139.71 o                         
  13   5   6      12138.77       9094.32      1767.43 o                         
  15   5   6      11184.49      10208.29      1323.23 o                         
  17   5   6      20935.14      21460.61      1890.73 o                         
  19   5   6       9576.99       9747.93      3383.08 o                         
  21   5   6       4698.24       3977.61      2629.45 o                         
  23   5   6       5637.96       9581.60      3956.55 o                         
 -26   6   6          2.49       1417.56      1111.17 o                         
 -24   6   6      24104.88      26386.02      2366.03 o                         
 -22   6   6        748.95       1111.72       756.40 o                         
 -20   6   6        139.24        -54.94       633.49 o                         
 -18   6   6      37595.50      37049.45      1866.62 o                         
 -16   6   6       1807.10       1312.72       669.21 o                         
 -14   6   6       2753.21       2498.23       501.10 o                         
 -12   6   6      52810.88      52091.12      1683.28 o                         
 -10   6   6         93.82        650.88       353.81 o                         
  -8   6   6        350.66       2464.26      1018.70 o                         
  -6   6   6     120118.63     108674.37      7830.32 o                         
  -4   6   6       1289.05       2538.48       985.55 o                         
  -2   6   6      15933.02      13703.18      2269.51 o                         
   0   6   6     161544.27     157635.23      4635.66 o                         
   2   6   6        150.42       -131.86       371.74 o                         
   4   6   6       2740.81       3324.82       361.91 o                         
   6   6   6      87134.33      87502.47      2218.89 o                         
   8   6   6       1216.34       1048.72       516.20 o                         
  10   6   6        386.44        139.46       466.23 o                         
  12   6   6      58420.39      59364.97      2501.99 o                         
  14   6   6         19.29       -544.15       544.15 o                         
  16   6   6       2808.19       3173.90      1210.73 o                         
  18   6   6      49648.98      36831.39      6510.85 o                         
  20   6   6          0.93      -1661.29      2118.85 o                         
 -23   7   6       9417.16      13620.31      2206.94 o                         
 -21   7   6       1514.12       3114.20       868.10 o                         
 -19   7   6      11551.90      13415.10      1271.81 o                         
 -17   7   6      10925.27      10029.33      1088.56 o                         
 -15   7   6        367.54        973.21       627.79 o                         
 -13   7   6      15568.42      16162.38      1121.64 o                         
 -11   7   6      21468.45      21229.16      1718.90 o                         
  -9   7   6       2135.66       1600.70       498.17 o                         
  -7   7   6      24305.20      24390.88      1255.78 o                         
  -5   7   6      77198.75      76297.00      3079.63 o                         
  -3   7   6      17270.56      17127.88      1471.46 o                         
  -1   7   6      16238.62      16067.88       919.22 o                         
   1   7   6      86864.13      83880.02      2633.52 o                         
   3   7   6       8219.74       9579.67       818.26 o                         
   5   7   6       3205.14       3744.54       704.18 o                         
   7   7   6      42325.42      44407.35      2019.71 o                         
   9   7   6        742.12       1595.92       526.73 o                         
  11   7   6       1710.46       1139.62       613.63 o                         
  13   7   6      28587.07      31026.69      2459.81 o                         
  15   7   6       1459.71       1620.76       900.25 o                         
  17   7   6       1651.59       7497.18      4121.69 o                         
  19   7   6      18637.75      21181.86      5570.10 o                         
 -22   8   6        375.73      -1318.30      2039.67 o                         
 -20   8   6       9820.91      11215.82      2102.61 o                         
 -18   8   6        131.47        931.66       890.42 o                         
 -16   8   6       1459.30       1718.24       921.58 o                         
 -14   8   6       6022.75       6895.36      1481.08 o                         
 -12   8   6        418.56       1716.66      1109.30 o                         
 -10   8   6        436.64        -73.79      1003.85 o                         
  -8   8   6       4006.36       2432.03      2870.57 o                         
  -6   8   6        746.52       -697.01       982.91 o                         
  -4   8   6        297.45        535.15      1677.14 o                         
  -2   8   6       2771.09       2564.92      2800.10 o                         
   0   8   6       3219.03       3422.78      1061.20 o                         
   2   8   6       1344.54       3776.75      2224.51 o                         
   4   8   6        145.55        405.94       514.68 o                         
   6   8   6      15594.85      17631.41      1545.06 o                         
   8   8   6       3309.79       3009.93       932.91 o                         
  10   8   6       1018.10       1116.82       915.48 o                         
  12   8   6      14107.31      14989.08      1667.75 o                         
  14   8   6       4352.87       2335.13      1522.96 o                         
  16   8   6         99.20      -1352.37      2979.42 o                         
 -21   9   6      31590.49      37692.67      6064.35 o                         
 -19   9   6         80.40      -1001.09      3998.37 o                         
 -17   9   6       7319.27       7726.11      1674.26 o                         
 -15   9   6      51312.67      52244.59      3086.29 o                         
 -13   9   6        294.23       1191.19       872.06 o                         
 -11   9   6       8507.39      11617.32      1480.65 o                         
  -9   9   6      83438.32      90581.82      6380.70 o                         
  -7   9   6        276.07        503.65      1130.87 o                         
  -5   9   6       3507.19       5172.18      1472.32 o                         
  -3   9   6     126151.46     111950.96      9899.51 o                         
  -1   9   6         37.37       3927.98      2674.97 o                         
   1   9   6        612.90       2432.14      2495.49 o                         
   3   9   6     130852.74     137505.19     11265.82 o                         
   5   9   6        555.45        632.77      1148.99 o                         
   7   9   6          3.58        126.65       811.82 o                         
   9   9   6     104426.29     107105.41      4452.83 o                         
  11   9   6        569.47       2618.59      1004.12 o                         
  13   9   6        587.20       1303.35      1704.60 o                         
  15   9   6      75628.54      78125.20      8606.95 o                         
 -16  10   6       5132.54       7666.43      2107.95 o                         
 -14  10   6      31661.16      32691.07      3170.94 o                         
 -12  10   6       1613.30       3881.84      1483.91 o                         
 -10  10   6      10451.01      13861.10      1942.87 o                         
  -8  10   6      55570.93      53790.54      3549.91 o                         
  -6  10   6       1343.73       3734.49      2266.74 o                         
  -4  10   6      12112.58      11564.96      3795.14 o                         
  -2  10   6      65003.56      63538.44      7957.72 o                         
   0  10   6       1776.87         98.55      1840.86 o                         
   2  10   6      10280.20      18042.06      4530.76 o                         
   4  10   6      50064.93      55721.58      7874.16 o                         
   6  10   6       4414.08       8076.42      1559.02 o                         
   8  10   6       7331.46       5945.73      1765.58 o                         
  10  10   6      27011.39      27673.78      2497.01 o                         
  12  10   6       7213.15       4336.01      1724.87 o                         
  14  10   6       4391.70       5018.42      2078.54 o                         
 -15  11   6       1067.86       2805.25      2439.19 o                         
   5  11   6         98.84        815.25      1279.21 o                         
   7  11   6         46.67       1270.13      1376.10 o                         
   9  11   6         15.48      -1465.93      1465.93 o                         
 -31   1   7        234.54        540.08      1195.29 o                         
 -29   1   7      20899.12      22399.07      2171.95 o                         
 -27   1   7      66145.70      66387.86      3291.66 o                         
 -25   1   7        284.56        120.62       926.52 o                         
 -23   1   7      38173.76      37267.45      2082.70 o                         
 -21   1   7     169757.02     177007.84      4307.02 o                         
 -19   1   7        685.62       1326.39       571.59 o                         
 -17   1   7      44871.07      45024.39      1896.25 o                         
 -15   1   7     442221.38     438307.66     13024.24 o                         
 -13   1   7       5023.41       3581.78       807.94 o                         
 -11   1   7      39576.43      38568.56      1572.49 o                         
  -9   1   7     741962.69     759953.88      9688.14 o                         
  -7   1   7      25825.95      25085.21       833.63 o                         
  -5   1   7      33665.42      34039.07       992.76 o                         
  -3   1   7     751825.88     752750.56      5073.61 o                         
  -1   1   7      33097.38      32592.34       905.61 o                         
   1   1   7      13550.06      13328.08       514.50 o                         
   3   1   7     883013.38     873889.19      4803.32 o                         
   5   1   7      19196.44      19865.78       834.65 o                         
   7   1   7       2118.54       2429.30       225.21 o                         
   9   1   7     632307.25     638568.38      5061.26 o                         
  11   1   7       9280.80      10302.31       669.73 o                         
  13   1   7        702.39        870.02       343.06 o                         
  15   1   7     276189.00     274164.81      4762.64 o                         
  17   1   7       2374.71       1776.36       612.79 o                         
  19   1   7       1089.65       1211.91       661.67 o                         
  21   1   7     105630.98     107348.47      4757.93 o                         
  23   1   7         89.20        -37.31       822.24 o                         
  25   1   7       1535.21        172.47      1636.70 o                         
  27   1   7      32856.00      36404.33      5705.23 o                         
 -30   2   7       5547.02       3313.14      1110.03 o                         
 -28   2   7        911.13       1087.07      1021.54 o                         
 -26   2   7      48769.48      48920.78      2768.66 o                         
 -24   2   7      31838.56      31336.35      2327.22 o                         
 -22   2   7       1272.43        851.11       682.64 o                         
 -20   2   7      70719.77      73347.01      2699.23 o                         
 -18   2   7      80964.02      81504.73      2643.16 o                         
 -16   2   7      11704.98      12533.15      1184.90 o                         
 -14   2   7      87985.66      87270.77      3462.20 o                         
 -12   2   7     153129.06     153468.98      3294.69 o                         
 -10   2   7      36458.30      35673.80      1369.51 o                         
  -8   2   7      68968.10      68293.17      1529.72 o                         
  -6   2   7     472809.94     482595.56      4879.79 o                         
  -4   2   7      63041.07      62161.16      1625.47 o                         
  -2   2   7      24941.39      24014.78       996.81 o                         
   0   2   7     606359.69     617458.69      5329.47 o                         
   2   2   7      91846.08      90942.12      1601.82 o                         
   4   2   7      11686.78      11381.11       487.06 o                         
   6   2   7     318384.19     315540.31      3454.75 o                         
   8   2   7      51273.14      52195.70      1315.74 o                         
  10   2   7       7888.66       7792.66       445.61 o                         
  12   2   7     224041.89     228551.45      3133.93 o                         
  14   2   7      19134.93      18628.78       900.62 o                         
  16   2   7       7549.69       7343.17       885.99 o                         
  18   2   7     109990.51     107369.12      3327.98 o                         
  20   2   7       5490.62       5133.70      1136.51 o                         
  22   2   7       6963.56       8735.44      2021.30 o                         
  24   2   7      23843.78      23493.99      4545.97 o                         
  26   2   7        491.12       -179.51      1840.81 o                         
 -31   3   7       1813.21        457.83      2775.37 o                         
 -29   3   7      14641.88      15446.75      1990.04 o                         
 -27   3   7      11772.91      11735.41      1566.08 o                         
 -25   3   7       8446.10       7678.93      1115.56 o                         
 -23   3   7      43834.66      39437.42      2322.51 o                         
 -21   3   7      42564.80      38546.54      2153.43 o                         
 -19   3   7      18461.93      20122.23      1519.90 o                         
 -17   3   7      67328.84      71007.50      2551.50 o                         
 -15   3   7      25098.65      24668.98      1516.97 o                         
 -13   3   7      31310.08      30673.05      1730.90 o                         
 -11   3   7      58321.88      57799.14      2294.59 o                         
  -9   3   7       5800.09       5777.39       656.76 o                         
  -7   3   7      74337.46      74353.08      2700.81 o                         
  -5   3   7      44378.41      43215.93      1595.17 o                         
  -3   3   7      13185.39      13880.96       951.43 o                         
  -1   3   7     103720.82      97407.83      1921.48 o                         
   1   3   7      31509.56      30491.62      1437.61 o                         
   3   3   7       2156.59       1989.25       435.62 o                         
   5   3   7     104918.27     103992.11      1698.93 o                         
   7   3   7      22060.94      21957.56      1037.03 o                         
   9   3   7        679.93       1051.66       366.76 o                         
  11   3   7      73794.91      74266.25      1740.60 o                         
  13   3   7      20898.72      21337.99       938.76 o                         
  15   3   7       3008.57       3813.66       789.61 o                         
  17   3   7      27411.02      24583.29      2471.05 o                         
  19   3   7      18682.49      17382.20      2603.14 o                         
  21   3   7          6.86        962.44      1006.00 o                         
  23   3   7       7243.47       9691.05      3713.79 o                         
  25   3   7      13381.99      12723.27      3879.65 o                         
 -30   4   7       5349.05       5640.20      1704.08 o                         
 -28   4   7       1972.82       3613.94      1168.00 o                         
 -26   4   7        910.68        586.44       977.96 o                         
 -24   4   7       3822.36       3780.33       942.58 o                         
 -22   4   7       2603.21       1412.07       689.48 o                         
 -20   4   7        413.48       -406.11       664.00 o                         
 -18   4   7       9299.99      10849.93      1082.92 o                         
 -16   4   7       9204.62      10220.44       859.64 o                         
 -14   4   7       2169.41       2411.97       548.55 o                         
 -12   4   7      34034.76      34548.72      2096.30 o                         
 -10   4   7      19141.25      20470.11      1573.29 o                         
  -8   4   7       5028.19       5547.11       921.99 o                         
  -6   4   7      18529.93      18053.39      1453.09 o                         
  -4   4   7      25943.87      24317.96      1346.77 o                         
  -2   4   7       3769.97       3014.73       479.01 o                         
   0   4   7      13664.36      12821.92      1140.51 o                         
   2   4   7      31845.28      31418.36      1559.33 o                         
   4   4   7       3967.61       4789.09       485.02 o                         
   6   4   7      23847.21      25352.72       838.70 o                         
   8   4   7      20297.77      20088.32      1059.44 o                         
  10   4   7       2518.12       2198.27       556.02 o                         
  12   4   7       2467.50       2531.85       567.23 o                         
  14   4   7      12659.23      13439.72      1447.62 o                         
  16   4   7       1813.35       1732.40       706.57 o                         
  18   4   7        167.75        274.36       941.20 o                         
  20   4   7       8350.42       7417.84      1817.73 o                         
  22   4   7       1295.96       1179.13      2432.17 o                         
  24   4   7       2518.00       4445.57      3231.22 o                         
 -29   5   7       4829.05       6914.34      2173.14 o                         
 -27   5   7       8362.81       6964.26      1831.50 o                         
 -25   5   7        959.32       1549.87      1335.96 o                         
 -23   5   7       7248.05       8560.72      1317.44 o                         
 -21   5   7      11582.08      10017.06      1105.29 o                         
 -19   5   7        448.76          7.74       651.83 o                         
 -17   5   7       9615.57       9314.86       954.77 o                         
 -15   5   7      19379.28      19816.46      1233.54 o                         
 -13   5   7          7.46        587.89       349.20 o                         
 -11   5   7       8965.14       8986.97       890.62 o                         
  -9   5   7       8629.95       9484.83      1470.71 o                         
  -7   5   7         53.93        350.29       249.27 o                         
  -5   5   7       2713.27       3721.08       609.92 o                         
  -3   5   7        267.76        331.30       388.64 o                         
  -1   5   7       1326.73       2111.43       599.20 o                         
   1   5   7        756.22        353.67       544.63 o                         
   3   5   7       1427.94       2343.42       415.69 o                         
   5   5   7       1686.39       2407.87       448.70 o                         
   7   5   7       1299.47       1150.83       419.05 o                         
   9   5   7       4686.02       5017.45       808.59 o                         
  11   5   7        191.91       1407.46       456.41 o                         
  13   5   7       1778.59       1986.20       606.50 o                         
  15   5   7       1368.05       1120.63       722.26 o                         
  17   5   7         19.05        371.83       960.04 o                         
  19   5   7       2219.93       2212.64      1800.01 o                         
  21   5   7       1733.84       6902.34      3086.87 o                         
 -28   6   7       2163.76       4361.32      2091.62 o                         
 -26   6   7      24051.06      22393.76      4472.26 o                         
 -24   6   7        165.16        519.79       891.45 o                         
 -22   6   7       5073.35       3862.27       940.83 o                         
 -20   6   7      40688.72      41546.73      2069.51 o                         
 -18   6   7        611.38        110.76       559.61 o                         
 -16   6   7      13099.92      13683.88      1104.92 o                         
 -14   6   7      47798.54      46069.17      1864.61 o                         
 -12   6   7       6610.59       6781.93       728.26 o                         
 -10   6   7      31838.34      30172.27      2632.14 o                         
  -8   6   7      42748.48      34822.84      4581.02 o                         
  -6   6   7      16646.96      18409.64      3577.70 o                         
  -4   6   7      52936.21      52552.99      3891.01 o                         
  -2   6   7      32305.34      31426.34      2877.49 o                         
   0   6   7      30551.67      31855.51      1811.29 o                         
   2   6   7      60678.55      64257.41      1915.41 o                         
   4   6   7      20818.77      20996.32       825.41 o                         
   6   6   7      39978.06      41649.56      1644.80 o                         
   8   6   7      50235.73      48434.30      2073.05 o                         
  10   6   7      15736.34      14601.09      1109.74 o                         
  12   6   7      26507.27      25145.08      1668.06 o                         
  14   6   7      26617.78      26125.00      2105.94 o                         
  16   6   7      13501.86      16115.82      2017.78 o                         
  18   6   7       9823.43       7488.34      2113.55 o                         
  20   6   7       8880.91       4706.61      3045.04 o                         
 -25   7   7       2330.65       3090.83      1819.76 o                         
 -23   7   7      10375.13       9636.71      1827.21 o                         
 -21   7   7      36226.37      38453.73      2254.35 o                         
 -19   7   7       5221.22       4562.51      1000.24 o                         
 -17   7   7      10176.42       9474.92       967.74 o                         
 -15   7   7      85772.83      83063.44      2658.24 o                         
 -13   7   7      15344.10      14564.13      1078.20 o                         
 -11   7   7       8201.32       9287.39       821.03 o                         
  -9   7   7     129158.13     125343.18      2825.63 o                         
  -7   7   7      39686.18      36697.79      5126.28 o                         
  -5   7   7       6428.41       9325.19      2932.38 o                         
  -3   7   7     139376.33     127320.98      9441.78 o                         
  -1   7   7      51339.57      50620.31      2002.21 o                         
   1   7   7       2814.68       2824.33       458.42 o                         
   3   7   7     168185.84     166588.23      3290.24 o                         
   5   7   7      37749.92      38669.54      1756.93 o                         
   7   7   7        428.49        451.18       459.95 o                         
   9   7   7     146476.28     146076.44      3859.44 o                         
  11   7   7      23203.22      26558.12      1575.97 o                         
  13   7   7        159.17        211.28       693.25 o                         
  15   7   7      76033.59      72827.88      4485.10 o                         
  17   7   7      11571.79      15623.85      4699.83 o                         
 -24   8   7       8248.58       9300.40      3125.95 o                         
 -22   8   7       5895.76       5940.61      2011.91 o                         
 -20   8   7       1396.74       2635.15      1251.54 o                         
 -18   8   7       9576.33      11157.26      1776.90 o                         
 -16   8   7      11476.77      12548.37      1574.05 o                         
 -14   8   7       2646.74       1708.08       795.50 o                         
 -12   8   7       9754.63       9020.95      1275.39 o                         
 -10   8   7      13412.60      17766.70      2302.23 o                         
  -8   8   7       1069.28        706.50      1162.70 o                         
  -6   8   7      30714.29      27385.87      7555.08 o                         
  -4   8   7      13857.30      10795.04      1867.28 o                         
  -2   8   7          7.58        -63.11       674.27 o                         
   0   8   7      38661.91      44472.20      6217.79 o                         
   2   8   7      20853.19      16398.98      3979.14 o                         
   4   8   7         12.83        642.92       674.15 o                         
   6   8   7      17820.77      16663.87      1536.37 o                         
   8   8   7      19986.37      17374.38      2219.09 o                         
  10   8   7        245.62       1558.35       775.47 o                         
  12   8   7      16253.55      15667.36      2065.49 o                         
  14   8   7      11446.02      15030.42      2980.87 o                         
  16   8   7        200.98       2843.92      3076.22 o                         
 -21   9   7      22585.04      28109.10      5140.84 o                         
 -19   9   7        113.82      -1761.61      1761.61 o                         
 -17   9   7       2716.19       2754.77      1322.51 o                         
 -15   9   7      28303.38      28935.47      2834.30 o                         
 -13   9   7          1.56       1420.80      1163.88 o                         
 -11   9   7       3418.19       2404.78       992.23 o                         
  -9   9   7      40197.50      38630.79      2954.57 o                         
  -7   9   7          9.14        -64.19      2319.48 o                         
  -5   9   7       1145.44        837.10      1047.94 o                         
  -3   9   7      67193.23      60931.81      7490.03 o                         
  -1   9   7          8.86      -2002.70      2256.12 o                         
   1   9   7        306.58       -943.28      1904.17 o                         
   3   9   7      47817.96      43099.17      6465.05 o                         
   5   9   7         86.34       2733.43      1269.92 o                         
   7   9   7        437.10       2228.78      1066.24 o                         
   9   9   7      34178.09      36247.73      2638.35 o                         
  11   9   7          0.42      -1388.11      1388.11 o                         
  13   9   7        350.16        446.18      1415.11 o                         
 -16  10   7          5.66       3238.12      2608.09 o                         
 -14  10   7          0.52        184.98      1212.60 o                         
 -12  10   7      39075.22      38262.38      2712.66 o                         
 -10  10   7        651.94        900.82       990.87 o                         
  -8  10   7        725.71       2646.26      1301.51 o                         
  -6  10   7      47368.66      49497.52      7010.68 o                         
  -4  10   7       2462.10       3372.03      2147.12 o                         
  -2  10   7       1364.82       1467.75      1953.48 o                         
   0  10   7      51115.32      49106.59      7229.64 o                         
   2  10   7       2133.75       3308.65      2421.65 o                         
   4  10   7       2727.64       9514.02      2454.31 o                         
   6  10   7      51577.63      60436.39      5018.38 o                         
   8  10   7       1140.27       3455.11      1169.97 o                         
  10  10   7       2390.81       4685.74      1502.43 o                         
  12  10   7      21635.98      19799.67      3071.16 o                         
 -15  11   7       2434.12       2499.09      2301.98 o                         
   5  11   7      15939.79      18244.67      3510.14 o                         
   7  11   7       1191.41       1233.79      1385.68 o                         
   9  11   7         56.73        436.44      1805.60 o                         
 -30   0   8       7122.42       6767.92      1752.51 o                         
 -28   0   8      28599.60      28934.59      2821.13 o                         
 -26   0   8      20693.21      22297.76      2319.15 o                         
 -24   0   8         95.80       -191.20       844.49 o                         
 -22   0   8     101025.79      99001.15      4319.31 o                         
 -20   0   8      27363.46      26616.22      2181.59 o                         
 -18   0   8       1145.27       2018.61       952.08 o                         
 -16   0   8     234655.55     237813.92      7563.21 o                         
 -14   0   8      19580.01      19789.88      2017.78 o                         
 -12   0   8         99.56         20.30       524.11 o                         
 -10   0   8     369629.47     362495.28      6846.59 o                         
  -8   0   8      13243.06      13026.56       888.08 o                         
  -6   0   8       9328.90       9397.49       758.84 o                         
  -4   0   8     485669.31     478891.59      5381.34 o                         
  -2   0   8      11748.82      11519.17       763.84 o                         
   0   0   8      10715.21      11132.56      1070.56 o                         
   2   0   8     389723.22     389925.56      3508.02 o                         
   4   0   8      18265.49      18341.28      1092.16 o                         
   6   0   8       1048.27       1601.17       562.40 o                         
   8   0   8     232513.69     228590.22      7137.31 o                         
  10   0   8      45832.40      47128.41      2765.06 o                         
  12   0   8       1813.82       2616.53       875.11 o                         
  14   0   8     108797.76     108450.92      4929.26 o                         
  16   0   8      49654.14      48946.60      3599.44 o                         
  18   0   8          9.12       -259.86      1010.97 o                         
  20   0   8      23048.77      24512.53      3337.08 o                         
  22   0   8      23529.00      25466.70      3485.91 o                         
  24   0   8       2574.35       7163.74      2143.68 o                         
 -31   1   8       1630.85       1283.33       929.39 o                         
 -29   1   8       3294.57       2400.40       809.59 o                         
 -27   1   8      10223.02       7974.89      1068.67 o                         
 -25   1   8       6200.54       5729.07       865.73 o                         
 -23   1   8        931.72        350.02       594.58 o                         
 -21   1   8      38439.71      39135.36      2015.83 o                         
 -19   1   8      19029.08      19528.54      1388.16 o                         
 -17   1   8        312.71        899.29       897.22 o                         
 -15   1   8      19074.76      19768.97      1730.76 o                         
 -13   1   8      70574.99      73127.81      3288.20 o                         
 -11   1   8        512.19        779.31       460.54 o                         
  -9   1   8        332.44        581.42       260.35 o                         
  -7   1   8     173171.80     170760.11      2335.68 o                         
  -5   1   8        355.66        477.29       145.00 o                         
  -3   1   8       1094.97        945.41       250.77 o                         
  -1   1   8     177980.86     177540.78      2290.82 o                         
   1   1   8       3676.01       3897.59       302.67 o                         
   3   1   8        327.00        528.21       208.71 o                         
   5   1   8      98250.74      99975.33      2024.74 o                         
   7   1   8       2450.97       2690.78       321.58 o                         
   9   1   8      13932.71      14829.80       822.66 o                         
  11   1   8      21774.10      21894.11      1131.73 o                         
  13   1   8       3092.42       3810.49       538.87 o                         
  15   1   8      25099.28      24757.08      1451.27 o                         
  17   1   8       4442.75       3951.13       756.35 o                         
  19   1   8      10379.61       8922.61      1279.28 o                         
  21   1   8       7132.10       8663.55      1518.74 o                         
  23   1   8       5244.17       4288.51      1781.07 o                         
  25   1   8      12352.54       9167.35      3062.82 o                         
 -32   2   8       4618.09       6614.05      2823.03 o                         
 -30   2   8      10397.06       8454.27      1571.74 o                         
 -28   2   8      20776.46      18818.26      1835.29 o                         
 -26   2   8      16529.73      14377.92      1931.51 o                         
 -24   2   8      80110.34      79073.22      3387.36 o                         
 -22   2   8      49550.51      46092.91      2276.91 o                         
 -20   2   8      34137.64      34530.22      1877.44 o                         
 -18   2   8     205771.41     207265.95      4136.68 o                         
 -16   2   8      93228.92      94207.51      3848.52 o                         
 -14   2   8      37566.45      35557.76      2265.51 o                         
 -12   2   8     236668.80     230093.03      4458.56 o                         
 -10   2   8     107764.19     105686.35      2371.08 o                         
  -8   2   8      32412.71      31636.11      1113.04 o                         
  -6   2   8     233926.56     230717.61      3168.09 o                         
  -4   2   8     102837.26     102728.89      2130.74 o                         
  -2   2   8      27997.46      26361.63      1085.55 o                         
   0   2   8     262256.22     253364.75      3157.94 o                         
   2   2   8      95770.46      92215.38      1878.23 o                         
   4   2   8      29358.57      29239.17       943.87 o                         
   6   2   8     302104.84     300915.97      2905.68 o                         
   8   2   8     100742.57      97819.32      1834.12 o                         
  10   2   8      29629.87      29956.97      1164.93 o                         
  12   2   8     265202.41     267254.34      3642.82 o                         
  14   2   8      78206.99      74900.98      2439.55 o                         
  16   2   8      13037.99      12717.12      1180.40 o                         
  18   2   8     120675.72     116720.54      5345.38 o                         
  20   2   8      25429.53      21535.06      2362.17 o                         
  22   2   8       1782.94       -181.13       995.27 o                         
  24   2   8      32657.49      33524.50      4345.04 o                         
  26   2   8       4476.35       3146.85      2287.98 o                         
 -31   3   8      10115.33       5977.53      3027.49 o                         
 -29   3   8       8082.52       6513.70      1497.49 o                         
 -27   3   8       1165.22       -205.81       818.40 o                         
 -25   3   8      32792.39      30215.67      2175.72 o                         
 -23   3   8      17311.56      14835.03      1439.04 o                         
 -21   3   8      20271.82      19793.57      1580.18 o                         
 -19   3   8      90406.58      90635.20      3077.92 o                         
 -17   3   8      22385.01      25131.01      1566.01 o                         
 -15   3   8      46992.38      47459.15      2075.80 o                         
 -13   3   8     167323.42     168039.61      3693.31 o                         
 -11   3   8      16970.47      15494.15      1223.06 o                         
  -9   3   8      38624.25      38688.41      1623.32 o                         
  -7   3   8     207571.69     201045.64      4038.44 o                         
  -5   3   8      13455.16      11797.70      1093.11 o                         
  -3   3   8      27974.95      26715.57      1264.48 o                         
  -1   3   8     186238.11     179913.95      2520.62 o                         
   1   3   8      23211.40      21270.06      1396.85 o                         
   3   3   8      44710.36      44019.14      1950.57 o                         
   5   3   8     147677.31     147482.53      2006.83 o                         
   7   3   8      37559.61      36315.20      1372.34 o                         
   9   3   8      52389.09      52331.95      1781.09 o                         
  11   3   8      96244.12      98227.67      1759.66 o                         
  13   3   8      35224.54      34136.53      1758.92 o                         
  15   3   8      23633.11      22486.90      2269.07 o                         
  17   3   8      33521.27      33458.86      2882.90 o                         
  19   3   8      19326.98      17459.69      2154.64 o                         
  21   3   8       3964.17       5950.21      2023.07 o                         
  23   3   8       4959.88       6463.19      1694.89 o                         
  25   3   8       7504.29       7962.61      3224.47 o                         
 -30   4   8        354.03        575.02       950.31 o                         
 -28   4   8      20384.63      21708.34      2350.21 o                         
 -26   4   8      14689.22      16143.79      1867.04 o                         
 -24   4   8        294.59      -1012.30      1054.04 o                         
 -22   4   8      60434.73      60263.85      2804.98 o                         
 -20   4   8      14815.16      17205.23      1482.62 o                         
 -18   4   8       5053.68       4486.91       846.53 o                         
 -16   4   8     148024.86     150881.50      3311.62 o                         
 -14   4   8      14381.80      13635.01      1414.43 o                         
 -12   4   8      28183.45      30066.80      2777.35 o                         
 -10   4   8     291205.44     289597.56      5868.31 o                         
  -8   4   8      20852.27      23191.24      1817.01 o                         
  -6   4   8      98307.54      97261.19      4345.23 o                         
  -4   4   8     411923.72     409244.84      5634.48 o                         
  -2   4   8      26121.43      26815.65      1405.86 o                         
   0   4   8     105899.45     104814.06      2286.35 o                         
   2   4   8     328299.88     324828.94      5580.42 o                         
   4   4   8      23873.01      24338.94      1109.37 o                         
   6   4   8      46546.44      47114.68      1256.65 o                         
   8   4   8     158981.56     160711.25      2511.98 o                         
  10   4   8      27982.24      28052.01      1338.24 o                         
  12   4   8      21450.74      22393.66      1339.52 o                         
  14   4   8      68615.62      66005.82      3038.80 o                         
  16   4   8      28600.90      27009.67      2534.32 o                         
  18   4   8       8186.72       6578.33      1154.57 o                         
  20   4   8      28315.26      31447.35      2956.34 o                         
  22   4   8      20673.99      20899.31      4568.57 o                         
 -29   5   8      14958.92      15060.84      2390.28 o                         
 -27   5   8       6705.62       6861.37      1873.33 o                         
 -25   5   8      58539.11      60390.59      3704.20 o                         
 -23   5   8      26892.81      22658.67      1966.92 o                         
 -21   5   8      26074.53      23619.01      1892.83 o                         
 -19   5   8     131797.78     134396.47      4230.02 o                         
 -17   5   8      35794.03      34819.24      1715.56 o                         
 -15   5   8      90004.52      86605.00      2493.81 o                         
 -13   5   8     241818.77     240726.20      5898.22 o                         
 -11   5   8      27790.91      30126.75      2087.78 o                         
  -9   5   8     125919.84     122135.07      5066.52 o                         
  -7   5   8     299349.62     291390.50      4960.21 o                         
  -5   5   8      15062.49      12490.37      1405.14 o                         
  -3   5   8     109936.95     109195.49      3277.43 o                         
  -1   5   8     286426.78     281674.47      5049.13 o                         
   1   5   8      21319.94      20610.78      1639.48 o                         
   3   5   8     161218.27     156995.89      3052.34 o                         
   5   5   8     263543.16     264244.59      3501.67 o                         
   7   5   8      28684.53      29165.59      1260.81 o                         
   9   5   8     128601.19     125899.81      3513.42 o                         
  11   5   8     162511.94     159403.11      3851.27 o                         
  13   5   8      23907.62      24289.92      1919.26 o                         
  15   5   8      51986.57      50853.86      2839.58 o                         
  17   5   8      62558.27      59893.31      3889.62 o                         
  19   5   8      18295.75      17870.56      2449.55 o                         
  21   5   8      22681.18      17648.17      4866.28 o                         
 -28   6   8       4754.78       5394.20      1983.17 o                         
 -26   6   8       2600.94       2397.57      1112.42 o                         
 -24   6   8      21884.94      21579.40      2205.72 o                         
 -22   6   8       9728.80      10021.35      1533.87 o                         
 -20   6   8       9444.01       9300.01      1180.20 o                         
 -18   6   8      68876.23      70060.13      2570.07 o                         
 -16   6   8      20145.11      21325.26      1370.63 o                         
 -14   6   8      16654.09      17259.38      1153.58 o                         
 -12   6   8      99518.80      97866.68      3334.99 o                         
 -10   6   8      22386.69      24094.13      2428.20 o                         
  -8   6   8      14434.02      11753.33      2806.29 o                         
  -6   6   8      43987.23      41040.25      5204.92 o                         
  -4   6   8       8312.49       7316.86      1514.16 o                         
  -2   6   8      18057.84      18290.47      2120.80 o                         
   0   6   8      50512.26      52354.88      2153.65 o                         
   2   6   8       9652.32       9492.97      1011.13 o                         
   4   6   8      28437.49      27025.81      1049.27 o                         
   6   6   8     111734.97     110706.15      3122.99 o                         
   8   6   8      18055.98      17447.19      1291.58 o                         
  10   6   8      17520.75      16303.13      1317.44 o                         
  12   6   8      79024.72      69474.57      3759.72 o                         
  14   6   8       9071.01      10648.69      1457.84 o                         
  16   6   8       4950.98       5705.24      1253.16 o                         
  18   6   8      33011.21      34941.23      3045.12 o                         
 -27   7   8       1869.57       6011.83      2812.33 o                         
 -25   7   8       3381.78       7803.64      2921.52 o                         
 -23   7   8        818.48         77.51       816.23 o                         
 -21   7   8       3612.48       3979.70      1149.48 o                         
 -19   7   8       9643.28       8760.05      1072.68 o                         
 -17   7   8        408.36       -576.55       576.55 o                         
 -15   7   8       8882.92       7762.77       857.54 o                         
 -13   7   8      17835.61      18996.54      1235.05 o                         
 -11   7   8       1770.57       3055.33       597.46 o                         
  -9   7   8         65.64       1421.35       969.19 o                         
  -7   7   8      39804.45      38575.09      5358.73 o                         
  -5   7   8       5753.11       4438.97      1967.79 o                         
  -3   7   8       9306.77       7984.53      2950.19 o                         
  -1   7   8      50718.42      51026.78      2184.40 o                         
   1   7   8       3338.74       2655.10       698.29 o                         
   3   7   8         19.24        208.81       850.94 o                         
   5   7   8      17582.33      19331.64      1273.21 o                         
   7   7   8       2645.23       2521.53       576.54 o                         
   9   7   8       4824.02       4483.43       811.80 o                         
  11   7   8       4436.31       5761.00       905.63 o                         
  13   7   8       4914.97       3714.28      1067.32 o                         
  15   7   8       1032.01       1263.18      1086.00 o                         
  17   7   8       2797.18       3065.81      3382.60 o                         
 -24   8   8        347.66        327.33      1809.13 o                         
 -22   8   8      14982.31      12941.77      3161.56 o                         
 -20   8   8       2677.69       2547.30       788.50 o                         
 -18   8   8        400.25         -5.79       916.94 o                         
 -16   8   8      36787.35      41475.52      2962.35 o                         
 -14   8   8       1535.25       1855.19      1275.08 o                         
 -12   8   8       3084.71       2056.47       935.65 o                         
 -10   8   8      56423.63      53721.96      4016.94 o                         
  -8   8   8        148.39        686.34      1492.35 o                         
  -6   8   8        349.34      -1201.02      1201.02 o                         
  -4   8   8      50555.95      42720.21      3737.46 o                         
  -2   8   8        146.96         50.18      1207.26 o                         
   0   8   8        483.03       2822.82      2052.00 o                         
   2   8   8      49205.73      45133.23      6402.30 o                         
   4   8   8       1623.32       2648.44       852.16 o                         
   6   8   8       2709.41       2309.56       682.05 o                         
   8   8   8      39555.91      39975.82      2487.31 o                         
  10   8   8       3290.28       2663.52      1248.80 o                         
  12   8   8        137.17       1417.63      1517.62 o                         
  14   8   8      14544.11      13132.55      7051.88 o                         
 -21   9   8       5045.55       8060.82      3234.89 o                         
 -19   9   8        159.28        925.18      1288.32 o                         
 -17   9   8       3494.29       3482.19      1016.07 o                         
 -15   9   8       7979.56       5604.55      1822.97 o                         
 -13   9   8          2.33        758.04      1515.94 o                         
 -11   9   8       5986.75       6696.48      1690.91 o                         
  -9   9   8       5500.07       5074.27      2108.65 o                         
  -7   9   8       1263.14       -544.42      1133.20 o                         
  -5   9   8       7583.33       9997.51      3460.41 o                         
  -3   9   8       3716.09       4604.11      2566.05 o                         
  -1   9   8       2547.03       2770.14      2682.15 o                         
   1   9   8       7032.02       6586.30      3122.42 o                         
   3   9   8       8904.58      10054.07      3685.79 o                         
   5   9   8        337.48       1711.46      2374.05 o                         
   7   9   8       3942.32       3677.06      1153.85 o                         
   9   9   8      12297.33      12504.51      1570.22 o                         
  11   9   8         22.12       -255.54      1594.82 o                         
  13   9   8       1069.87       1534.62      1830.27 o                         
 -16  10   8      14135.37      18271.87      4805.61 o                         
 -14  10   8       1155.88        865.93       964.65 o                         
 -12  10   8      35004.70      36910.60      2715.66 o                         
 -10  10   8      17637.49      16562.82      2147.15 o                         
  -8  10   8        310.40        242.86      1509.96 o                         
  -6  10   8      32559.93      36532.82      6061.21 o                         
  -4  10   8      16894.97      13632.73      3915.18 o                         
  -2  10   8        132.73       1048.87      1541.63 o                         
   0  10   8      36797.38      34831.03      6406.88 o                         
   2  10   8      17841.99      11499.25      3813.13 o                         
   4  10   8        142.99       5787.29      2052.91 o                         
   6  10   8      43682.84      45407.30      5704.79 o                         
   8  10   8      19793.86      20938.41      2480.51 o                         
  10  10   8        435.84       1509.90      1538.12 o                         
  12  10   8      36423.57      33412.74      6057.75 o                         
  -9  11   8         49.99        -87.99      1302.29 o                         
   3  11   8        333.94       3026.95      2178.70 o                         
   5  11   8        423.65       2689.06      2157.59 o                         
   7  11   8        180.15      -2382.84      2382.84 o                         
 -31   1   9         22.78        -93.50       961.41 o                         
 -29   1   9       4578.44       3827.04       847.87 o                         
 -27   1   9       3373.01       1733.80       776.33 o                         
 -25   1   9        145.00       1424.68       766.95 o                         
 -23   1   9      16429.80      15537.43      1371.25 o                         
 -21   1   9       2701.80       3514.19       716.04 o                         
 -19   1   9       5349.13       6446.36      1152.62 o                         
 -17   1   9      36746.99      37736.84      2572.44 o                         
 -15   1   9       1789.45       2707.33       869.41 o                         
 -13   1   9      21146.04      22278.94      1771.83 o                         
 -11   1   9      68857.94      72089.44      2331.01 o                         
  -9   1   9      12052.00      12822.94       828.72 o                         
  -7   1   9       6054.29       6515.57       455.53 o                         
  -5   1   9      83067.30      84233.66      1261.84 o                         
  -3   1   9      45792.07      45934.45      1408.57 o                         
  -1   1   9       1468.21       1693.00       280.06 o                         
   1   1   9      29083.33      29050.26       838.19 o                         
   3   1   9      42395.55      41570.48      1287.39 o                         
   5   1   9      10469.06      11137.48       675.05 o                         
   7   1   9       3908.89       3982.80       659.65 o                         
   9   1   9      35212.88      35841.09      1321.25 o                         
  11   1   9       3221.18       3323.31       601.32 o                         
  13   1   9        252.94        635.26       628.75 o                         
  15   1   9      27406.13      28058.16      1681.67 o                         
  17   1   9        253.14       1586.03       820.84 o                         
  19   1   9         79.34       -857.63      1032.90 o                         
  21   1   9      16149.53      17577.68      2516.81 o                         
  23   1   9        483.23        617.83      1169.01 o                         
  25   1   9        209.18       -932.72      1316.37 o                         
 -32   2   9       2105.56       1478.33      1999.26 o                         
 -30   2   9       5149.62       3264.50       934.55 o                         
 -28   2   9      15868.94      13373.83      1511.09 o                         
 -26   2   9       9027.43       8209.29      1248.03 o                         
 -24   2   9       2636.64       2357.58       733.25 o                         
 -22   2   9      65640.63      67587.62      2732.67 o                         
 -20   2   9      36494.81      38948.88      1956.97 o                         
 -18   2   9       4601.74       4488.85       933.67 o                         
 -16   2   9     103336.31     100074.98      5035.05 o                         
 -14   2   9      85974.29      85130.54      3489.81 o                         
 -12   2   9      12571.85      13564.63      1142.68 o                         
 -10   2   9     161334.08     162367.64      3521.68 o                         
  -8   2   9      78329.37      77861.10      2176.85 o                         
  -6   2   9       9223.33       9514.63       727.21 o                         
  -4   2   9     297455.31     305351.22      3768.20 o                         
  -2   2   9      52897.66      51431.21      1726.43 o                         
   0   2   9      25753.26      25572.99      1188.57 o                         
   2   2   9     122756.44     122487.59      2463.23 o                         
   4   2   9      24365.22      23560.15       932.26 o                         
   6   2   9      59839.62      61125.00      1609.94 o                         
   8   2   9      43681.34      44193.00      1272.97 o                         
  10   2   9        603.73        521.51       305.19 o                         
  12   2   9      50921.59      53444.85      1979.45 o                         
  14   2   9      33648.32      36001.80      2425.21 o                         
  16   2   9       1535.03       1814.81       684.42 o                         
  18   2   9      29759.66      31370.48      2847.37 o                         
  20   2   9       9689.88       6107.62      1349.20 o                         
  22   2   9       1506.27       3193.81      1557.64 o                         
  24   2   9      12716.91      12219.68      3636.68 o                         
 -31   3   9      31668.23      29575.38      5673.49 o                         
 -29   3   9         31.52       -575.82       854.17 o                         
 -27   3   9        198.71       1593.18      1049.37 o                         
 -25   3   9      54801.15      53931.42      3259.46 o                         
 -23   3   9       2538.43       1476.82       787.86 o                         
 -21   3   9        124.03        967.99       591.19 o                         
 -19   3   9     119348.22     119776.08      3320.51 o                         
 -17   3   9       4159.66       4717.45      1044.92 o                         
 -15   3   9       6401.76       5509.38       817.81 o                         
 -13   3   9     280962.34     286999.50      4874.15 o                         
 -11   3   9       6240.71       5664.88       785.93 o                         
  -9   3   9      11554.14      12043.10      1099.34 o                         
  -7   3   9     283620.62     287187.16      5517.27 o                         
  -5   3   9      10124.74      10263.50      1034.16 o                         
  -3   3   9       1900.18       1451.60       384.19 o                         
  -1   3   9     222976.17     218306.88      4035.95 o                         
   1   3   9        123.71        -16.87       188.86 o                         
   3   3   9        954.26       1030.95       593.27 o                         
   5   3   9     192019.81     191844.56      3159.70 o                         
   7   3   9        912.68       1802.28       406.65 o                         
   9   3   9        551.32        541.41       414.98 o                         
  11   3   9      50858.68      51250.88      1570.85 o                         
  13   3   9       2581.29       3246.31       836.54 o                         
  15   3   9       2724.56       2822.97      1059.49 o                         
  17   3   9      12823.61      12929.40      1876.62 o                         
  19   3   9       6628.45       4049.32      1331.99 o                         
  21   3   9        998.48        744.62      1107.75 o                         
  23   3   9      15079.26      16230.54      2564.55 o                         
 -30   4   9        106.51        452.21      1100.13 o                         
 -28   4   9       4001.34       4233.51       927.64 o                         
 -26   4   9       3444.12       1497.92       747.66 o                         
 -24   4   9       3745.81       3332.02       962.22 o                         
 -22   4   9      16823.80      16580.68      1492.87 o                         
 -20   4   9       4554.60       6642.60      1063.56 o                         
 -18   4   9       7718.44       7886.60       980.57 o                         
 -16   4   9      15089.08      15855.36      1578.86 o                         
 -14   4   9       3856.55       2920.17       766.14 o                         
 -12   4   9       9468.39      11062.60      1296.68 o                         
 -10   4   9      16671.32      16156.38      1499.27 o                         
  -8   4   9       7870.74       7094.38      1016.62 o                         
  -6   4   9      24212.92      23068.63      2085.73 o                         
  -4   4   9      45010.85      45586.77      1928.98 o                         
  -2   4   9       7400.53       6847.20       868.05 o                         
   0   4   9      24495.67      25140.44      1525.18 o                         
   2   4   9      13058.17      14966.49      1243.58 o                         
   4   4   9       4122.15       4054.39       417.98 o                         
   6   4   9      12962.63      12672.97       683.37 o                         
   8   4   9       6154.15       6037.50       853.80 o                         
  10   4   9       5385.17       5931.21       850.77 o                         
  12   4   9       8971.20       9334.08       995.31 o                         
  14   4   9      10410.20      10222.15      1226.06 o                         
  16   4   9       3857.53       1897.80      1117.19 o                         
  18   4   9       4048.46       3231.70      1366.70 o                         
  20   4   9       1347.02        160.51      1170.18 o                         
  22   4   9       1234.78       -284.82      1198.90 o                         
 -29   5   9       2542.26       4653.03      1854.29 o                         
 -27   5   9       1089.03        474.56      1231.86 o                         
 -25   5   9      21678.21      16387.99      1765.87 o                         
 -23   5   9       9985.21       9809.14      1503.90 o                         
 -21   5   9       2486.01       1250.76       988.30 o                         
 -19   5   9      42663.86      44270.30      2043.31 o                         
 -17   5   9      24701.23      26578.19      1515.52 o                         
 -15   5   9       7690.46       8029.76      1639.66 o                         
 -13   5   9      59198.71      57430.64      2969.45 o                         
 -11   5   9      26716.31      28769.52      2061.41 o                         
  -9   5   9       7754.38       7946.18      1480.40 o                         
  -7   5   9     105256.56     108602.98      4185.64 o                         
  -5   5   9      17529.33      17739.10      1304.06 o                         
  -3   5   9       6472.11       5571.81       794.19 o                         
  -1   5   9      98527.11      93087.77      2684.16 o                         
   1   5   9      14596.61      15699.28      2054.97 o                         
   3   5   9      20069.42      19595.90      1233.01 o                         
   5   5   9      32975.64      33808.36      1238.29 o                         
   7   5   9       5307.82       5433.73       761.34 o                         
   9   5   9      25892.24      24930.23      1492.47 o                         
  11   5   9      16011.62      15995.95      1261.68 o                         
  13   5   9        225.42       1157.30       759.75 o                         
  15   5   9      15554.12      16863.00      2535.85 o                         
  17   5   9       9143.20       7617.14      1599.66 o                         
  19   5   9         73.23       -367.81       861.70 o                         
  21   5   9       6054.83       7291.89      2399.22 o                         
 -28   6   9      13400.19      13058.08      2702.72 o                         
 -26   6   9       1076.28        269.75      1127.83 o                         
 -24   6   9       2239.77        553.49      1114.47 o                         
 -22   6   9      34383.54      34336.85      2211.96 o                         
 -20   6   9       4404.96       4501.93       736.80 o                         
 -18   6   9       8426.63       8093.50       952.01 o                         
 -16   6   9      71853.48      69506.55      2390.09 o                         
 -14   6   9      10921.33      10359.44      1818.54 o                         
 -12   6   9      10694.18      11825.05      1517.25 o                         
 -10   6   9      94878.68      93372.10      4898.32 o                         
  -8   6   9      14631.61      14638.10      1040.05 o                         
  -6   6   9       3581.86       3457.46       696.97 o                         
  -4   6   9      76038.30      71854.68      2865.52 o                         
  -2   6   9       5562.25       3997.26       711.15 o                         
   0   6   9        329.63         11.00       687.02 o                         
   2   6   9      53413.40      54004.01      2205.60 o                         
   4   6   9         28.70        320.05       449.15 o                         
   6   6   9          1.09        302.88       462.17 o                         
   8   6   9      28865.95      28926.83      1549.90 o                         
  10   6   9       1506.54       1702.67       832.70 o                         
  12   6   9        480.74       1535.96       980.46 o                         
  14   6   9       9473.48       7168.48      1897.55 o                         
  16   6   9       2762.34       3400.56      1304.68 o                         
  18   6   9        962.02       2019.16      1077.41 o                         
  20   6   9       2944.87       -549.10      2611.75 o                         
 -27   7   9        127.78       1027.75      1386.76 o                         
 -25   7   9       3515.07       5976.24      1939.52 o                         
 -23   7   9       1295.67        661.78       797.82 o                         
 -21   7   9         54.81       -711.92       711.92 o                         
 -19   7   9      12463.03      11706.01      1086.93 o                         
 -17   7   9       3260.60       3591.68       682.17 o                         
 -15   7   9       1312.77       1307.78       575.49 o                         
 -13   7   9      23362.69      23411.35      1333.24 o                         
 -11   7   9       6235.15       7007.77      1353.55 o                         
  -9   7   9       1581.26        898.18      1078.83 o                         
  -7   7   9      18361.16      21229.68      4493.13 o                         
  -5   7   9       7339.16       7702.47      2830.34 o                         
  -3   7   9        288.85       -323.81      1509.96 o                         
  -1   7   9      13374.63      14844.99      2235.73 o                         
   1   7   9       1655.92       1642.83       645.52 o                         
   3   7   9          3.24        944.04       531.55 o                         
   5   7   9      13649.13      17098.50      1198.87 o                         
   7   7   9         42.96       1082.13       542.54 o                         
   9   7   9        617.19        458.94       579.82 o                         
  11   7   9       6359.84       6136.89      1121.18 o                         
  13   7   9        690.25        452.32       893.63 o                         
  15   7   9       1830.97       1404.26      1110.03 o                         
 -24   8   9         73.93      12213.34      4265.87 o                         
 -22   8   9       1272.54       1553.40      1057.31 o                         
 -20   8   9        424.47       2709.74      1235.58 o                         
 -18   8   9        177.87      -1085.82      1477.11 o                         
 -16   8   9        507.31        495.18       776.75 o                         
 -14   8   9        100.84        842.26       861.76 o                         
 -12   8   9        301.71       1622.68       938.34 o                         
 -10   8   9       1862.13       1515.70       925.72 o                         
  -8   8   9        514.10        763.78      2044.96 o                         
  -6   8   9       2455.20       2189.37      1506.51 o                         
  -4   8   9       8766.88       7797.65      2707.17 o                         
  -2   8   9        395.82       2671.47      1830.25 o                         
   0   8   9       2712.71       2787.76      2111.94 o                         
   2   8   9       2707.16        985.57      1471.32 o                         
   4   8   9          8.52       1124.18       814.87 o                         
   6   8   9        682.92        340.11       631.59 o                         
   8   8   9        382.01        296.63      1038.41 o                         
  10   8   9        145.20        851.08      1104.78 o                         
  12   8   9        282.24       -214.67      1960.48 o                         
  14   8   9       1426.69       1879.56      2344.18 o                         
 -19   9   9        935.77      -1931.31      2039.70 o                         
 -17   9   9       3180.92       3408.89      1063.76 o                         
 -15   9   9        130.19         84.82       841.29 o                         
 -13   9   9       4485.65       5064.56      1194.45 o                         
 -11   9   9       4773.94       8979.10      2911.06 o                         
  -9   9   9        246.55       1351.68       903.75 o                         
  -7   9   9       3152.50       1354.94      1700.12 o                         
  -5   9   9       2612.24       6557.54      3435.40 o                         
  -3   9   9        685.99        -35.20      2203.36 o                         
  -1   9   9       3727.34       3949.40      2245.73 o                         
   1   9   9       1276.26       2104.83      1858.45 o                         
   3   9   9       2222.91       3674.61      1612.20 o                         
   5   9   9       8118.57      12000.68      2231.67 o                         
   7   9   9         90.29       -389.70       895.76 o                         
   9   9   9       1764.97       3386.13      1689.10 o                         
  11   9   9       2279.88       1946.20       947.28 o                         
 -16  10   9       3915.13       2513.24      2302.04 o                         
 -14  10   9       7961.90       7723.78      2622.55 o                         
 -12  10   9       3918.21       3413.94      1073.14 o                         
 -10  10   9       7074.13      10754.92      2144.52 o                         
  -8  10   9       9534.06      12433.81      3858.28 o                         
  -6  10   9       5705.29       2492.21      2259.89 o                         
  -4  10   9       3853.32       4794.17      2703.32 o                         
  -2  10   9       7317.17      11282.20      3882.76 o                         
   0  10   9       8116.83      10458.62      3696.25 o                         
   2  10   9       5370.23       6797.21      3646.77 o                         
   4  10   9       3604.92       4874.31      1646.89 o                         
   6  10   9       9756.28       9664.47      2123.62 o                         
   8  10   9       2591.91       3826.08      2256.23 o                         
  10  10   9       1655.98       4375.10      2861.59 o                         
 -11  11   9        834.06       2192.80      1960.50 o                         
  -9  11   9        614.56      -1478.29      1830.26 o                         
 -30   0  10       4190.87       3153.93      1134.49 o                         
 -28   0  10      21060.99      19832.17      2297.05 o                         
 -26   0  10      26828.97      25135.18      2412.64 o                         
 -24   0  10      12898.56      15173.17      1883.11 o                         
 -22   0  10      78880.83      79371.73      3876.16 o                         
 -20   0  10      69890.52      69823.13      4677.34 o                         
 -18   0  10      22541.39      21160.46      3472.61 o                         
 -16   0  10      76787.24      75180.93      6041.53 o                         
 -14   0  10      89240.40      87146.05      4321.10 o                         
 -12   0  10      18097.66      18793.48      1438.11 o                         
 -10   0  10      55693.61      54015.96      2159.70 o                         
  -8   0  10      63198.65      63850.97      2333.31 o                         
  -6   0  10       5027.71       5259.00       748.33 o                         
  -4   0  10      72215.46      71546.38      1755.99 o                         
  -2   0  10      42300.66      45078.91      2333.40 o                         
   0   0  10        259.87        308.23       434.69 o                         
   2   0  10       9722.43       9513.66       693.73 o                         
   4   0  10      14745.99      14714.49       774.31 o                         
   6   0  10       6743.02       7764.98       809.96 o                         
   8   0  10       3827.15       1165.74      1883.25 o                         
  10   0  10       4955.69       7440.81      1913.22 o                         
  12   0  10      15793.53      13659.90      3172.53 o                         
  14   0  10       7978.55      12057.54      2507.21 o                         
  16   0  10       1811.73       2993.10      1616.99 o                         
  18   0  10       4307.18       2231.04      1203.04 o                         
  20   0  10       1948.56       1293.96      1275.05 o                         
  22   0  10        118.99       -384.05      3572.49 o                         
 -31   1  10      33579.80      32120.77      2958.37 o                         
 -29   1  10      13257.72      11272.55      1300.09 o                         
 -27   1  10       1611.38       1232.25       722.43 o                         
 -25   1  10      32698.95      34402.46      1984.49 o                         
 -23   1  10      28808.70      30781.79      1932.32 o                         
 -21   1  10       2979.21       3956.12       768.59 o                         
 -19   1  10      52635.88      48745.36      3058.35 o                         
 -17   1  10      44828.75      46773.54      2885.39 o                         
 -15   1  10       3134.53       4391.02       989.51 o                         
 -13   1  10     135457.06     137291.56      4236.11 o                         
 -11   1  10      70968.23      70675.12      2357.82 o                         
  -9   1  10       1041.43        878.88       306.47 o                         
  -7   1  10     129552.59     128534.62      1904.66 o                         
  -5   1  10      63694.78      66184.11      1393.97 o                         
  -3   1  10       2380.60       2136.55       352.66 o                         
  -1   1  10      88136.23      87531.59      1691.89 o                         
   1   1  10      25406.71      25889.19       774.70 o                         
   3   1  10       8934.97       9318.01       684.29 o                         
   5   1  10      56343.41      56111.99      1458.01 o                         
   7   1  10       7340.48       7716.45       625.77 o                         
   9   1  10       3710.72       2883.60       931.26 o                         
  11   1  10      10922.22      11215.27      1218.41 o                         
  13   1  10        890.48       1899.11       598.50 o                         
  15   1  10       2167.53       3465.65       958.16 o                         
  17   1  10       8110.28       9460.92      1430.32 o                         
  19   1  10        761.12       -160.71       965.59 o                         
  21   1  10       3938.47       2719.73      1113.44 o                         
  23   1  10      16843.30      18667.20      4080.59 o                         
  25   1  10       1706.01       2629.29      1960.53 o                         
 -30   2  10       4382.35       2973.55       948.03 o                         
 -28   2  10      54124.53      54254.23      3095.93 o                         
 -26   2  10      13173.15      13872.58      1423.34 o                         
 -24   2  10      11126.07      11711.00      1300.52 o                         
 -22   2  10      61024.22      68171.84      2745.66 o                         
 -20   2  10      17749.21      19893.28      1661.72 o                         
 -18   2  10      22087.21      25622.69      2657.58 o                         
 -16   2  10     151251.20     144324.42      4859.22 o                         
 -14   2  10      25913.27      26604.54      2009.91 o                         
 -12   2  10      28604.88      28877.71      1619.22 o                         
 -10   2  10     367456.72     379292.25      5439.80 o                         
  -8   2  10      47320.10      48132.74      1676.23 o                         
  -6   2  10      28100.91      27100.81      1231.94 o                         
  -4   2  10     459015.22     470291.38      5239.58 o                         
  -2   2  10      49766.90      48422.92      1737.78 o                         
   0   2  10      23092.69      23963.00       850.52 o                         
   2   2  10     406935.62     398438.44      4576.14 o                         
   4   2  10      39270.71      38924.50      1184.44 o                         
   6   2  10       5902.14       5680.84       610.56 o                         
   8   2  10     206311.39     203972.81      2889.36 o                         
  10   2  10      20363.48      18952.98      1289.41 o                         
  12   2  10        578.53        557.53       586.12 o                         
  14   2  10     100001.60     103026.23      4153.73 o                         
  16   2  10       9181.12       9780.03      1461.38 o                         
  18   2  10       1058.88       1029.36      1144.29 o                         
  20   2  10      78643.84      79849.98      4736.98 o                         
  22   2  10       6859.75       9056.98      2100.90 o                         
  24   2  10       1828.67       4994.60      2932.00 o                         
 -31   3  10       3307.65       3312.23      2914.48 o                         
 -29   3  10       2036.34        181.15      1161.17 o                         
 -27   3  10       9985.68       8392.59      1417.98 o                         
 -25   3  10        920.10       -843.22       843.22 o                         
 -23   3  10       8006.93       8723.65      1168.83 o                         
 -21   3  10      21076.12      23112.98      1602.54 o                         
 -19   3  10        594.38       1072.54       731.53 o                         
 -17   3  10      15440.51      14991.06      1721.32 o                         
 -15   3  10      26724.63      25509.64      1730.31 o                         
 -13   3  10      14136.79      14168.95      1272.34 o                         
 -11   3  10      14032.54      13535.73      1229.05 o                         
  -9   3  10      21712.17      22553.17      1441.81 o                         
  -7   3  10      69062.88      73823.93      2491.12 o                         
  -5   3  10       6153.96       6933.96       879.34 o                         
  -3   3  10       9545.06       7638.34      1032.84 o                         
  -1   3  10      95105.91     100648.55      2037.83 o                         
   1   3  10       1425.42       1323.00       398.25 o                         
   3   3  10        548.36       -151.88       657.18 o                         
   5   3  10      55704.27      56711.11      1803.27 o                         
   7   3  10        727.21        920.52       396.72 o                         
   9   3  10       1033.96       1388.08       510.63 o                         
  11   3  10      25493.47      25773.13      1588.64 o                         
  13   3  10        523.16       1271.01       751.35 o                         
  15   3  10       1036.76       1765.11       869.19 o                         
  17   3  10      15985.57      12005.97      1867.28 o                         
  19   3  10         85.82       -833.92       938.53 o                         
  21   3  10         19.02       1108.97      1028.10 o                         
  23   3  10       9122.48       8821.80      3354.82 o                         
 -30   4  10       7205.81       7239.79      1353.49 o                         
 -28   4  10         69.89       -839.40       894.21 o                         
 -26   4  10       8262.42       8609.22      1453.15 o                         
 -24   4  10      18974.56      20296.00      1744.91 o                         
 -22   4  10        133.86       1286.38       747.98 o                         
 -20   4  10      17366.44      20468.17      1749.71 o                         
 -18   4  10      32603.74      32879.67      3263.62 o                         
 -16   4  10       5626.01       6665.69      1123.72 o                         
 -14   4  10      27191.35      27759.66      2048.96 o                         
 -12   4  10      29764.73      27089.78      2016.06 o                         
 -10   4  10      15637.91      16536.76      1511.23 o                         
  -8   4  10      26366.07      27662.01      2484.00 o                         
  -6   4  10       9482.52      10307.89      1482.20 o                         
  -4   4  10      26356.62      25695.73      1472.21 o                         
  -2   4  10      12628.18      12211.05       964.68 o                         
   0   4  10        501.00        624.51       444.31 o                         
   2   4  10      65497.54      67256.42      2580.20 o                         
   4   4  10        723.27       1556.47       598.99 o                         
   6   4  10        447.83        870.97       368.36 o                         
   8   4  10      64599.93      63505.42      2423.09 o                         
  10   4  10        203.46       -198.59       680.25 o                         
  12   4  10       1204.16       2552.91       802.17 o                         
  14   4  10      28189.31      26614.24      2496.27 o                         
  16   4  10          3.21        -20.18       961.75 o                         
  18   4  10       1124.90       -410.58      1567.14 o                         
  20   4  10      10451.76       8993.94      1744.93 o                         
  22   4  10         93.22       -999.59      2242.05 o                         
 -29   5  10         66.77       -901.56       901.56 o                         
 -27   5  10      10038.44       9867.08      1468.12 o                         
 -25   5  10       3098.51       2002.90       799.52 o                         
 -23   5  10       1433.58       1822.39       836.94 o                         
 -21   5  10      17263.32      17225.54      1673.26 o                         
 -19   5  10       2944.03       3466.99       992.38 o                         
 -17   5  10       2799.19       3855.73       978.62 o                         
 -15   5  10      21080.84      20648.26      1905.75 o                         
 -13   5  10       7889.87       9096.46      1299.67 o                         
 -11   5  10       1212.08       2935.85       967.91 o                         
  -9   5  10      19880.92      20133.85      3128.99 o                         
  -7   5  10      53268.93      50181.41      4200.12 o                         
  -5   5  10        384.67        362.98       417.35 o                         
  -3   5  10       9130.41       7809.70       891.12 o                         
  -1   5  10      77177.60      75857.05      2274.05 o                         
   1   5  10       2550.12       3744.68       738.63 o                         
   3   5  10        255.18       -469.42       469.42 o                         
   5   5  10      47133.35      44849.50      1793.34 o                         
   7   5  10       2680.64       2353.24       724.09 o                         
   9   5  10       1047.90       -286.36       882.99 o                         
  11   5  10      45782.57      44768.01      2542.49 o                         
  13   5  10       4099.59       5122.99      1293.44 o                         
  15   5  10       1239.18        536.78       861.60 o                         
  17   5  10      32408.85      35261.34      3055.91 o                         
  19   5  10       3147.18       2938.62      1287.74 o                         
  21   5  10        304.80      -1111.63      1349.30 o                         
 -28   6  10      62913.88      71209.82      6636.84 o                         
 -26   6  10       6229.32       4757.96      1276.62 o                         
 -24   6  10       8659.87       5183.90      1680.03 o                         
 -22   6  10     121058.59     122620.67      4403.19 o                         
 -20   6  10      11700.39      11323.88      1132.34 o                         
 -18   6  10      12214.09      13658.27      1177.53 o                         
 -16   6  10     177771.88     178672.81      3809.75 o                         
 -14   6  10      14816.43      16257.47      1798.22 o                         
 -12   6  10      17045.14      17784.00      1862.38 o                         
 -10   6  10     349211.50     367365.44      9861.95 o                         
  -8   6  10      17196.41      15129.47      2651.50 o                         
  -6   6  10      19665.29      20142.06      1790.74 o                         
  -4   6  10     543172.94     528911.19      7849.06 o                         
  -2   6  10      19097.09      19605.01      1432.15 o                         
   0   6  10      11455.79      13764.02      3686.20 o                         
   2   6  10     346809.88     352064.84      6444.03 o                         
   4   6  10       7467.48       8573.73       846.06 o                         
   6   6  10       5536.66       5246.86       770.74 o                         
   8   6  10     184613.03     187647.20      4101.17 o                         
  10   6  10       1720.79       2163.60       733.64 o                         
  12   6  10       3413.12       2248.99       939.15 o                         
  14   6  10     132128.25     134270.53      5643.35 o                         
  16   6  10        950.44       -116.87      1033.96 o                         
  18   6  10       1748.91        152.25      1237.31 o                         
  20   6  10      68759.33      76649.63      5394.19 o                         
 -27   7  10       2507.38        608.93      1812.72 o                         
 -25   7  10        364.78        146.66      1049.67 o                         
 -23   7  10       4537.57       6720.00      1315.57 o                         
 -21   7  10       4130.49       3133.96       885.13 o                         
 -19   7  10       8034.66       7306.75       944.03 o                         
 -17   7  10       6761.06       7704.95       937.72 o                         
 -15   7  10       3450.39       5032.48       784.42 o                         
 -13   7  10      19191.43      20023.19      1769.15 o                         
 -11   7  10       6494.68       6089.86      1131.37 o                         
  -9   7  10        927.44        894.18      1022.88 o                         
  -7   7  10       4467.84       2499.25      1791.71 o                         
  -5   7  10       8281.19      11916.51      3583.76 o                         
  -3   7  10         70.17        218.22      1650.74 o                         
  -1   7  10       7979.33       7586.72      3721.02 o                         
   1   7  10       6085.38       5760.37      1123.12 o                         
   3   7  10          5.33        367.62       573.52 o                         
   5   7  10      36363.76      36222.89      1882.63 o                         
   7   7  10       1622.87       2918.02       677.97 o                         
   9   7  10        233.95        712.64       790.68 o                         
  11   7  10      21179.03      20321.01      2054.28 o                         
  13   7  10       1513.55       2636.92      1345.74 o                         
  15   7  10        484.09       -403.38       973.24 o                         
 -24   8  10       2011.93       -105.59      1788.07 o                         
 -22   8  10       5188.72       8126.28      3178.58 o                         
 -20   8  10      14717.65      14279.65      2019.91 o                         
 -18   8  10       2162.12       2009.75       976.43 o                         
 -16   8  10      14103.83      13576.14      1850.23 o                         
 -14   8  10      19289.69      20140.72      2177.62 o                         
 -12   8  10       1282.37       1739.30       944.26 o                         
 -10   8  10       8681.63      10418.67      2070.66 o                         
  -8   8  10      14106.37      13526.80      3724.97 o                         
  -6   8  10         78.57        -77.43      1474.75 o                         
  -4   8  10        687.23       1333.98      1499.41 o                         
  -2   8  10       6627.70       3643.41      2428.94 o                         
   0   8  10        859.80       2389.91      1935.87 o                         
   2   8  10       1680.59       2615.54      1139.00 o                         
   4   8  10       4765.67       4942.48      1123.21 o                         
   6   8  10       3015.05       4121.42       986.04 o                         
   8   8  10       1093.23       -227.93      1196.72 o                         
  10   8  10       2204.26        612.96      1201.62 o                         
  12   8  10       3040.72       1248.16      1286.51 o                         
 -19   9  10      60331.59      67734.13      6888.13 o                         
 -17   9  10      21254.74      22293.00      2305.09 o                         
 -15   9  10        940.44        154.75       947.45 o                         
 -13   9  10      90539.50      93596.70      5957.41 o                         
 -11   9  10      25920.23      23862.54      3118.20 o                         
  -9   9  10       2259.26       3632.10      1622.03 o                         
  -7   9  10     122014.27     118091.53     10472.25 o                         
  -5   9  10      24397.77      28629.30      5574.44 o                         
  -3   9  10       4445.49       4062.09      2140.17 o                         
  -1   9  10     108370.27     116651.34     11069.00 o                         
   1   9  10      12826.15      11860.89      3936.03 o                         
   3   9  10       5542.77       9319.41      1981.71 o                         
   5   9  10      68628.43      82120.95      9662.10 o                         
   7   9  10       4130.93       4822.38      1636.78 o                         
   9   9  10       3479.73       7219.35      3224.25 o                         
  11   9  10      46751.23      44829.68      6844.58 o                         
 -16  10  10       1353.44        336.41      3562.01 o                         
 -14  10  10        682.47        232.44      1993.93 o                         
 -12  10  10       2064.18       8905.16      2840.50 o                         
 -10  10  10       7384.08       8739.19      3108.32 o                         
  -8  10  10       1533.80       3516.27      2472.65 o                         
  -6  10  10       1536.90       2030.92      2773.60 o                         
  -4  10  10      12995.86       6558.80      3048.81 o                         
  -2  10  10       2867.18       3326.29      3139.73 o                         
   0  10  10        970.92       2650.38      2682.05 o                         
   2  10  10       9784.15      15130.27      3722.75 o                         
   4  10  10       3030.04       3576.21      2953.19 o                         
   6  10  10        179.97      -1858.40      1900.64 o                         
   8  10  10       4504.27        179.52      1890.23 o                         
  10  10  10       2470.30       6483.55      3565.60 o                         
 -11  11  10       1714.66        591.33      1678.94 o                         
  -9  11  10         97.83        373.09      1671.86 o                         
 -31   1  11       5956.23       4023.54      3298.31 o                         
 -29   1  11        313.78         -8.55       741.26 o                         
 -27   1  11      15801.87      15031.08      1444.06 o                         
 -25   1  11       8332.26       9454.63      1136.14 o                         
 -23   1  11       3102.20       5701.59       990.49 o                         
 -21   1  11      25818.84      23219.02      2363.84 o                         
 -19   1  11       9770.42      10611.13      1578.32 o                         
 -17   1  11       8385.48       8410.48      1279.32 o                         
 -15   1  11      33829.81      29853.07      3628.99 o                         
 -13   1  11       2036.55       2042.24       758.53 o                         
 -11   1  11      31971.28      31652.76      1568.77 o                         
  -9   1  11      41290.57      41921.81      1407.72 o                         
  -7   1  11       9790.46      10301.99       538.21 o                         
  -5   1  11      98958.77      99967.68      2000.84 o                         
  -3   1  11      29750.18      30530.04      1121.08 o                         
  -1   1  11      22545.03      24036.51      1262.69 o                         
   1   1  11      84940.52      84946.08      2082.07 o                         
   3   1  11      10792.57      10590.23       934.03 o                         
   5   1  11      10053.99       8477.50       650.84 o                         
   7   1  11      49035.18      46837.83      1499.17 o                         
   9   1  11       8654.54       6245.14       916.77 o                         
  11   1  11       4414.95       3766.26       848.36 o                         
  13   1  11      29655.37      30760.62      2468.81 o                         
  15   1  11      10180.97      10450.75      1768.19 o                         
  17   1  11       1733.96        569.99      1089.79 o                         
  19   1  11      10823.55       5667.32      1431.93 o                         
  21   1  11       6947.26      10050.61      2367.85 o                         
 -30   2  11      17704.23      15939.80      1651.39 o                         
 -28   2  11      21455.24      23342.30      2069.70 o                         
 -26   2  11          8.07        753.07       656.38 o                         
 -24   2  11      31083.07      34642.96      2125.34 o                         
 -22   2  11      31840.28      38699.23      2063.70 o                         
 -20   2  11       1597.78       2425.61       998.53 o                         
 -18   2  11      48871.49      48729.60      3036.73 o                         
 -16   2  11      12051.69      15105.43      1636.87 o                         
 -14   2  11      26939.26      28562.56      2097.33 o                         
 -12   2  11      42069.73      41714.62      1979.46 o                         
 -10   2  11       4597.26       5381.01       728.11 o                         
  -8   2  11      46426.18      43399.00      1734.77 o                         
  -6   2  11      15871.50      15745.38      1083.44 o                         
  -4   2  11       4622.12       5133.58       593.18 o                         
  -2   2  11      58656.30      58984.68      2224.00 o                         
   0   2  11      18144.87      17904.20       686.92 o                         
   2   2  11       2534.96       2300.65       403.60 o                         
   4   2  11      90164.59      88717.91      1889.82 o                         
   6   2  11      13559.54      12943.24       814.26 o                         
   8   2  11       3766.85       3926.46       532.03 o                         
  10   2  11      39219.27      39559.29      1953.84 o                         
  12   2  11       6260.59       4705.83      2166.54 o                         
  14   2  11         61.50          1.31       942.41 o                         
  16   2  11       9233.53      10909.97      1597.53 o                         
  18   2  11       7561.96       5476.98      1169.81 o                         
  20   2  11        272.83       -804.90      1040.63 o                         
  22   2  11       4696.52       6047.35      2995.51 o                         
  24   2  11       6922.67       9314.23      3266.67 o                         
 -31   3  11       9313.12       7543.97      3076.73 o                         
 -29   3  11       3369.10       2616.73       898.63 o                         
 -27   3  11      13002.37      12904.14      1597.81 o                         
 -25   3  11       5874.50       5902.33      1133.81 o                         
 -23   3  11       1278.56       2717.79       718.69 o                         
 -21   3  11      17012.15      20352.34      1779.27 o                         
 -19   3  11       9002.44       7130.23      1376.99 o                         
 -17   3  11       2851.46       4561.65      1081.84 o                         
 -15   3  11      10055.88      10852.43      1175.50 o                         
 -13   3  11      17037.26      16440.26      1389.78 o                         
 -11   3  11       2927.08       2613.42       606.07 o                         
  -9   3  11       8021.08       7113.49       878.60 o                         
  -7   3  11       2014.63       2230.48       480.40 o                         
  -5   3  11       1868.14       2108.15       535.06 o                         
  -3   3  11       2237.08       2450.29       560.56 o                         
  -1   3  11        142.18        677.33       527.16 o                         
   1   3  11         72.67        423.01       386.17 o                         
   3   3  11         79.93       -845.40       845.40 o                         
   5   3  11        825.91       1443.62       406.30 o                         
   7   3  11          6.53        345.56       389.22 o                         
   9   3  11        425.05       1661.70       725.73 o                         
  11   3  11          3.61        263.48       597.69 o                         
  13   3  11       1271.69        103.53       900.40 o                         
  15   3  11       1282.15        823.19       846.11 o                         
  17   3  11        350.46       1369.87       912.51 o                         
  19   3  11        626.31        491.11       991.51 o                         
  21   3  11        359.60       -483.63      1209.98 o                         
 -30   4  11         30.10      -1208.35      1208.35 o                         
 -28   4  11         86.08       -936.58       936.58 o                         
 -26   4  11       3448.01       2115.27       833.83 o                         
 -24   4  11          1.26        661.24      1032.84 o                         
 -22   4  11       1133.47       2208.86       862.42 o                         
 -20   4  11       8540.72       9482.51      1556.01 o                         
 -18   4  11         88.25       -665.22      1112.22 o                         
 -16   4  11          6.25       -928.75       928.75 o                         
 -14   4  11       5887.05       4916.74       820.08 o                         
 -12   4  11         19.51       -101.03       623.85 o                         
 -10   4  11         63.28        243.24       449.85 o                         
  -8   4  11      12656.82      11658.45      1811.78 o                         
  -6   4  11       2041.26       2165.62       848.53 o                         
  -4   4  11       2597.71       3496.76       630.22 o                         
  -2   4  11      14170.63      14793.15      1089.20 o                         
   0   4  11        858.38       1090.43       392.59 o                         
   2   4  11          5.00       1902.65      1075.63 o                         
   4   4  11       2548.84       3225.80       352.91 o                         
   6   4  11       1011.47       1758.77       622.22 o                         
   8   4  11          2.23       -254.80       563.05 o                         
  10   4  11       4611.11       3832.11       693.66 o                         
  12   4  11       2196.54       2495.61      1070.15 o                         
  14   4  11        478.72       2008.92       851.34 o                         
  16   4  11       3926.59       3227.05      1335.70 o                         
  18   4  11        618.64       -290.09      1680.56 o                         
  20   4  11        176.76      -1218.95      1219.96 o                         
 -29   5  11         38.91      -1004.95      1142.92 o                         
 -27   5  11       5355.36       1722.18      1375.55 o                         
 -25   5  11       4008.65       2510.36       974.01 o                         
 -23   5  11         98.84        817.99       823.65 o                         
 -21   5  11       8738.18      11171.28      1412.23 o                         
 -19   5  11       1376.78       1900.29       730.49 o                         
 -17   5  11       4206.27       3063.39       869.37 o                         
 -15   5  11       7226.19       5834.36      1170.18 o                         
 -13   5  11        596.65        608.14       666.06 o                         
 -11   5  11      12230.08      13174.22      1529.15 o                         
  -9   5  11       1902.03       1067.50      1101.72 o                         
  -7   5  11       5348.34       7386.24      1232.09 o                         
  -5   5  11       7914.40       9063.16      1042.93 o                         
  -3   5  11       1694.34        677.97       530.65 o                         
  -1   5  11       2835.33       2739.08       501.64 o                         
   1   5  11      11090.73      11105.81      1168.20 o                         
   3   5  11       5001.19       5031.79       693.28 o                         
   5   5  11        173.35        764.22       562.57 o                         
   7   5  11       8041.23       8689.68      1067.04 o                         
   9   5  11       4111.49       1685.58       801.72 o                         
  11   5  11         93.39        967.20       802.04 o                         
  13   5  11        603.77       2676.90      1115.59 o                         
  15   5  11       2092.68       2553.74      1039.87 o                         
  17   5  11        341.64       1060.64       998.24 o                         
  19   5  11          1.07      -1110.01      1402.14 o                         
  21   5  11       1717.91      -3456.44      3456.44 o                         
 -28   6  11        237.65        392.56       942.09 o                         
 -26   6  11       2306.31         10.11       874.12 o                         
 -24   6  11      15723.45      12646.99      1532.84 o                         
 -22   6  11        439.43       1452.15       682.56 o                         
 -20   6  11       2012.05       3327.37       784.54 o                         
 -18   6  11      19502.19      22281.88      1473.81 o                         
 -16   6  11         19.29        770.25       690.61 o                         
 -14   6  11       1450.46       3040.42      1002.47 o                         
 -12   6  11      20473.30      20461.92      1993.10 o                         
 -10   6  11       7621.91       6990.95      1597.80 o                         
  -8   6  11         11.17       -540.81       540.81 o                         
  -6   6  11      13418.87      13173.94      1552.69 o                         
  -4   6  11      27617.69      27428.24      2438.96 o                         
  -2   6  11       1051.88        531.25       841.42 o                         
   0   6  11       4093.36       4773.23       950.29 o                         
   2   6  11      20996.32      21784.00      1379.47 o                         
   4   6  11        526.95        758.98       478.91 o                         
   6   6  11       1749.57        403.78       614.20 o                         
   8   6  11       7904.93       7505.92      1404.93 o                         
  10   6  11          0.48       2075.32      1122.22 o                         
  12   6  11       2592.63       3003.34      1317.88 o                         
  14   6  11       2663.55       1196.54      1091.02 o                         
  16   6  11        505.89       -441.82      1016.48 o                         
  18   6  11       3790.68       2621.03      1334.64 o                         
  20   6  11        667.35      -2054.50      2054.50 o                         
 -27   7  11       7091.14       4854.00      1804.07 o                         
 -25   7  11       1869.06       -210.89      1664.87 o                         
 -23   7  11       1972.43       2088.19       820.86 o                         
 -21   7  11      10160.17       9231.92      1173.20 o                         
 -19   7  11        836.65       1156.91       706.35 o                         
 -17   7  11       2215.79       2226.27       815.07 o                         
 -15   7  11       8976.27      10677.96      1558.61 o                         
 -13   7  11          3.19       -197.03       735.84 o                         
 -11   7  11         55.68       1320.11      1170.06 o                         
  -9   7  11       7213.88       4495.89      1260.27 o                         
  -7   7  11       2145.30       2580.06      2333.67 o                         
  -5   7  11       2453.24       2727.92      2344.25 o                         
  -3   7  11       3775.63       4593.60      2428.80 o                         
  -1   7  11       5414.94       5650.30      2824.90 o                         
   1   7  11       2776.64       4870.90       818.40 o                         
   3   7  11        823.65        862.37       508.80 o                         
   5   7  11       5130.03       4088.87       886.91 o                         
   7   7  11       1406.81        659.55       744.02 o                         
   9   7  11        586.89       -190.21       774.71 o                         
  11   7  11       3448.78       4153.16      1159.39 o                         
  13   7  11       1450.54       1662.98      1322.86 o                         
  15   7  11        770.60       1397.34      1425.49 o                         
 -24   8  11        179.51      -1580.35      1791.53 o                         
 -22   8  11       4176.40       3803.85      1483.35 o                         
 -20   8  11       1890.97       2270.69      1133.54 o                         
 -18   8  11        813.01       -594.84      1478.37 o                         
 -16   8  11       2555.83       2927.07      1087.82 o                         
 -14   8  11       1676.13       1063.61      1341.05 o                         
 -12   8  11        543.67       1268.09      1136.80 o                         
 -10   8  11       2051.23       1423.51      1253.06 o                         
  -8   8  11       4664.62        901.13      1858.58 o                         
  -6   8  11         44.05       -489.24      1893.60 o                         
  -4   8  11       2567.27       4009.15      2164.73 o                         
  -2   8  11       3440.57        739.19      1471.34 o                         
   0   8  11        109.34       -204.14      1594.42 o                         
   2   8  11        407.01       1822.56       945.17 o                         
   4   8  11         25.91       -531.67       692.44 o                         
   6   8  11        358.72       1413.22       942.36 o                         
   8   8  11        151.79       -428.94      2347.64 o                         
  10   8  11        183.66       -851.77      1721.13 o                         
 -19   9  11       2653.59       2541.34      1506.50 o                         
 -17   9  11        880.63       -178.95      1107.02 o                         
 -15   9  11       4811.47       4889.60      1509.94 o                         
 -13   9  11      14338.12      17326.22      2219.21 o                         
 -11   9  11       1922.53       3087.42      1453.38 o                         
  -9   9  11       4282.36       3502.63      1533.41 o                         
  -7   9  11      23439.91      26061.42      5310.18 o                         
  -5   9  11        854.29       1066.48      1379.74 o                         
  -3   9  11       2990.94        809.58      1974.66 o                         
  -1   9  11      25771.89      24995.57      5345.63 o                         
   1   9  11       2961.11       7528.02      2479.77 o                         
   3   9  11       2352.10       6585.64      3512.81 o                         
   5   9  11      18397.51      23192.35      5126.47 o                         
   7   9  11       2263.50       7268.47      3431.84 o                         
   9   9  11       1019.53       1865.47      1921.79 o                         
 -16  10  11        118.57      -1541.85      1541.85 o                         
 -14  10  11        237.98      -1498.29      1498.29 o                         
 -12  10  11       1411.06       3787.29      2023.87 o                         
 -10  10  11        226.78       2414.52      1949.92 o                         
  -8  10  11       3291.69       2325.34      1617.40 o                         
  -6  10  11       1076.44        946.82      2044.98 o                         
  -4  10  11         23.29         45.76      1999.18 o                         
  -2  10  11       4957.04       2812.49      3041.29 o                         
   0  10  11        543.06      -1045.36      2400.45 o                         
   2  10  11        138.10       1597.94      2347.64 o                         
   4  10  11       1719.61       1450.16      1893.65 o                         
   6  10  11        798.11       1172.07      2027.37 o                         
   8  10  11       1119.94          3.52      1918.27 o                         
 -30   0  12       2334.99          0.35      1040.92 o                         
 -28   0  12      26544.09      27241.25      2902.76 o                         
 -26   0  12      10613.94      13794.70      1875.92 o                         
 -24   0  12       2191.22       3636.63      1333.45 o                         
 -22   0  12      38333.21      39029.61      3832.55 o                         
 -20   0  12      50195.40      45533.07      3848.41 o                         
 -18   0  12        195.72        206.57       767.30 o                         
 -16   0  12      30986.46      28811.72      2727.42 o                         
 -14   0  12     161052.25     161343.66      8778.56 o                         
 -12   0  12       5361.43       6579.11       942.58 o                         
 -10   0  12      22750.19      24172.88      2499.14 o                         
  -8   0  12     168142.53     168744.56      4809.33 o                         
  -6   0  12      12141.84      12176.33      2931.42 o                         
  -4   0  12      29778.52      30171.25      2744.76 o                         
  -2   0  12     163320.12     170104.50      3162.80 o                         
   0   0  12       1662.95       2249.21       936.29 o                         
   2   0  12      28387.09      25494.52      2041.53 o                         
   4   0  12     178416.00     168523.30      4773.94 o                         
   6   0  12         67.26        365.68       571.95 o                         
   8   0  12      18443.39      17730.51      2314.56 o                         
  10   0  12      69065.68      73669.27      4957.90 o                         
  12   0  12       2755.73       2043.03      1273.81 o                         
  14   0  12      15330.91      13425.23      2234.06 o                         
  16   0  12      16141.29      14831.81      2979.71 o                         
  18   0  12       7143.76       7745.30      2290.17 o                         
  20   0  12      17792.06      18545.54      3490.04 o                         
 -31   1  12      20252.07      22798.51      5140.67 o                         
 -29   1  12      13446.05      14429.03      1489.94 o                         
 -27   1  12       1668.57       2396.62       791.10 o                         
 -25   1  12      20663.47      22230.55      1621.77 o                         
 -23   1  12      59659.07      65688.81      3395.37 o                         
 -21   1  12          4.17       -127.39       704.30 o                         
 -19   1  12      20304.99      22847.98      2209.79 o                         
 -17   1  12      97963.70      95538.86      4906.55 o                         
 -15   1  12       1180.92       1627.53       683.18 o                         
 -13   1  12      23460.03      23648.81      1508.41 o                         
 -11   1  12     160869.08     157330.16      3140.08 o                         
  -9   1  12        739.63        866.93       300.69 o                         
  -7   1  12      16409.54      16569.03       920.57 o                         
  -5   1  12     289569.75     292265.38      3504.19 o                         
  -3   1  12       2493.77       2346.41       403.13 o                         
  -1   1  12       8546.89       8809.89       838.39 o                         
   1   1  12     184723.89     186595.33      3229.60 o                         
   3   1  12        571.88        660.15       251.30 o                         
   5   1  12      13635.70      12729.84       810.17 o                         
   7   1  12     112051.18     107742.52      2350.07 o                         
   9   1  12       1510.09        977.35       775.83 o                         
  11   1  12      17849.37      21714.82      2059.10 o                         
  13   1  12      77270.09      79778.26      4022.23 o                         
  15   1  12       3543.38       4540.34      1285.02 o                         
  17   1  12      10379.44       9074.15      1684.90 o                         
  19   1  12      24121.26      21736.71      2620.47 o                         
 -30   2  12       1071.85       1951.62      1000.01 o                         
 -28   2  12       1470.87        656.01       804.96 o                         
 -26   2  12      94195.38     100613.11      3782.37 o                         
 -24   2  12       3079.88       6381.44      1072.69 o                         
 -22   2  12        353.45       -854.92      1237.14 o                         
 -20   2  12     194065.45     186823.78      6270.25 o                         
 -18   2  12       8371.66       7677.22      1376.86 o                         
 -16   2  12       1539.97       2839.91       962.27 o                         
 -14   2  12     244454.56     244022.14      7597.70 o                         
 -12   2  12       8895.94       9165.36       994.01 o                         
 -10   2  12       4948.87       3205.46       662.84 o                         
  -8   2  12     307130.53     310181.75      4152.89 o                         
  -6   2  12       6423.77       6374.36       825.58 o                         
  -4   2  12       2834.82       3424.59       748.89 o                         
  -2   2  12     309367.81     309915.41      4213.40 o                         
   0   2  12       6097.48       6834.33       960.86 o                         
   2   2  12       1213.48       1378.34       410.77 o                         
   4   2  12     232068.33     221672.45      3728.95 o                         
   6   2  12       1403.16       2259.65       443.79 o                         
   8   2  12        548.41        733.62       714.42 o                         
  10   2  12     186902.53     189899.64      5592.91 o                         
  12   2  12        400.70       -490.94      1029.78 o                         
  14   2  12          2.08        265.67      1047.33 o                         
  16   2  12     100442.43     106914.45      5305.50 o                         
  18   2  12        674.52      -1312.13      1312.13 o                         
  20   2  12       1058.94       -497.92      3496.88 o                         
 -29   3  12       1196.64        -90.16      1105.33 o                         
 -27   3  12        490.44        907.52       815.80 o                         
 -25   3  12       4305.56       4347.59       961.94 o                         
 -23   3  12       1716.98       4625.57      1185.46 o                         
 -21   3  12         78.93        141.52       865.83 o                         
 -19   3  12       4791.97       7145.95      1321.98 o                         
 -17   3  12        307.79        653.25       583.87 o                         
 -15   3  12        748.49        185.24       747.83 o                         
 -13   3  12       2295.28       2443.55       696.81 o                         
 -11   3  12       1067.80       1478.83       638.10 o                         
  -9   3  12       3031.20       2921.96       675.37 o                         
  -7   3  12       1770.33       2043.83       721.43 o                         
  -5   3  12       3226.81       2939.35       639.07 o                         
  -3   3  12       2144.02       3581.89       735.06 o                         
  -1   3  12       3532.21       2872.06       631.31 o                         
   1   3  12       1092.26        731.76       380.62 o                         
   3   3  12        242.37        289.00       447.00 o                         
   5   3  12       5044.43       5970.60       737.58 o                         
   7   3  12        154.13       1083.28       524.58 o                         
   9   3  12        300.67         45.93       509.60 o                         
  11   3  12       5310.66       3552.88      1568.46 o                         
  13   3  12       1503.29       2364.49       889.37 o                         
  15   3  12       1947.68       1604.21      1142.82 o                         
  17   3  12       5904.67       4471.57       996.82 o                         
  19   3  12       1509.18        386.88      1044.95 o                         
  21   3  12       3073.40        485.74      1693.07 o                         
 -30   4  12       3788.67       3323.85      3319.30 o                         
 -28   4  12      12711.49      14175.67      1681.92 o                         
 -26   4  12        849.88       1526.30       897.54 o                         
 -24   4  12       1061.47       1266.60       796.53 o                         
 -22   4  12      14370.69      15691.63      1664.38 o                         
 -20   4  12          8.11        770.81      1263.57 o                         
 -18   4  12        149.88       -957.36       996.08 o                         
 -16   4  12      12176.58       9619.17      1227.71 o                         
 -14   4  12       5285.33       5120.07       974.17 o                         
 -12   4  12          2.33        737.83       701.15 o                         
 -10   4  12       7265.39       9353.81      1134.30 o                         
  -8   4  12      10711.92      11512.98      1448.38 o                         
  -6   4  12        246.37         17.51       376.32 o                         
  -4   4  12       4897.40       5659.79       696.16 o                         
  -2   4  12      13116.49      13175.54      1124.50 o                         
   0   4  12         97.72         89.60       818.29 o                         
   2   4  12       8139.56       8419.15      1637.88 o                         
   4   4  12       9315.70      10717.15      1084.02 o                         
   6   4  12        394.25        649.60       513.40 o                         
   8   4  12      16226.44      16690.67      1452.03 o                         
  10   4  12        468.17       -120.52       658.92 o                         
  12   4  12       4434.65       3256.59       919.07 o                         
  14   4  12      19031.71      21083.25      2058.16 o                         
  16   4  12         38.78         57.98      1182.86 o                         
  18   4  12       6984.17       4155.78      1303.06 o                         
  20   4  12      12002.21       8070.44      2395.74 o                         
 -29   5  12      12976.33      11946.66      1559.12 o                         
 -27   5  12       8423.14       8091.77      1430.78 o                         
 -25   5  12       6400.59       5624.60      1026.06 o                         
 -23   5  12      14369.46      15045.42      1664.90 o                         
 -21   5  12      10453.47      13474.19      2148.68 o                         
 -19   5  12       5098.45       4903.23      1134.88 o                         
 -17   5  12      24820.98      25056.30      2272.22 o                         
 -15   5  12       6152.45       6227.49      1167.60 o                         
 -13   5  12       3131.73       2639.53       982.53 o                         
 -11   5  12      22759.49      26196.02      2190.89 o                         
  -9   5  12       3179.20       4208.69      1367.51 o                         
  -7   5  12       2422.95       2076.89       889.75 o                         
  -5   5  12      10366.15       9887.84      1042.56 o                         
  -3   5  12       2374.77       2917.87       584.82 o                         
  -1   5  12       2443.46       2751.84       643.68 o                         
   1   5  12      21298.00      21022.79      1978.55 o                         
   3   5  12       4044.03       5901.38       900.25 o                         
   5   5  12       3258.21       4108.75       831.67 o                         
   7   5  12      19950.52      20056.71      1602.97 o                         
   9   5  12       4857.12       2873.20       674.23 o                         
  11   5  12       4458.99       4741.06      1088.04 o                         
  13   5  12       9233.40      11617.40      1805.22 o                         
  15   5  12       3886.21       4831.20      1331.94 o                         
  17   5  12       5709.00       3264.32      1179.08 o                         
  19   5  12      11391.20       9781.67      2057.09 o                         
 -28   6  12       5187.42       3751.69      1088.81 o                         
 -26   6  12      39206.26      42037.03      2909.28 o                         
 -24   6  12       1796.19       1774.43       909.08 o                         
 -22   6  12       5601.48       6557.58      1237.24 o                         
 -20   6  12      93575.22      97676.70      3208.95 o                         
 -18   6  12       3812.29       2774.14       835.08 o                         
 -16   6  12       3659.38       4781.06      1254.24 o                         
 -14   6  12     166825.02     168450.89      5727.11 o                         
 -12   6  12       3352.33       2626.04       893.24 o                         
 -10   6  12       2115.93       4042.48      1513.54 o                         
  -8   6  12     146835.47     148872.45      4263.72 o                         
  -6   6  12       2268.36       1307.31      2926.79 o                         
  -4   6  12       1045.08       1953.20       869.83 o                         
  -2   6  12     150152.48     152495.16      8568.25 o                         
   0   6  12       2976.13       1607.64       827.19 o                         
   2   6  12         31.48       1496.51       883.03 o                         
   4   6  12     183249.78     182663.95      3811.69 o                         
   6   6  12       2030.25       2019.92       885.29 o                         
   8   6  12        127.71       -569.71       821.45 o                         
  10   6  12     106961.00     110617.52      4024.07 o                         
  12   6  12       1500.67       4883.80      1459.08 o                         
  14   6  12        147.84       -939.05       939.05 o                         
  16   6  12      45976.62      48922.13      4214.22 o                         
  18   6  12        893.96       2551.44      1361.54 o                         
 -25   7  12       1268.86        768.56      2349.45 o                         
 -23   7  12        224.21       2121.91      1217.14 o                         
 -21   7  12       1692.98       2084.32       808.39 o                         
 -19   7  12        852.66       1408.23       753.15 o                         
 -17   7  12       6317.64       7766.57       980.24 o                         
 -15   7  12       4129.17       5006.81      1457.41 o                         
 -13   7  12        873.19       1745.01       850.54 o                         
 -11   7  12       6033.73       5487.99      1269.88 o                         
  -9   7  12       8123.21       7651.37      1771.08 o                         
  -7   7  12       2949.39       5223.57      3329.85 o                         
  -5   7  12        369.67       1608.51      1971.04 o                         
  -3   7  12       5503.84       5195.71      2633.06 o                         
  -1   7  12       5377.75       5068.97      3322.99 o                         
   1   7  12       4378.53       4848.70       873.40 o                         
   3   7  12       1922.23       2432.89       774.65 o                         
   5   7  12       5297.17       4010.46       825.35 o                         
   7   7  12       5202.69       2552.25      1008.53 o                         
   9   7  12        339.37       -363.57       945.24 o                         
  11   7  12       4956.18       7492.67      1857.38 o                         
  13   7  12        141.07        737.07      2037.91 o                         
  15   7  12          9.84        615.95      1717.61 o                         
 -24   8  12       3583.30       2048.59      1865.55 o                         
 -22   8  12       1761.68       4703.43      1693.03 o                         
 -20   8  12       8137.04       8107.21      1575.67 o                         
 -18   8  12       1971.15       1199.99      1220.45 o                         
 -16   8  12       1173.00       -170.96      1346.94 o                         
 -14   8  12      12007.82      13155.08      1891.02 o                         
 -12   8  12        612.50        769.59       891.56 o                         
 -10   8  12        437.82       1111.47      1108.71 o                         
  -8   8  12      24697.23      24897.10      4958.29 o                         
  -6   8  12        364.83      -1784.50      2101.27 o                         
  -4   8  12        166.89        601.87      1590.91 o                         
  -2   8  12      23522.69      20832.76      4898.30 o                         
   0   8  12       1066.68        319.76      1657.81 o                         
   2   8  12        424.99        932.51      1064.14 o                         
   4   8  12      10158.69      12740.31      2700.15 o                         
   6   8  12       2884.04       3180.21      1034.65 o                         
   8   8  12        593.68        622.53      1868.98 o                         
 -21   9  12       6286.44       7694.90      2654.14 o                         
 -19   9  12       1220.71        929.22      1351.59 o                         
 -17   9  12      55601.58      64595.97      6567.41 o                         
 -15   9  12       8588.81       7695.43      1549.00 o                         
 -13   9  12         27.58       2006.56       955.95 o                         
 -11   9  12      83782.52      83497.13      7286.97 o                         
  -9   9  12      10078.17      13829.68      2479.53 o                         
  -7   9  12        608.88       1583.88      1615.56 o                         
  -5   9  12      95168.09      89518.23      9863.02 o                         
  -3   9  12       9097.50       6945.59      3365.43 o                         
  -1   9  12       2072.30      -2921.46      2921.46 o                         
   1   9  12      89390.72      87333.32      9970.88 o                         
   3   9  12       7469.20       8360.46      3154.09 o                         
   5   9  12       1483.08        380.14      2052.04 o                         
   7   9  12      56989.63      45884.98      7036.19 o                         
   9   9  12       8140.45       8261.93      3235.07 o                         
 -16  10  12         41.02      -2547.53      3125.49 o                         
 -14  10  12      19105.80      21864.76      4158.18 o                         
 -12  10  12      13495.65      18025.23      3770.51 o                         
 -10  10  12        865.15       3347.28      2147.05 o                         
  -8  10  12      18395.22      18812.09      3665.24 o                         
  -4  10  12       1592.05       3618.35      2833.43 o                         
  -2  10  12      18272.06      14125.76      4274.34 o                         
   0  10  12      10743.33      12800.12      4147.01 o                         
   2  10  12       1181.05       1150.96      2759.50 o                         
   4  10  12      17366.11      17294.10      4865.73 o                         
 -29   1  13       1791.60       3397.92       958.57 o                         
 -27   1  13       4225.19       6547.15      1107.25 o                         
 -25   1  13        897.74       2479.75      1045.14 o                         
 -23   1  13       4662.21       5969.65      1248.65 o                         
 -21   1  13       5159.41       4743.80      1082.73 o                         
 -19   1  13       4539.83       4020.79       837.57 o                         
 -17   1  13      13568.75      12876.98      1490.57 o                         
 -15   1  13      10090.81       9583.94      1149.01 o                         
 -13   1  13       6576.99       7259.49       807.56 o                         
 -11   1  13      15489.94      15459.67      1007.44 o                         
  -9   1  13      12919.21      13069.11      1055.95 o                         
  -7   1  13       3314.31       2693.32       455.52 o                         
  -5   1  13      15542.98      14599.86       816.82 o                         
  -3   1  13      17343.63      17112.99       946.02 o                         
  -1   1  13       1405.30       1571.63       543.66 o                         
   1   1  13      44424.74      44507.95      1521.67 o                         
   3   1  13      31628.37      32569.60      1144.86 o                         
   5   1  13         53.36        349.69       270.94 o                         
   7   1  13      60570.20      61326.07      2886.78 o                         
   9   1  13      32139.86      31177.41      2256.18 o                         
  11   1  13       3595.99       1960.83       861.85 o                         
  13   1  13      40043.80      41175.52      2951.32 o                         
  15   1  13      22264.43      24280.01      2604.89 o                         
  17   1  13       4845.69       3321.85      1416.63 o                         
  19   1  13      18516.37      19374.25      2498.02 o                         
 -30   2  13        216.58        746.49       912.70 o                         
 -28   2  13       4923.51       5094.72       998.35 o                         
 -26   2  13       2056.60       4223.28       958.68 o                         
 -24   2  13         15.53        415.13      1024.60 o                         
 -22   2  13       3384.34       2204.32      2200.90 o                         
 -20   2  13      11831.96      11455.47      1691.10 o                         
 -18   2  13       1468.37       1518.84       859.90 o                         
 -16   2  13       2291.92       3788.31       986.70 o                         
 -14   2  13      28743.32      31004.74      2195.17 o                         
 -12   2  13       4890.16       6012.34       694.48 o                         
 -10   2  13       1475.00       1182.05       353.96 o                         
  -8   2  13       8567.35       8935.89       675.63 o                         
  -6   2  13        259.85        569.96       328.49 o                         
  -4   2  13       7672.09       7728.77       822.21 o                         
  -2   2  13       1979.64       2680.12       449.77 o                         
   0   2  13        721.02       1000.50       362.96 o                         
   2   2  13      29097.95      29680.02      1890.92 o                         
   4   2  13       1835.55       1938.11       532.70 o                         
   6   2  13       4390.20       4835.16       558.33 o                         
   8   2  13      31817.68      31597.67      2224.87 o                         
  10   2  13        407.88       -693.34       872.09 o                         
  12   2  13      12390.40      12158.01      1544.86 o                         
  14   2  13      24911.97      23200.96      1946.51 o                         
  16   2  13       1607.86       1433.82       891.93 o                         
  18   2  13       8128.03       8292.81      1627.29 o                         
 -29   3  13       8493.35       8737.31      1467.92 o                         
 -27   3  13       8873.97      10379.14      1509.05 o                         
 -25   3  13      29241.01      34473.37      2183.36 o                         
 -23   3  13      44098.75      43420.28      2683.62 o                         
 -21   3  13      28262.51      29848.53      2721.50 o                         
 -19   3  13      32859.17      35421.53      2772.15 o                         
 -17   3  13      64688.56      67688.31      3610.83 o                         
 -15   3  13      41729.73      36641.68      2465.87 o                         
 -13   3  13      42160.10      43279.36      2558.11 o                         
 -11   3  13      95105.16      93388.03      3579.81 o                         
  -9   3  13      52330.75      51634.16      2311.91 o                         
  -7   3  13      64795.87      67409.05      2508.51 o                         
  -5   3  13     140200.78     142745.50      4925.01 o                         
  -3   3  13      48227.46      49814.37      2494.56 o                         
  -1   3  13      62432.54      60381.09      1807.14 o                         
   1   3  13      82541.05      81866.28      2797.77 o                         
   3   3  13      18376.06      16634.61      1078.05 o                         
   5   3  13      65581.17      64088.80      2529.73 o                         
   7   3  13      54947.00      53558.61      2401.06 o                         
   9   3  13      10200.11       8962.38      1332.50 o                         
  11   3  13      62762.89      62916.12      4042.88 o                         
  13   3  13      38545.89      36928.66      2880.50 o                         
  15   3  13       5012.74       4027.68      1354.02 o                         
  17   3  13      32639.96      32044.84      3110.39 o                         
  19   3  13      12091.97      10688.62      2534.05 o                         
 -28   4  13       8412.41       8316.24      1310.50 o                         
 -26   4  13       1384.68       1350.72      1015.01 o                         
 -24   4  13        225.91       1499.79       866.46 o                         
 -22   4  13      15404.70      19913.52      2858.93 o                         
 -20   4  13       7583.81       7473.57      2298.75 o                         
 -18   4  13       1340.32        167.30       766.24 o                         
 -16   4  13      22026.48      20777.11      1956.46 o                         
 -14   4  13      25720.77      25201.75      1903.95 o                         
 -12   4  13       4058.93       4560.13       941.75 o                         
 -10   4  13      20156.20      20212.54      1633.21 o                         
  -8   4  13      23488.64      24256.75      2079.85 o                         
  -6   4  13       2091.40       1831.04       663.05 o                         
  -4   4  13      19350.96      18958.60      1243.31 o                         
  -2   4  13      27745.31      24430.98      1725.09 o                         
   0   4  13       2794.76       3544.67      1106.33 o                         
   2   4  13      20463.18      17498.45      2171.18 o                         
   4   4  13      34176.11      35954.57      1942.68 o                         
   6   4  13       1458.06       3470.92       765.18 o                         
   8   4  13      11570.01      13699.58      1441.43 o                         
  10   4  13      15436.63      15533.86      1697.44 o                         
  12   4  13         45.87       -265.84       928.68 o                         
  14   4  13       5840.02      10554.67      1766.69 o                         
  16   4  13       6310.97       8335.79      1862.65 o                         
  18   4  13          0.93      -1001.92      1312.34 o                         
 -29   5  13       4054.72       2832.14      1131.63 o                         
 -27   5  13       2834.55       2421.89       950.99 o                         
 -25   5  13        502.31       -233.03       891.31 o                         
 -23   5  13      14125.25      16222.88      1763.62 o                         
 -21   5  13       7807.10       9941.88      2049.63 o                         
 -19   5  13        286.17       -667.33      2486.68 o                         
 -17   5  13      34825.61      35428.40      2692.32 o                         
 -15   5  13      21163.26      24172.30      2166.07 o                         
 -13   5  13         60.48        380.91       609.72 o                         
 -11   5  13      28373.98      31454.91      2389.75 o                         
  -9   5  13      24228.06      24894.89      3086.91 o                         
  -7   5  13        430.58       1057.32       796.82 o                         
  -5   5  13      11419.93      12195.12      1190.55 o                         
  -3   5  13      14766.06      14136.04      2144.30 o                         
  -1   5  13       5814.00       5878.52       797.29 o                         
   1   5  13      17048.67      18693.58      2769.40 o                         
   3   5  13       9829.01      10297.41      1150.79 o                         
   5   5  13      10481.23       9888.65      1138.59 o                         
   7   5  13      17540.29      18514.55      1543.27 o                         
   9   5  13       3435.05       2870.60       750.83 o                         
  11   5  13       6917.67       6184.95      1315.58 o                         
  13   5  13       7173.21       8065.54      1832.63 o                         
  15   5  13        975.89        181.81      1133.88 o                         
  17   5  13       3685.37       4555.24      2400.92 o                         
 -28   6  13       5654.57       2069.48      1065.87 o                         
 -26   6  13       2487.41       1644.05       891.48 o                         
 -24   6  13       7765.59       8415.63      1446.60 o                         
 -22   6  13       6334.12       8148.20      1328.03 o                         
 -20   6  13       4825.15       7053.96      1080.17 o                         
 -18   6  13      15135.39      15954.11      1986.59 o                         
 -16   6  13       9020.08       7968.41      2748.58 o                         
 -14   6  13      11740.12      12120.17      2226.71 o                         
 -12   6  13      16330.84      19201.99      2020.96 o                         
 -10   6  13      13782.13      16071.43      2404.46 o                         
  -8   6  13      25823.40      28283.35      3069.17 o                         
  -6   6  13      14842.05      14280.11      3535.02 o                         
  -4   6  13      17227.91      19708.81      2382.75 o                         
  -2   6  13      20542.51      19152.17      1584.91 o                         
   0   6  13       8946.56       7855.76      1062.29 o                         
   2   6  13      20977.46      20709.96      1543.88 o                         
   4   6  13       4499.03       5429.73       917.68 o                         
   6   6  13       2637.20       1842.98       675.39 o                         
   8   6  13      24131.22      23062.83      1826.84 o                         
  10   6  13        665.11        413.13      1419.44 o                         
  12   6  13        276.59       4024.33      1559.22 o                         
  14   6  13      21637.96      23902.37      2858.10 o                         
  16   6  13        568.44       -232.64      1455.21 o                         
  18   6  13         40.91      -3129.01      3129.01 o                         
 -25   7  13       5945.31       6051.86      1830.47 o                         
 -23   7  13       1246.15       1513.90      1145.99 o                         
 -21   7  13       5801.25       6658.23      1187.32 o                         
 -19   7  13       4731.45       4811.06       935.19 o                         
 -17   7  13       2398.64       3381.69      1083.06 o                         
 -15   7  13       7056.90       6237.46      1301.27 o                         
 -13   7  13       4698.03       3793.14      1118.07 o                         
 -11   7  13       3545.50       4586.69      1283.89 o                         
  -9   7  13       7018.48       6906.29      2677.14 o                         
  -7   7  13       7582.82       5681.73      2474.76 o                         
  -5   7  13       3254.33       3386.19      2488.60 o                         
  -3   7  13      10971.47      14863.73      4390.12 o                         
  -1   7  13       9051.93      11977.99      2506.51 o                         
   1   7  13        340.24       1887.92       996.93 o                         
   3   7  13      21966.88      21830.95      1802.45 o                         
   5   7  13      10827.65      11341.01      1450.42 o                         
   7   7  13         98.18       -956.61       956.61 o                         
   9   7  13      25138.62      28269.49      2709.85 o                         
  11   7  13      12347.92      19975.53      3089.65 o                         
  13   7  13        353.97       4751.61      2988.24 o                         
  15   7  13      17063.29      17677.72      4362.22 o                         
 -22   8  13       6031.79       6417.09      2478.13 o                         
 -20   8  13        783.30        512.94       974.55 o                         
 -18   8  13       3075.77       4727.21      1342.41 o                         
 -16   8  13       9023.47      10966.97      1849.59 o                         
 -14   8  13       4223.25       5859.54      1395.17 o                         
 -12   8  13       5273.08       5262.93      1292.53 o                         
 -10   8  13       7197.25       5119.80      2207.17 o                         
  -8   8  13       3218.42       3474.16      2544.90 o                         
  -6   8  13      10517.77      15145.00      4316.08 o                         
  -4   8  13       6219.02       5009.16      2963.96 o                         
  -2   8  13       3135.06       -362.55      2689.22 o                         
   0   8  13       7953.03       5804.91      2784.52 o                         
   2   8  13       7018.76       9358.61      5540.77 o                         
   4   8  13       3528.61       4155.81      1282.11 o                         
   6   8  13       4360.25       2490.47      1200.37 o                         
   8   8  13       4087.68       5937.88      1731.57 o                         
 -19   9  13       3931.68       1650.85      1274.22 o                         
 -17   9  13       9103.61       7874.85      2580.36 o                         
 -15   9  13         17.19       2398.30      2826.31 o                         
 -13   9  13       3918.73       5549.09      1832.33 o                         
 -11   9  13       9814.25       9543.00      2176.83 o                         
  -9   9  13        551.98       3338.48      1605.94 o                         
  -7   9  13       4449.49      10310.06      3572.79 o                         
  -5   9  13      16100.71      20790.25      5193.16 o                         
  -3   9  13       1315.99       2851.02      1682.45 o                         
  -1   9  13       2162.82      -2354.77      2499.08 o                         
   1   9  13      16470.19      14245.12      4672.09 o                         
   3   9  13        220.02       1520.51      2974.15 o                         
   5   9  13       1097.42       4276.51      2836.93 o                         
   7   9  13      20182.26      14506.42      4573.75 o                         
 -10  10  13          5.23        989.03      1358.60 o                         
  -8  10  13       1520.32        545.57      1231.93 o                         
 -30   0  14       3167.15       4086.14      1374.72 o                         
 -28   0  14       6345.67       8447.94      1592.11 o                         
 -26   0  14      10739.98      14877.58      2212.42 o                         
 -24   0  14       6669.24       4996.57      2633.11 o                         
 -22   0  14      15854.95      14126.83      3117.81 o                         
 -20   0  14      26177.75      22888.48      3425.05 o                         
 -18   0  14      16356.60      15564.08      2162.47 o                         
 -16   0  14      22854.70      21394.99      2376.88 o                         
 -14   0  14      33319.00      31853.21      2710.24 o                         
 -12   0  14       2411.47        997.27      1334.06 o                         
 -10   0  14      25788.87      23971.27      2063.82 o                         
  -8   0  14      10904.91       9921.32      1250.50 o                         
  -6   0  14      17326.56      17551.96      1516.66 o                         
  -4   0  14      60691.29      58553.85      4146.90 o                         
  -2   0  14        783.57        302.70       577.24 o                         
   0   0  14       5985.75       7015.98      1517.25 o                         
   2   0  14      94036.14      89940.30      4795.92 o                         
   4   0  14        308.25        413.80       447.58 o                         
   6   0  14        172.86        811.93      3572.50 o                         
   8   0  14      67077.73      70412.98      4679.03 o                         
  10   0  14        149.20       3882.04      1720.27 o                         
  12   0  14       1371.85        584.81      1179.59 o                         
  14   0  14      36095.54      40615.38      4575.44 o                         
  16   0  14          9.11        -63.59      1918.23 o                         
  18   0  14        416.45      -1069.70      5524.20 o                         
 -29   1  14       3863.67       5296.95      1023.88 o                         
 -27   1  14       3778.58       6097.02      1103.55 o                         
 -25   1  14       2644.50       4685.63      1051.27 o                         
 -23   1  14      11184.25      11858.04      1656.96 o                         
 -21   1  14      11901.46      11728.18      1569.72 o                         
 -19   1  14       1946.82       1385.48       825.30 o                         
 -17   1  14       8899.22      10001.16      1180.08 o                         
 -15   1  14      31639.06      28130.04      1886.10 o                         
 -13   1  14      10778.61      10824.40       953.29 o                         
 -11   1  14       5471.35       5369.81       606.04 o                         
  -9   1  14      22253.96      20084.28      1320.40 o                         
  -7   1  14      29822.08      30605.49      1407.84 o                         
  -5   1  14       3890.89       3938.42       506.58 o                         
  -3   1  14      32657.48      32104.25      1727.83 o                         
  -1   1  14      27094.32      28109.78      1817.57 o                         
   1   1  14         45.06        517.66       339.46 o                         
   3   1  14      90685.27      89078.66      1652.56 o                         
   5   1  14      33469.25      31721.22      1309.85 o                         
   7   1  14       2588.57       2618.85       988.95 o                         
   9   1  14      66910.66      64280.98      3302.60 o                         
  11   1  14      31914.19      33794.82      2606.62 o                         
  13   1  14       2178.74       1396.35      1770.04 o                         
  15   1  14      25910.05      27158.96      2668.89 o                         
  17   1  14      14141.01      14206.37      2408.18 o                         
 -30   2  14      37155.35      36338.76      4658.54 o                         
 -28   2  14       2381.71       4633.74      1016.09 o                         
 -26   2  14        410.53        904.56       716.27 o                         
 -24   2  14      71573.19      73890.96      4418.97 o                         
 -22   2  14       7540.74       6868.51      1522.97 o                         
 -20   2  14        252.68       1443.87      1698.84 o                         
 -18   2  14     134100.55     126994.54      5007.33 o                         
 -16   2  14      11883.46      13648.38      1716.84 o                         
 -14   2  14        691.33        641.82       638.60 o                         
 -12   2  14     172844.80     164973.59      3383.56 o                         
 -10   2  14      10270.14      10125.43       832.29 o                         
  -8   2  14       1874.45       1895.30       505.31 o                         
  -6   2  14     146589.50     147571.62      3175.50 o                         
  -4   2  14      13970.88      14075.74      1786.45 o                         
  -2   2  14       2403.49       2746.90       462.59 o                         
   0   2  14     155815.34     155711.66      3760.20 o                         
   2   2  14      13933.44      14111.14      1310.69 o                         
   4   2  14       3389.26       3633.54       562.43 o                         
   6   2  14     120483.11     118713.03      3018.87 o                         
   8   2  14       6905.81       7821.68      1227.21 o                         
  10   2  14       2446.24       -907.90       907.90 o                         
  12   2  14      52389.25      56331.92      3458.48 o                         
  14   2  14       5299.51       4729.72      1575.80 o                         
  16   2  14       1800.71       3630.64      1524.65 o                         
  18   2  14      23093.27      24688.04      3252.53 o                         
 -29   3  14       2129.69       2896.48      1664.56 o                         
 -27   3  14       8165.03      10165.76      1485.83 o                         
 -25   3  14        704.55       3442.96       988.77 o                         
 -23   3  14       4024.19       4258.90      1261.03 o                         
 -21   3  14      13880.73      12930.14      1805.15 o                         
 -19   3  14       1259.75        834.25       848.35 o                         
 -17   3  14       5889.25       6236.21      1254.88 o                         
 -15   3  14       9847.49       8799.53      1262.67 o                         
 -13   3  14       1612.79       3162.30       873.60 o                         
 -11   3  14       4571.51       3765.00       892.12 o                         
  -9   3  14       1755.01       2384.38       714.50 o                         
  -7   3  14       4746.15       4149.00       565.87 o                         
  -5   3  14       1062.18       1304.00       688.27 o                         
  -3   3  14         61.25        491.98       571.49 o                         
  -1   3  14      10158.58      10225.00       716.01 o                         
   1   3  14          3.17         91.94       424.60 o                         
   3   3  14        441.57        719.58       362.28 o                         
   5   3  14      10062.55      10267.43       686.78 o                         
   7   3  14         62.24       1682.82       824.80 o                         
   9   3  14       1333.97       1075.07      1068.47 o                         
  11   3  14       6002.96       3317.87      1283.17 o                         
  13   3  14          7.39       -283.97      1126.43 o                         
  15   3  14        691.59       3171.41      1124.48 o                         
  17   3  14       3217.82        859.90      1725.35 o                         
 -28   4  14       3045.15       5341.33      1301.19 o                         
 -26   4  14       8383.05       7767.19      1709.34 o                         
 -24   4  14         77.07       1605.16      1154.09 o                         
 -22   4  14       2517.31       2925.02      1865.53 o                         
 -20   4  14      11714.86      11114.41      2162.24 o                         
 -18   4  14         39.23       1105.33      1166.97 o                         
 -16   4  14      10531.46       7542.44      1306.21 o                         
 -14   4  14      14515.84      15847.59      1558.73 o                         
 -12   4  14         97.68        132.36       647.23 o                         
 -10   4  14      26231.48      26755.91      1847.30 o                         
  -8   4  14      10586.27      11251.76      1486.80 o                         
  -6   4  14       1335.26       1246.70       540.44 o                         
  -4   4  14      39531.74      38254.73      2365.88 o                         
  -2   4  14       2994.35       2836.57       674.03 o                         
   0   4  14       9107.41       8677.65      1569.58 o                         
   2   4  14      43715.16      43843.25      3596.50 o                         
   4   4  14          0.94       1857.85       661.42 o                         
   6   4  14      28172.56      29954.84      1912.65 o                         
   8   4  14      38771.00      41059.67      2301.62 o                         
  10   4  14        978.34       1537.97       815.82 o                         
  12   4  14      30342.55      31289.13      2685.37 o                         
  14   4  14      28897.63      32133.57      2938.90 o                         
  16   4  14        330.25       1689.81      1847.45 o                         
 -27   5  14      40477.00      45578.83      3185.75 o                         
 -25   5  14      21497.46      23626.21      2236.76 o                         
 -23   5  14      10523.62      13328.28      1908.07 o                         
 -21   5  14      77773.84      82168.25      7293.90 o                         
 -19   5  14      28945.29      30563.74      5399.02 o                         
 -17   5  14      15904.24      16574.46      1993.43 o                         
 -15   5  14      79931.52      77789.23      3962.68 o                         
 -13   5  14      38714.13      38783.47      2772.58 o                         
 -11   5  14      14894.15      13397.46      1684.66 o                         
  -9   5  14      75839.21      74965.24      4853.08 o                         
  -7   5  14      63678.23      67126.52      3236.16 o                         
  -5   5  14      11176.36       9161.75      1615.17 o                         
  -3   5  14      53825.24      54041.07      3945.53 o                         
  -1   5  14      81125.02      75558.98      4717.89 o                         
   1   5  14       5980.03       6635.49      1720.11 o                         
   3   5  14      29740.64      30396.80      1883.36 o                         
   5   5  14      81428.79      79058.66      3129.71 o                         
   7   5  14       4379.57       3500.12       911.67 o                         
   9   5  14      28637.46      29610.80      2358.50 o                         
  11   5  14      56518.84      53539.52      3401.30 o                         
  13   5  14       3704.27       4546.28      1628.33 o                         
  15   5  14      14397.48      17629.18      2634.13 o                         
  17   5  14      27798.44      30538.13      5157.65 o                         
 -28   6  14       3052.44      -1054.02      1227.87 o                         
 -26   6  14         51.49       -809.93       975.65 o                         
 -24   6  14      12299.64      14410.74      1730.08 o                         
 -22   6  14       5081.92       6534.50      1124.84 o                         
 -20   6  14         35.84        424.93       964.60 o                         
 -18   6  14       8814.27       8170.03      1444.19 o                         
 -16   6  14       9931.13       9995.71      1583.58 o                         
 -14   6  14        357.69       -815.54      1005.72 o                         
 -12   6  14       8009.31       9893.89      1625.35 o                         
 -10   6  14      10350.91      12239.49      2228.14 o                         
  -8   6  14         28.29       -419.63      2974.14 o                         
  -6   6  14      17261.65      14651.91      1942.61 o                         
  -4   6  14      14053.88      14894.02      5399.19 o                         
  -2   6  14        287.43       1750.18      1174.16 o                         
   0   6  14      10332.33       7099.88      1915.33 o                         
   2   6  14      19189.13      19560.84      1787.22 o                         
   4   6  14         79.17        958.64       721.37 o                         
   6   6  14      10212.73       8672.87      1078.55 o                         
   8   6  14      15587.62      14109.72      1455.02 o                         
  10   6  14        371.94        -68.63      1420.03 o                         
  12   6  14      15486.61      18302.29      2713.13 o                         
  14   6  14      10340.28      13337.26      3177.46 o                         
  16   6  14        736.79        535.69      1022.82 o                         
 -25   7  14        601.40       4522.85      2569.40 o                         
 -23   7  14       6620.43      10096.55      4034.06 o                         
 -21   7  14       7930.09       8110.02      1221.53 o                         
 -19   7  14        175.48        258.78       762.37 o                         
 -17   7  14      11044.45      10714.49      1803.54 o                         
 -15   7  14       8302.72       7956.74      1506.57 o                         
 -13   7  14         27.16       1579.54       877.29 o                         
 -11   7  14       7875.05       7782.91      2464.42 o                         
  -9   7  14      20769.42      23354.76      3013.59 o                         
  -7   7  14          5.43      -1105.18      1386.76 o                         
  -5   7  14       1985.89       3477.60      2946.11 o                         
  -3   7  14      30436.14      29855.88      5568.26 o                         
  -1   7  14        713.82       1242.47      1865.46 o                         
   1   7  14       1258.09       4625.37      1369.66 o                         
   3   7  14      22777.43      21792.92      1844.30 o                         
   5   7  14       1064.07       -937.39       950.39 o                         
   7   7  14        728.54        163.86       888.40 o                         
   9   7  14      25587.32      25918.79      4193.70 o                         
  11   7  14        486.91       3706.27      2467.33 o                         
  13   7  14        169.20       1904.16      2432.11 o                         
  15   7  14      15676.61      17082.21      4129.73 o                         
 -20   8  14       6949.21       1594.62      1679.11 o                         
 -18   8  14       4922.78       7579.51      1653.21 o                         
 -16   8  14       5122.80       5550.07      1401.43 o                         
 -14   8  14       5020.67       6963.90      1570.86 o                         
 -12   8  14       1266.34       4517.42      1347.33 o                         
 -10   8  14       9475.29      13551.16      2402.07 o                         
  -8   8  14       2901.66       3233.10      1499.57 o                         
  -6   8  14        170.59       1520.51      2298.37 o                         
  -4   8  14      17114.10      19435.40      4777.87 o                         
  -2   8  14        946.29      -1200.24      2069.62 o                         
   0   8  14        157.91       1105.19      2277.25 o                         
   2   8  14      22290.14      22313.97      2929.01 o                         
   4   8  14        241.10       1757.60      1344.59 o                         
   6   8  14         35.82       -960.05      1435.64 o                         
   8   8  14      18741.67      14794.84      3186.42 o                         
 -17   9  14        319.24       1481.80      1615.55 o                         
 -15   9  14       2647.57       4628.76      1763.81 o                         
 -13   9  14       8623.46      10440.52      2190.12 o                         
 -11   9  14        408.83       3722.89      1793.72 o                         
  -9   9  14       2437.36       1255.45      1443.90 o                         
  -7   9  14      13716.35      13976.81      4467.65 o                         
  -5   9  14       1000.88       2034.42      2418.07 o                         
  -3   9  14       3561.87       2217.55      2527.31 o                         
  -1   9  14      14989.76      24387.77      5861.94 o                         
   1   9  14       2314.68       1626.17      1971.11 o                         
   3   9  14       7380.37       9944.47      3932.03 o                         
   5   9  14      14832.57      10368.27      3439.66 o                         
 -29   1  15        904.95       1351.91       805.29 o                         
 -27   1  15      57619.07      65398.61      2884.06 o                         
 -25   1  15        187.80       2495.39      1104.22 o                         
 -23   1  15       2469.50       3122.77      1072.82 o                         
 -21   1  15      85570.55      85009.52      3855.38 o                         
 -19   1  15       3135.85       2755.76      1051.69 o                         
 -17   1  15       6922.31       6849.95       984.25 o                         
 -15   1  15     113455.31     104827.75      3611.05 o                         
 -13   1  15      14754.39      15681.24      1119.68 o                         
 -11   1  15      13755.46      14259.98      1232.26 o                         
  -9   1  15     159011.64     154439.45      4252.03 o                         
  -7   1  15      25797.44      25336.37      1302.50 o                         
  -5   1  15      14425.05      13926.32       902.58 o                         
  -3   1  15     144324.09     142204.56      3786.80 o                         
  -1   1  15      26437.59      27831.75      1907.26 o                         
   1   1  15       8797.56       9231.93       929.77 o                         
   3   1  15      83387.55      83336.84      2753.70 o                         
   5   1  15      20310.88      20594.17      2559.17 o                         
   7   1  15       4887.75       4758.64      1017.89 o                         
   9   1  15      55757.00      55663.58      3143.59 o                         
  11   1  15      10075.58      12332.03      2433.96 o                         
  13   1  15       1504.81        712.79      1265.02 o                         
  15   1  15      40137.96      42197.34      2764.50 o                         
  17   1  15       3705.13       2856.44      1319.47 o                         
 -28   2  15       8730.38      10251.00      1396.57 o                         
 -26   2  15        889.71       1783.12       913.77 o                         
 -24   2  15      21752.76      24061.28      2239.11 o                         
 -22   2  15      27241.55      31269.77      2763.99 o                         
 -20   2  15        259.68       1435.48      1466.04 o                         
 -18   2  15      35422.37      36247.88      2756.99 o                         
 -16   2  15      60191.05      63100.62      3424.83 o                         
 -14   2  15         37.54        671.73       427.66 o                         
 -12   2  15      24256.12      22748.83      1244.20 o                         
 -10   2  15     103772.90     100245.86      2243.75 o                         
  -8   2  15       1402.75       1239.44       449.76 o                         
  -6   2  15       3437.53       3280.98       571.58 o                         
  -4   2  15     149352.41     147382.39      3466.00 o                         
  -2   2  15       6512.68       7834.41      1279.47 o                         
   0   2  15       5231.92       5968.61       845.50 o                         
   2   2  15     132643.45     134860.05      3263.82 o                         
   4   2  15       4263.45       3945.99       691.85 o                         
   6   2  15       4807.68       5515.73       749.16 o                         
   8   2  15      84294.60      91430.36      4269.92 o                         
  10   2  15        325.40       -188.52       976.32 o                         
  12   2  15       1735.59       2436.97      1261.98 o                         
  14   2  15      42130.45      44784.82      2745.74 o                         
  16   2  15          6.57       1683.29      1054.97 o                         
 -29   3  15       4887.72       7762.35      1530.87 o                         
 -27   3  15         13.75       -102.56       807.78 o                         
 -25   3  15      33635.74      35431.11      2859.06 o                         
 -23   3  15      10561.26      11344.43      1758.69 o                         
 -21   3  15       1904.70       2910.76      1332.36 o                         
 -19   3  15      64110.41      68579.62      3914.85 o                         
 -17   3  15      11046.02      12337.25      2156.93 o                         
 -15   3  15      24405.87      24122.11      2052.05 o                         
 -13   3  15     120250.58     117273.34      4831.37 o                         
 -11   3  15       4307.61       4741.32       680.45 o                         
  -9   3  15      41919.50      42984.71      1555.92 o                         
  -7   3  15     167167.22     172752.58      6349.56 o                         
  -5   3  15       1110.20        592.24       462.95 o                         
  -3   3  15      61637.05      64045.50      2156.67 o                         
  -1   3  15     175598.56     173974.14      4753.81 o                         
   1   3  15        300.49       -183.55       557.25 o                         
   3   3  15      70853.53      72365.69      2656.18 o                         
   5   3  15     142665.55     137848.73      4416.22 o                         
   7   3  15          7.62       1689.38      1369.12 o                         
   9   3  15      30119.76      28551.78      2319.06 o                         
  11   3  15      74076.89      78787.24      4077.92 o                         
  13   3  15         25.27      -1249.23      1249.23 o                         
  15   3  15      12565.82      13233.24      2485.84 o                         
 -28   4  15        359.64       1042.18      1096.43 o                         
 -26   4  15         26.74        321.69       852.36 o                         
 -24   4  15       1503.95       1580.45      3252.29 o                         
 -22   4  15        710.19       2757.47      1559.25 o                         
 -20   4  15        325.25       1025.46      1380.86 o                         
 -18   4  15        255.09        708.01      1775.69 o                         
 -16   4  15        574.11       -319.40       858.85 o                         
 -14   4  15        501.87        630.01       798.60 o                         
 -12   4  15        660.81       1184.93       623.90 o                         
 -10   4  15        750.47       2335.41       829.69 o                         
  -8   4  15        804.10       1123.80       888.28 o                         
  -6   4  15       5502.69       5557.27       859.70 o                         
  -4   4  15       2212.01       1971.22       722.38 o                         
  -2   4  15       3371.55       3283.32       781.59 o                         
   0   4  15       1967.34       2495.84      1136.12 o                         
   2   4  15       2060.61        858.64       891.19 o                         
   4   4  15       3778.52       6524.70      1049.91 o                         
   6   4  15       2093.36       3147.73       872.90 o                         
   8   4  15       2997.53       2641.79       870.26 o                         
  10   4  15       2044.57        542.89       883.47 o                         
  12   4  15       4480.06       5220.21      1182.94 o                         
  14   4  15       3579.71       5132.09      1384.57 o                         
  16   4  15       1787.92       1604.32      1320.98 o                         
 -27   5  15       6223.99       5752.51      1273.11 o                         
 -25   5  15      15774.65      17413.53      1963.73 o                         
 -23   5  15       9602.67       7737.06      4731.35 o                         
 -21   5  15      12277.76      15722.85      3583.94 o                         
 -19   5  15      32266.74      33870.14      6600.36 o                         
 -17   5  15      12715.26       9828.48      1778.10 o                         
 -15   5  15      28642.19      26035.70      2356.86 o                         
 -13   5  15      48426.50      52411.88      3288.90 o                         
 -11   5  15      13018.65      15810.39      1877.12 o                         
  -9   5  15      77823.47      80616.39      5181.69 o                         
  -7   5  15      68121.35      68753.48      3398.01 o                         
  -5   5  15       7782.95       8269.24      1663.25 o                         
  -3   5  15      92052.21      89333.64      7017.62 o                         
  -1   5  15      69919.12      68072.76      4618.71 o                         
   1   5  15       4057.07       3234.53      1579.39 o                         
   3   5  15      52969.03      53558.37      2519.86 o                         
   5   5  15      47703.55      50706.21      2569.05 o                         
   7   5  15       4112.62       3976.24       913.31 o                         
   9   5  15      32928.96      32494.26      2504.67 o                         
  11   5  15      25533.38      24804.16      2329.12 o                         
  13   5  15       3922.11       4804.83      1471.91 o                         
  15   5  15      19637.44      20208.90      3037.10 o                         
 -26   6  15       3507.80       2510.81      1175.74 o                         
 -24   6  15        601.07       2272.52      1107.89 o                         
 -22   6  15      20327.09      21315.48      2546.47 o                         
 -20   6  15       2797.89       2980.02      1395.77 o                         
 -18   6  15        308.78       -656.86      1015.92 o                         
 -16   6  15      48242.84      47076.53      3351.09 o                         
 -14   6  15        839.76         88.47       799.25 o                         
 -12   6  15       1983.07       3177.75      1378.18 o                         
 -10   6  15      83155.30      92754.80      5811.45 o                         
  -8   6  15         75.90        647.79      2961.82 o                         
  -6   6  15       3806.20       7061.10      2840.63 o                         
  -4   6  15      94455.48      90056.66      5204.81 o                         
  -2   6  15          3.86       2718.57      1416.68 o                         
   0   6  15       9799.45       9426.23      2918.44 o                         
   2   6  15      79177.67      79053.77      3103.85 o                         
   4   6  15         38.05       1397.11       717.63 o                         
   6   6  15      11581.17      10101.84      1206.53 o                         
   8   6  15      49399.98      43012.73      2877.53 o                         
  10   6  15          0.00      -1013.81      1013.81 o                         
  12   6  15       4963.33       2884.56      3024.60 o                         
  14   6  15      24352.89      21378.08      2830.30 o                         
 -25   7  15         81.73        207.66      1897.12 o                         
 -23   7  15       4353.50       6203.08      2386.54 o                         
 -21   7  15      29428.32      29278.13      2571.27 o                         
 -19   7  15          0.11       1459.11       997.99 o                         
 -17   7  15       9053.34      11821.76      1869.29 o                         
 -15   7  15      37640.05      40510.41      3232.19 o                         
 -13   7  15        460.11       1575.40       983.33 o                         
 -11   7  15      17730.63      23428.90      2486.35 o                         
  -9   7  15      46375.69      44385.87      4282.08 o                         
  -7   7  15       1871.84        661.73      1809.19 o                         
  -5   7  15      23323.99      32918.16      6070.91 o                         
  -3   7  15      40215.43      52871.32      7672.31 o                         
  -1   7  15       3804.40       2453.42      1946.54 o                         
   1   7  15      20282.43      24805.44      2328.00 o                         
   3   7  15      25138.56      28164.16      2569.20 o                         
   5   7  15       5483.23       4822.10      1244.41 o                         
   7   7  15      15016.32      11693.80      2192.89 o                         
   9   7  15      18468.89      18088.43      3000.40 o                         
  11   7  15       4066.31       4797.69      2347.81 o                         
  13   7  15       7532.17      10954.73      3583.52 o                         
 -20   8  15       4722.38       3766.39      2404.15 o                         
 -18   8  15      22024.66      24086.20      3593.31 o                         
 -16   8  15        347.22       1413.79      1008.09 o                         
 -14   8  15       6684.05       8246.55      1683.31 o                         
 -12   8  15      28032.32      26485.56      2768.22 o                         
 -10   8  15        105.59        369.61      1497.63 o                         
  -8   8  15       8375.68       6908.85      2191.37 o                         
  -6   8  15      21496.15      24669.42      5355.72 o                         
  -4   8  15        186.92       1379.72      2449.71 o                         
  -2   8  15      11819.32      12170.39      4664.67 o                         
   0   8  15      25010.17      20209.29      5211.67 o                         
   2   8  15        391.42       1441.60      2395.17 o                         
   4   8  15       9506.26       9414.83      2150.12 o                         
   6   8  15      20040.67      18743.90      2793.30 o                         
   8   8  15        519.66      -1946.41      1946.41 o                         
 -13   9  15        419.57       1980.69      1276.03 o                         
 -11   9  15          5.62        236.67      1494.11 o                         
  -9   9  15       7389.14      10982.83      4447.74 o                         
  -7   9  15       1266.50       3790.80      2407.53 o                         
  -5   9  15          0.09       4114.52      2928.38 o                         
  -3   9  15       7042.17       2935.81      2266.98 o                         
  -1   9  15        502.97       3618.28      3090.32 o                         
   1   9  15          6.57       2646.81      2541.22 o                         
   3   9  15       7454.33       7638.75      3467.36 o                         
   5   9  15         23.22       -911.60      2460.26 o                         
 -28   0  16      25194.12      27845.90      2749.22 o                         
 -26   0  16       7776.70      11298.30      2398.36 o                         
 -24   0  16      11314.46       8896.59      2400.99 o                         
 -22   0  16      50421.00      47996.63      6870.93 o                         
 -20   0  16      28966.19      22769.24      2870.93 o                         
 -18   0  16      14263.00      13047.29      2052.52 o                         
 -16   0  16     107530.91     106769.00      5349.56 o                         
 -14   0  16      36980.06      35057.52      2918.37 o                         
 -12   0  16       2149.15       2010.37       874.70 o                         
 -10   0  16     278128.81     269975.47      7027.32 o                         
  -8   0  16      34209.82      34254.65      2375.80 o                         
  -6   0  16       1143.74        851.79       915.15 o                         
  -4   0  16     341777.31     320334.75     10511.10 o                         
  -2   0  16      50320.41      49870.48      4084.80 o                         
   0   0  16        838.47       2465.63      1058.45 o                         
   2   0  16     163924.05     174761.70      5953.45 o                         
   4   0  16      31567.67      35216.69      4723.50 o                         
   6   0  16       7164.35       5578.29      1463.95 o                         
   8   0  16      83293.21      82529.02      5383.79 o                         
  10   0  16       5932.91       8470.70      5839.90 o                         
  12   0  16       6181.33       3414.20      3382.85 o                         
  14   0  16      57579.07      51244.76      5132.16 o                         
  16   0  16        500.36       3512.68      2921.37 o                         
 -29   1  16       8383.56       7544.05      1148.21 o                         
 -27   1  16      11926.18      14144.83      1837.26 o                         
 -25   1  16        567.55       1188.14       921.53 o                         
 -23   1  16      14874.94      13644.33      1703.73 o                         
 -21   1  16      10174.59       9433.87      1381.08 o                         
 -19   1  16        956.89        884.80       824.54 o                         
 -17   1  16      36170.41      35815.50      2270.11 o                         
 -15   1  16       9591.86       9325.94      1157.06 o                         
 -13   1  16        384.62         58.38       715.81 o                         
 -11   1  16      82968.02      78216.89      2803.35 o                         
  -9   1  16      25359.62      26016.65      1823.68 o                         
  -7   1  16       3048.00       2375.53       469.10 o                         
  -5   1  16      80382.98      78112.28      2541.00 o                         
  -3   1  16      28693.71      31739.17      2465.67 o                         
  -1   1  16        280.81        971.24       683.80 o                         
   1   1  16      40825.46      41114.08      2395.44 o                         
   3   1  16      17426.82      17928.06      1675.59 o                         
   5   1  16       5867.97       5598.47      1081.05 o                         
   7   1  16      22294.45      24410.16      2047.09 o                         
   9   1  16      19046.22      18099.05      1924.32 o                         
  11   1  16        287.88       2741.46      1264.99 o                         
  13   1  16       8988.67       7536.88      1442.98 o                         
  15   1  16      17570.23      15850.81      1676.62 o                         
 -28   2  16       5421.11       5675.00      1028.13 o                         
 -26   2  16        698.42        589.22      1211.57 o                         
 -24   2  16        439.44        105.71      1331.54 o                         
 -22   2  16       6136.36       5959.68      1284.03 o                         
 -20   2  16        138.33        494.59       807.94 o                         
 -18   2  16        146.76         60.39       872.63 o                         
 -16   2  16      10672.69      10125.79      1242.03 o                         
 -14   2  16        715.55        511.20       541.21 o                         
 -12   2  16        713.37       -184.06       708.25 o                         
 -10   2  16      31808.74      30361.12      1701.48 o                         
  -8   2  16       1858.67       2338.07       545.35 o                         
  -6   2  16       3261.60       3031.27       547.84 o                         
  -4   2  16      33973.59      33066.78      1645.44 o                         
  -2   2  16        211.81        199.84       539.28 o                         
   0   2  16       1850.10       2660.42      2560.69 o                         
   2   2  16       7252.44       7903.49      1664.38 o                         
   4   2  16         56.42        589.47       752.05 o                         
   6   2  16       1928.03       1648.39      1264.02 o                         
   8   2  16       2330.69       3647.62      1118.89 o                         
  10   2  16        142.26       1612.72      1497.46 o                         
  12   2  16       2252.53       1857.93      1135.26 o                         
  14   2  16       3388.42        172.84      1760.01 o                         
 -27   3  16       4033.33       6079.25      1566.54 o                         
 -25   3  16      14724.08      16086.09      2306.31 o                         
 -23   3  16       8090.15       7270.84      1563.13 o                         
 -21   3  16       5695.68       7337.07      1504.17 o                         
 -19   3  16      34201.28      35638.02      3575.95 o                         
 -17   3  16      14691.89      15300.88      2411.18 o                         
 -15   3  16       3817.14       3578.60      1365.11 o                         
 -13   3  16      85933.01      89581.15      3835.96 o                         
 -11   3  16      16779.74      16084.30      1648.07 o                         
  -9   3  16       1707.94         36.61       583.98 o                         
  -7   3  16     132854.56     133763.81      3449.07 o                         
  -5   3  16      16706.51      15822.56      1401.34 o                         
  -3   3  16       2129.62       2326.47       870.34 o                         
  -1   3  16      98903.72     100550.13      4191.34 o                         
   1   3  16      11917.81      10800.08      1385.11 o                         
   3   3  16       4223.30       4811.74      2050.42 o                         
   5   3  16      42948.72      48205.54      2726.01 o                         
   7   3  16       4693.39       6244.62      1229.34 o                         
   9   3  16       4452.47       6185.42      1282.22 o                         
  11   3  16      21436.41      20440.53      2170.92 o                         
  13   3  16        668.09      -1029.14      1355.08 o                         
  15   3  16       2930.13       2048.54      1451.51 o                         
 -28   4  16        950.73       6473.60      1872.10 o                         
 -26   4  16      10529.86      16675.34      2125.18 o                         
 -24   4  16       5687.78       3060.10      1528.64 o                         
 -22   4  16        240.83       -687.63      1060.80 o                         
 -20   4  16      34645.81      38023.21      3862.05 o                         
 -18   4  16       8948.85       9889.34      2046.03 o                         
 -16   4  16        192.40       -850.10       921.53 o                         
 -14   4  16      81053.19      80553.96      3889.13 o                         
 -12   4  16      20888.55      19310.69      1911.97 o                         
 -10   4  16        226.67        671.90       637.12 o                         
  -8   4  16     101164.91     106631.15      4593.53 o                         
  -6   4  16      29944.16      29228.87      1942.31 o                         
  -4   4  16        585.03         23.82       841.34 o                         
  -2   4  16      79333.51      79810.58      3928.24 o                         
   0   4  16      30872.57      30695.15      5934.94 o                         
   2   4  16         16.71        507.92      1613.83 o                         
   4   4  16      37706.63      40647.80      2269.87 o                         
   6   4  16      23976.33      24053.21      1813.54 o                         
   8   4  16        403.33         60.80       687.20 o                         
  10   4  16      13768.53      13060.73      1746.47 o                         
  12   4  16      20048.60      19092.59      2656.46 o                         
  14   4  16        463.26       1186.62      2517.28 o                         
 -27   5  16        775.83       3657.07      1408.82 o                         
 -25   5  16       9245.45      14715.19      1802.69 o                         
 -23   5  16       2439.00       4171.03      2319.59 o                         
 -21   5  16        469.29       4276.46      2175.19 o                         
 -19   5  16      24645.61      23726.75      2859.78 o                         
 -17   5  16       3529.43       2351.13      1175.88 o                         
 -15   5  16       1603.23       1432.69       791.52 o                         
 -13   5  16      62316.29      62643.65      3647.99 o                         
 -11   5  16       7395.47       6044.57      1226.42 o                         
  -9   5  16       6200.88       7129.90      2161.40 o                         
  -7   5  16      82020.94      86132.47      3967.00 o                         
  -5   5  16      10411.64      11012.77      1793.22 o                         
  -3   5  16       6927.43       4664.10      1377.72 o                         
  -1   5  16      73695.72      69454.64      4786.97 o                         
   1   5  16       8732.81       8853.74      2061.08 o                         
   3   5  16       3285.44       4782.24      1004.82 o                         
   5   5  16      32634.36      36413.00      2277.88 o                         
   7   5  16       5967.27       4362.26      1202.13 o                         
   9   5  16        132.86       -397.60      1211.13 o                         
  11   5  16       8376.96       6589.23      1298.11 o                         
  13   5  16       1065.65       1777.02      1301.66 o                         
 -26   6  16         51.70       4235.88      1447.35 o                         
 -24   6  16         60.39       2331.49       999.68 o                         
 -22   6  16        534.57       2914.33      2097.76 o                         
 -20   6  16         34.13       1244.42      3646.40 o                         
 -18   6  16          3.61       -212.55      1261.50 o                         
 -16   6  16       3693.96       4574.00      1219.73 o                         
 -14   6  16        229.70       1254.68      1433.99 o                         
 -12   6  16        119.37        673.08      1139.68 o                         
 -10   6  16       4308.31       2565.06      2043.37 o                         
  -8   6  16        249.28       -326.30      1451.88 o                         
  -6   6  16       2268.61       2449.82      2882.77 o                         
  -4   6  16       2202.82        664.73      1077.08 o                         
  -2   6  16       2003.61       1798.57      1273.36 o                         
   0   6  16       1126.16       2982.34      1314.37 o                         
   2   6  16       1192.50       3449.87       931.01 o                         
   4   6  16       1719.70       2842.89       867.93 o                         
   6   6  16        395.97       -684.54       707.39 o                         
   8   6  16        186.52       -426.29       832.16 o                         
  10   6  16        420.96       -659.14      1077.66 o                         
  12   6  16        270.62       1451.44      1052.00 o                         
  14   6  16        190.88       1365.64      2224.45 o                         
 -23   7  16       3531.52       9317.21      3389.68 o                         
 -21   7  16         85.86      -1288.79      1288.79 o                         
 -19   7  16       2591.66       4318.03      1568.10 o                         
 -17   7  16       9839.08       8815.44      1581.68 o                         
 -15   7  16        427.62       1035.35      1149.79 o                         
 -13   7  16       7637.83       8370.80      1656.44 o                         
 -11   7  16      11241.69      14780.85      2027.22 o                         
  -9   7  16        385.21         13.72       969.12 o                         
  -7   7  16       8313.97      12560.39      4160.98 o                         
  -5   7  16      10903.33       8910.32      3573.28 o                         
  -3   7  16       1151.23        918.66      2562.40 o                         
  -1   7  16      10343.33       9300.95      3594.35 o                         
   1   7  16       7625.10       8162.33      1881.23 o                         
   3   7  16       4297.03       4582.07      1178.83 o                         
   5   7  16       7113.98       4737.67      1195.31 o                         
   7   7  16       1634.67       1024.77      1109.87 o                         
   9   7  16       3925.17       -393.83      1515.63 o                         
  11   7  16       3007.46       5716.28      2763.10 o                         
 -18   8  16        567.15       -985.52      2481.41 o                         
 -16   8  16      23952.24      25610.46      3262.64 o                         
 -14   8  16       2437.19       3000.41      1401.73 o                         
 -12   8  16       5112.21       7343.71      1722.22 o                         
 -10   8  16      44169.57      49193.86      4863.09 o                         
  -8   8  16       3625.45       5728.50      1815.80 o                         
  -6   8  16       6664.88       5340.06      2960.44 o                         
  -4   8  16      47763.08      44078.89      7609.53 o                         
  -2   8  16       3354.40       5128.52      3224.24 o                         
   0   8  16       4570.33       3280.64      2953.28 o                         
   2   8  16      31360.05      27486.20      3426.66 o                         
   4   8  16       2543.10       6361.25      2036.59 o                         
   6   8  16        888.47       -119.67      1333.98 o                         
   8   8  16      10312.75       3735.07      1732.00 o                         
 -11   9  16      10965.30      16327.59      3925.24 o                         
  -5   9  16      11356.07      15475.78      4840.58 o                         
  -3   9  16       1960.99       1685.99      2411.07 o                         
  -1   9  16        241.09      -2245.57      2245.57 o                         
   1   9  16       6896.14      10099.24      4048.14 o                         
   3   9  16       1011.78       -770.83      2671.49 o                         
 -27   1  17         11.71       -859.89       859.89 o                         
 -25   1  17      31193.42      25698.73      2393.62 o                         
 -23   1  17      15984.00      15655.17      1820.95 o                         
 -21   1  17        887.87       1089.95       804.64 o                         
 -19   1  17      65824.75      61859.43      3207.65 o                         
 -17   1  17      33110.67      32037.79      2203.41 o                         
 -15   1  17       2140.41       1561.04       719.40 o                         
 -13   1  17      77172.31      74841.66      2952.53 o                         
 -11   1  17      47749.08      45733.30      2549.84 o                         
  -9   1  17       1004.28       1026.17       490.29 o                         
  -7   1  17      55927.46      57970.35      2979.73 o                         
  -5   1  17      35418.61      34788.09      2265.30 o                         
  -3   1  17         15.27       1043.16       478.83 o                         
  -1   1  17      51216.47      50022.96      2585.66 o                         
   1   1  17      17228.97      20020.13      1882.05 o                         
   3   1  17        316.57         52.53       825.39 o                         
   5   1  17      36972.03      35786.38      2564.09 o                         
   7   1  17       7638.68       6797.79      1116.19 o                         
   9   1  17        387.55       1682.69       994.20 o                         
  11   1  17      15346.52      14671.67      1912.73 o                         
  13   1  17       2741.91        675.27      1535.33 o                         
 -28   2  17       3031.91       4906.22      1051.22 o                         
 -26   2  17      12955.39       8126.39      1657.70 o                         
 -24   2  17       5513.17       4370.63      1356.07 o                         
 -22   2  17       5643.05       6242.99      1288.85 o                         
 -20   2  17      34239.89      32855.06      2459.67 o                         
 -18   2  17      10684.16      12310.35      1633.18 o                         
 -16   2  17       3963.97       3290.67       904.71 o                         
 -14   2  17      47711.97      44433.42      2839.58 o                         
 -12   2  17      10738.52      11875.77      1417.94 o                         
 -10   2  17       7860.45       7992.32       978.65 o                         
  -8   2  17      46044.60      45001.00      1961.63 o                         
  -6   2  17       7809.11       6770.97       748.30 o                         
  -4   2  17       3582.53       6194.60      1287.56 o                         
  -2   2  17      36265.79      36127.93      2246.54 o                         
   0   2  17       1557.51       2395.85       900.00 o                         
   2   2  17        425.16        659.70       582.80 o                         
   4   2  17      14276.16      13150.12      2337.83 o                         
   6   2  17        423.51       1828.77       941.10 o                         
   8   2  17        397.66        641.99      1034.19 o                         
  10   2  17       4114.13       3009.33      1263.13 o                         
  12   2  17       2019.22       1497.40       981.10 o                         
  14   2  17        183.48      -1409.06      1409.06 o                         
 -27   3  17       3563.66       4184.10      1066.14 o                         
 -25   3  17      16825.46      20187.41      2511.56 o                         
 -23   3  17       4268.85       5493.54      1566.69 o                         
 -21   3  17       6937.92       8195.00      1999.58 o                         
 -19   3  17      15753.95      20315.96      2817.75 o                         
 -17   3  17       6639.87       7679.30      1888.71 o                         
 -15   3  17      15183.45      12829.30      3035.03 o                         
 -13   3  17      17849.64      15414.38      1664.05 o                         
 -11   3  17      10248.24       9595.96      1097.29 o                         
  -9   3  17      16872.14      17353.74      1419.19 o                         
  -7   3  17      36083.57      37575.95      1866.03 o                         
  -5   3  17       6986.30       6615.64       992.96 o                         
  -3   3  17       6755.27       7633.47      2719.40 o                         
  -1   3  17      30542.67      31985.41      2493.53 o                         
   1   3  17       3968.50       2562.57      1415.04 o                         
   3   3  17       1025.57       2661.74      1222.64 o                         
   5   3  17      34775.59      36985.94      2513.68 o                         
   7   3  17       1414.63       2407.21       959.25 o                         
   9   3  17        122.30       -217.00       859.54 o                         
  11   3  17      39109.57      37788.00      2980.13 o                         
  13   3  17         10.12       -772.73      1567.21 o                         
 -26   4  17         99.23        791.02      1662.67 o                         
 -24   4  17        633.95        481.33      1817.94 o                         
 -22   4  17          3.37        346.53      2622.17 o                         
 -20   4  17        906.36       2877.16      1506.90 o                         
 -18   4  17        993.45        139.91       907.92 o                         
 -16   4  17        392.17       -332.38       896.52 o                         
 -14   4  17       1495.73        765.32       810.51 o                         
 -12   4  17       2145.41       3231.56      1153.28 o                         
 -10   4  17        214.78       -158.98       713.44 o                         
  -8   4  17       1770.55       2130.46       740.44 o                         
  -6   4  17       1693.61       1468.44       846.59 o                         
  -4   4  17        346.18       2813.26       877.49 o                         
  -2   4  17       1853.47        870.48       963.69 o                         
   0   4  17       1209.83        487.82       957.50 o                         
   2   4  17        217.39        715.16      1114.31 o                         
   4   4  17        381.99       2510.44       915.08 o                         
   6   4  17       1438.60       2264.81      1187.79 o                         
   8   4  17        174.10       -428.60       934.18 o                         
  10   4  17        240.97       -968.35       968.35 o                         
  12   4  17       1062.82       -743.48      1468.49 o                         
 -27   5  17       7782.20      13704.41      2500.61 o                         
 -25   5  17      17652.96      18277.82      3016.52 o                         
 -23   5  17       2688.37        306.23      1467.79 o                         
 -21   5  17      13385.80      14339.46      3552.30 o                         
 -19   5  17      42232.61      41556.57      3829.95 o                         
 -17   5  17       3979.63        847.05       806.16 o                         
 -15   5  17      14054.15      12882.43      2265.59 o                         
 -13   5  17      57871.23      61758.15      3288.75 o                         
 -11   5  17       3301.40       2928.51       837.15 o                         
  -9   5  17      11447.03      14635.75      1491.48 o                         
  -7   5  17      57294.26      60484.02      4190.39 o                         
  -5   5  17       3398.97       4089.28      1701.90 o                         
  -3   5  17       6526.74       5563.50      1485.16 o                         
  -1   5  17      79202.14      81655.65      5432.56 o                         
   1   5  17       1738.33       2571.86      1619.12 o                         
   3   5  17       1026.05       3758.07       992.05 o                         
   5   5  17      75157.94      78103.02      3322.50 o                         
   7   5  17        393.98        848.27       872.70 o                         
   9   5  17         35.75      -1183.70      1183.70 o                         
  11   5  17      39210.45      33816.02      3744.05 o                         
  13   5  17        164.14      -1657.78      1657.78 o                         
 -26   6  17       3464.19       6417.56      1820.36 o                         
 -24   6  17       4900.13       7447.55      2318.50 o                         
 -22   6  17       1418.02       2858.06      1883.08 o                         
 -20   6  17       8966.80      11192.46      2119.22 o                         
 -18   6  17       9409.67      11075.63      1975.69 o                         
 -16   6  17       1981.05        717.25       801.63 o                         
 -14   6  17      15060.83      13747.16      1950.70 o                         
 -12   6  17       9870.15      11124.04      1736.34 o                         
 -10   6  17       6858.34       5660.19      1513.47 o                         
  -8   6  17      13967.49      13467.75      2557.60 o                         
  -6   6  17       4748.19       6462.80      2907.55 o                         
  -4   6  17      12367.12      15286.44      4376.11 o                         
  -2   6  17       8007.41      12099.23      2366.56 o                         
   0   6  17        817.98       2930.73      1560.77 o                         
   2   6  17      12410.66      16050.03      1562.26 o                         
   4   6  17       3224.44       4182.05      1019.30 o                         
   6   6  17         34.39       -801.99       801.99 o                         
   8   6  17      12072.10       9323.62      1428.68 o                         
  10   6  17        745.88       -306.38      1027.86 o                         
  12   6  17        614.59       2493.43      1727.81 o                         
 -23   7  17       9220.18      13056.67      4083.51 o                         
 -21   7  17        276.48      -2034.39      2034.39 o                         
 -19   7  17      35440.73      37131.30      3789.78 o                         
 -17   7  17      18565.91      18848.70      2342.94 o                         
 -15   7  17        146.79        901.02       988.62 o                         
 -13   7  17      45828.08      52160.34      3747.54 o                         
 -11   7  17      27033.07      28081.92      2808.15 o                         
  -9   7  17        484.31       3585.62      1905.93 o                         
  -7   7  17      40889.18      46080.39      4564.98 o                         
  -5   7  17      21369.15      22356.01      5482.49 o                         
  -3   7  17       1481.04       7240.21      3917.53 o                         
  -1   7  17      37182.08      33788.92      6340.05 o                         
   1   7  17      10310.36      10297.03      2468.57 o                         
   3   7  17       1593.64       4328.74      1477.42 o                         
   5   7  17      26964.60      23701.26      2895.33 o                         
   7   7  17       4722.09       3899.13      1488.01 o                         
   9   7  17       1050.00      -1631.89      1631.89 o                         
 -18   8  17        551.61      -2217.43      2217.43 o                         
 -16   8  17      25055.64      18155.84      3848.78 o                         
 -14   8  17         14.75        160.17      1638.42 o                         
 -12   8  17         38.89       2148.91      1192.71 o                         
 -10   8  17      45604.91      51411.04      5039.38 o                         
  -8   8  17          3.50       1901.83      1657.90 o                         
  -6   8  17        476.67      -2618.67      3034.00 o                         
  -4   8  17      49932.98      56829.55      8747.61 o                         
  -2   8  17        200.08       3692.17      2382.84 o                         
   0   8  17        821.46       3014.28      4119.86 o                         
   2   8  17      29503.77      28549.37      3576.64 o                         
   4   8  17         31.37       2016.78      1742.25 o                         
   6   8  17         96.76      -1766.89      1766.89 o                         
  -1   9  17        245.90       1390.28      1932.32 o                         
 -28   0  18       2058.33       4540.57      2963.69 o                         
 -26   0  18      24308.39      27514.67     12991.99 o                         
 -24   0  18      55698.06      56586.71      8664.58 o                         
 -22   0  18        122.44        602.02      2261.41 o                         
 -20   0  18      61204.97      60177.63      4754.33 o                         
 -18   0  18      81772.27      76121.94      4879.90 o                         
 -16   0  18       3155.83       1505.50      1779.33 o                         
 -14   0  18      92786.26      90856.52      5171.19 o                         
 -12   0  18      64460.89      65296.55      3814.23 o                         
 -10   0  18       1129.96       1596.53       876.88 o                         
  -8   0  18      89898.66      88173.06      6187.21 o                         
  -6   0  18      53308.19      54591.52      4764.86 o                         
  -4   0  18      11073.68      12223.67      2232.09 o                         
  -2   0  18     135295.02     132472.12      7175.16 o                         
   0   0  18      49148.86      52653.62      3532.83 o                         
   2   0  18      49739.65      47887.61      3452.49 o                         
   4   0  18     166552.95     164445.25      6412.14 o                         
   6   0  18      22906.41      20977.91      2867.22 o                         
   8   0  18      43673.82      43955.69      4237.56 o                         
  10   0  18      97444.17      94446.39      6538.89 o                         
  12   0  18       7134.89       8123.18      2238.68 o                         
 -27   1  18        753.72        109.00      1197.94 o                         
 -25   1  18      20676.41      17030.61      2277.26 o                         
 -23   1  18      13763.43      13018.31      1713.27 o                         
 -21   1  18        820.09       1979.04      1170.00 o                         
 -19   1  18      42442.55      43378.31      2683.67 o                         
 -17   1  18      16546.90      17216.74      2007.16 o                         
 -15   1  18       2686.14       1989.83       783.42 o                         
 -13   1  18      29358.11      30375.34      1953.11 o                         
 -11   1  18       2843.19       2503.47       787.53 o                         
  -9   1  18       4377.91       4223.65       824.29 o                         
  -7   1  18       8170.83       9123.47      1523.93 o                         
  -5   1  18         58.64       1804.04       872.97 o                         
  -3   1  18          5.14        893.56       812.83 o                         
  -1   1  18      11271.99      14109.80      1571.05 o                         
   1   1  18       1732.46       2047.15       670.36 o                         
   3   1  18       1352.66       1614.41      1746.64 o                         
   5   1  18       8902.69       8915.21      1372.30 o                         
   7   1  18       1540.27       1919.05      1124.51 o                         
   9   1  18        764.02        239.94       840.23 o                         
  11   1  18       2316.26       3940.23      1300.66 o                         
  13   1  18          3.99      -1616.58      2161.09 o                         
 -28   2  18        477.14      -2305.42      2305.42 o                         
 -26   2  18        322.04        186.84      1052.95 o                         
 -24   2  18        199.50       -364.97       768.30 o                         
 -22   2  18        565.53       1321.27       916.97 o                         
 -20   2  18        847.52        765.21       852.56 o                         
 -18   2  18        279.72        167.65       712.29 o                         
 -16   2  18       1103.54       1525.76      1313.72 o                         
 -14   2  18       5873.36       3657.70       832.27 o                         
 -12   2  18       2354.61       1007.84       716.20 o                         
 -10   2  18       6052.82       5154.01       902.89 o                         
  -8   2  18      16958.48      16722.04      1480.92 o                         
  -6   2  18       3580.20       5016.43       823.45 o                         
  -4   2  18       5982.91       6304.97      1232.51 o                         
  -2   2  18       7998.02       8262.59      1306.78 o                         
   0   2  18       1752.39       3379.97       982.68 o                         
   2   2  18       2405.37       4458.18      1479.31 o                         
   4   2  18        965.09        295.02      1891.87 o                         
   6   2  18       1044.15       1201.11      1042.24 o                         
   8   2  18       3243.97       3063.99      1591.71 o                         
  10   2  18       1344.31       2220.18      1703.96 o                         
  12   2  18        607.74       1671.21      1361.06 o                         
 -27   3  18      16488.01      15305.67      3200.20 o                         
 -25   3  18        417.42        254.24      2609.74 o                         
 -23   3  18      25400.51      26248.55      2881.87 o                         
 -21   3  18      28740.69      29527.96      2964.16 o                         
 -19   3  18          7.76       -123.96      1200.25 o                         
 -17   3  18      39589.70      37279.85      5272.70 o                         
 -15   3  18      30926.61      27510.09      2472.36 o                         
 -13   3  18         96.91        829.17       640.48 o                         
 -11   3  18      43301.45      42662.91      2240.04 o                         
  -9   3  18      24507.41      27764.12      1727.39 o                         
  -7   3  18       1607.63       3703.72       726.04 o                         
  -5   3  18      53005.22      56401.21      3337.28 o                         
  -3   3  18      18642.47      18570.96      1740.83 o                         
  -1   3  18       8617.04       9821.84      2566.35 o                         
   1   3  18      70276.09      72733.52      4826.18 o                         
   3   3  18      14317.19      10916.23      2038.73 o                         
   5   3  18      12723.30      13589.67      1628.64 o                         
   7   3  18      59144.48      57626.81      3369.40 o                         
   9   3  18       9304.09       9464.25      1601.47 o                         
  11   3  18       8142.01       7328.55      1462.92 o                         
 -26   4  18      26448.90      28442.36      6130.76 o                         
 -24   4  18        102.96         44.42      1077.32 o                         
 -22   4  18      64817.27      63087.22      5356.89 o                         
 -20   4  18      41748.39      46808.75      4548.39 o                         
 -18   4  18        815.54        889.03      1856.67 o                         
 -16   4  18      63586.62      62824.61      3674.51 o                         
 -14   4  18      33368.86      34112.73      3289.28 o                         
 -12   4  18        448.87       -687.72       687.72 o                         
 -10   4  18      46204.42      49876.12      2956.97 o                         
  -8   4  18      18962.82      21646.18      1959.96 o                         
  -6   4  18        106.03        738.99      1396.25 o                         
  -4   4  18      34651.09      38876.68      4565.03 o                         
  -2   4  18      12304.59      15022.57      3073.52 o                         
   0   4  18       2236.48       -348.47      1696.57 o                         
   2   4  18      29930.68      31151.72      4331.94 o                         
   4   4  18      12926.20      16762.43      1870.76 o                         
   6   4  18       5165.44       7677.00      1377.99 o                         
   8   4  18      24851.80      27351.19      2421.73 o                         
  10   4  18      11619.73       9367.25      1659.08 o                         
  12   4  18       2304.51      -1520.19      1886.32 o                         
 -23   5  18         19.46       3414.10      2558.82 o                         
 -21   5  18       6663.79       5174.61      2608.42 o                         
 -19   5  18       1030.14       1158.42       994.41 o                         
 -17   5  18        193.08       -340.36      1054.67 o                         
 -15   5  18       6178.29       4300.97      1435.54 o                         
 -13   5  18       2882.77       1569.92       929.42 o                         
 -11   5  18        486.66       1286.42       922.58 o                         
  -9   5  18       4805.11       6199.75      1037.45 o                         
  -7   5  18        757.92       1074.47       839.78 o                         
  -5   5  18          8.28       -661.64       734.34 o                         
  -3   5  18       1112.90        671.21      2886.21 o                         
  -1   5  18          5.10       -167.69      1450.24 o                         
   1   5  18       1047.61       2398.46      1359.39 o                         
   3   5  18        520.07       1308.26       740.73 o                         
   5   5  18       1239.72       2365.18       893.52 o                         
   7   5  18       4963.29       4402.17      1102.51 o                         
   9   5  18        446.25      -1158.80      1158.80 o                         
  11   5  18       2151.73        403.32      1345.13 o                         
 -20   6  18       7946.02       7798.21      3083.71 o                         
 -18   6  18         35.90        203.03      2975.90 o                         
 -16   6  18          5.12        933.03      1147.69 o                         
 -14   6  18       5161.50       6302.17      1499.05 o                         
 -12   6  18        294.69       1020.89      1005.06 o                         
 -10   6  18        323.70       -232.58       948.04 o                         
  -8   6  18       5205.06       7885.90      1960.54 o                         
  -6   6  18        158.48       -621.40      1508.19 o                         
  -4   6  18        307.04       7257.65      3787.21 o                         
  -2   6  18       3715.61       3963.47      3111.64 o                         
   0   6  18        132.91       2178.03      1311.54 o                         
   2   6  18         87.40       1192.23       708.30 o                         
   4   6  18       2622.35       3863.80       962.54 o                         
   6   6  18       2139.79       1854.06       831.90 o                         
   8   6  18          2.08      -1065.33      1065.33 o                         
  10   6  18       2288.57       -846.88      1517.58 o                         
 -21   7  18        622.39       -675.79      1696.51 o                         
 -19   7  18       3119.22       1605.07      1798.66 o                         
 -17   7  18       4325.64       1526.77       901.51 o                         
 -15   7  18        362.73        940.65       835.26 o                         
 -13   7  18       1591.70        881.40      1100.42 o                         
 -11   7  18       1792.71       -265.58      1074.05 o                         
  -9   7  18         61.94        368.17      2493.70 o                         
  -7   7  18       2536.69       3226.09      1655.13 o                         
  -5   7  18       1639.61       2252.67      2168.20 o                         
  -3   7  18        305.40       3674.58      3160.70 o                         
  -1   7  18        881.35       2576.46      2914.35 o                         
   1   7  18       1601.13       2863.77      1228.85 o                         
   3   7  18          4.64       1400.42      1058.61 o                         
   5   7  18        698.82         78.86       946.14 o                         
   7   7  18       3543.95       2098.25      1203.39 o                         
   9   7  18        222.73      -2745.37      2745.37 o                         
 -16   8  18       2928.89       5325.57      2509.67 o                         
 -14   8  18      13367.61      14701.80      3675.45 o                         
 -12   8  18      17113.07      19114.41      4094.69 o                         
 -10   8  18       5673.84       6970.66      2059.31 o                         
  -8   8  18      18147.26      19336.64      5344.69 o                         
  -6   8  18      12299.26      13905.94      5122.32 o                         
  -4   8  18      11655.34      20626.30      5854.50 o                         
  -2   8  18      22493.03      25595.16      6084.53 o                         
   0   8  18       8170.19      12522.95      2711.64 o                         
   2   8  18      16752.74      12940.64      2557.57 o                         
   4   8  18      25172.05      24275.50      4183.25 o                         
 -27   1  19        198.90        740.11      1199.23 o                         
 -25   1  19      18519.26      17196.42      3045.67 o                         
 -23   1  19       8178.47      10208.49      1788.53 o                         
 -21   1  19       1684.34       1230.87       846.17 o                         
 -19   1  19      24885.36      23297.67      1989.64 o                         
 -17   1  19      17009.55      15806.69      1612.19 o                         
 -15   1  19       3469.77       3532.22       912.17 o                         
 -13   1  19      20890.80      22380.25      2023.01 o                         
 -11   1  19      42174.71      41334.51      2513.85 o                         
  -9   1  19       6179.76       5853.27      1314.08 o                         
  -7   1  19      11430.00      10673.74      2302.49 o                         
  -5   1  19      55411.05      53516.29      3469.81 o                         
  -3   1  19      11601.28      12895.40      2923.88 o                         
  -1   1  19       8247.33       9245.84      1302.38 o                         
   1   1  19      35490.46      38554.99      2248.61 o                         
   3   1  19       8007.78       8884.14      1914.32 o                         
   5   1  19       7661.32       8803.79      1362.27 o                         
   7   1  19      21498.03      21173.41      2127.42 o                         
   9   1  19       2147.27         69.99      1048.53 o                         
  11   1  19       5288.28       6888.23      1768.10 o                         
 -26   2  19        468.91        942.33      1621.12 o                         
 -24   2  19        623.23       1565.72      1049.84 o                         
 -22   2  19      37644.46      35212.57      2685.38 o                         
 -20   2  19       1435.68       2771.67      1053.23 o                         
 -18   2  19       2740.59       3101.26       980.03 o                         
 -16   2  19      34256.76      34748.98      2700.61 o                         
 -14   2  19       9003.56       7507.23      1211.52 o                         
 -12   2  19      11504.41      13317.74      1553.72 o                         
 -10   2  19      29929.84      28608.04      2085.29 o                         
  -8   2  19      11870.44      12499.11      1309.21 o                         
  -6   2  19      15202.88      14138.16      1948.84 o                         
  -4   2  19      23950.67      27909.92      2327.17 o                         
  -2   2  19      25282.35      23307.21      1992.31 o                         
   0   2  19      12849.81      16299.74      2530.64 o                         
   2   2  19      14719.22      17731.01      2673.39 o                         
   4   2  19      22482.49      22405.11      3005.92 o                         
   6   2  19       9650.89       9632.66      2754.26 o                         
   8   2  19      10877.75      11139.81      1694.95 o                         
  10   2  19       6424.69       5481.43      1365.70 o                         
 -27   3  19        523.41       1316.38      1879.53 o                         
 -25   3  19       8228.35       7546.07      1641.84 o                         
 -23   3  19       8500.76       8754.90      1767.04 o                         
 -21   3  19         55.37       -313.87      1137.53 o                         
 -19   3  19      12338.31      11593.91      1820.29 o                         
 -17   3  19      12938.63      15681.53      1931.47 o                         
 -15   3  19       1423.08       1166.45       840.36 o                         
 -13   3  19      16830.72      15518.50      1703.01 o                         
 -11   3  19       5080.31       5592.14       926.82 o                         
  -9   3  19       3106.56       3575.08       707.88 o                         
  -7   3  19      12549.77      12583.13      1818.11 o                         
  -5   3  19       1456.78       3211.79       903.46 o                         
  -3   3  19       5587.40       7469.59      1602.76 o                         
  -1   3  19       8603.52      12799.97      3161.27 o                         
   1   3  19       1701.02       3448.23      2752.50 o                         
   3   3  19       2575.70       1295.80      1080.91 o                         
   5   3  19       5450.78       6782.98      1395.90 o                         
   7   3  19         61.00       1726.84      1418.28 o                         
   9   3  19       1236.86       1252.18       865.87 o                         
  11   3  19       3552.37       6110.58      3695.91 o                         
 -24   4  19         20.60        659.28      1805.60 o                         
 -22   4  19       4420.94       3317.32      1645.32 o                         
 -20   4  19       3437.43       2154.32      2470.99 o                         
 -18   4  19        169.91       -184.39      2242.05 o                         
 -16   4  19       2811.19       3132.56       991.16 o                         
 -14   4  19       3459.92       2971.02      1363.18 o                         
 -12   4  19          9.77       -116.33       844.96 o                         
 -10   4  19       1903.70       2110.80       869.44 o                         
  -8   4  19       6564.71       7424.45      1293.30 o                         
  -6   4  19          3.16        610.87      1263.57 o                         
  -4   4  19       1549.91       3501.18      1502.67 o                         
  -2   4  19       1408.58       -172.47      1348.08 o                         
   0   4  19        337.21        -98.55      1400.85 o                         
   2   4  19        799.43        633.04      3847.08 o                         
   4   4  19        483.23       4082.55      1187.71 o                         
   6   4  19       1671.54       1681.89       868.85 o                         
   8   4  19        770.44       1572.35      1079.48 o                         
  10   4  19       2006.35        140.83      2928.49 o                         
 -21   5  19       1180.97       2597.59      1714.13 o                         
 -19   5  19       6088.95       6850.12      2875.93 o                         
 -17   5  19        221.49      -1224.42      1224.42 o                         
 -15   5  19       3932.76       3166.73      1044.09 o                         
 -13   5  19       5818.88       4699.74      1171.20 o                         
 -11   5  19        426.98        389.20       825.67 o                         
  -9   5  19       6069.60       4989.64      1983.59 o                         
  -7   5  19       7359.71       7096.26      1654.80 o                         
  -5   5  19         81.67        886.09       973.74 o                         
  -3   5  19       3857.93       4286.15      1339.63 o                         
  -1   5  19       6545.97       -183.05      2062.81 o                         
   1   5  19        824.72       4549.27      2578.22 o                         
   3   5  19       2776.44       2849.68      1005.78 o                         
   5   5  19       5267.29       6451.62      1379.42 o                         
   7   5  19        175.64       -860.15       929.81 o                         
   9   5  19       1272.17       1428.14      1009.73 o                         
 -20   6  19        488.37      -1524.04      2059.04 o                         
 -18   6  19        441.84       1529.26      1886.57 o                         
 -16   6  19      17841.32      17681.30      2519.68 o                         
 -14   6  19         66.20        -41.37      1072.31 o                         
 -12   6  19       2433.35       3330.61      1382.37 o                         
 -10   6  19      15458.18      17600.60      3004.96 o                         
  -8   6  19       2225.09       2637.76      3062.27 o                         
  -6   6  19       4871.63       5341.21      3018.43 o                         
  -4   6  19      11497.11      10139.00      3671.87 o                         
  -2   6  19       3069.52       3266.47      2277.38 o                         
   0   6  19       3957.58       5428.88      1506.26 o                         
   2   6  19       8695.78      11107.22      1588.56 o                         
   4   6  19       2322.03       3901.46      1205.59 o                         
   6   6  19       1675.36         62.81       917.72 o                         
   8   6  19       6547.37       3690.13      1555.93 o                         
 -19   7  19      18771.80      14625.74      3485.67 o                         
 -17   7  19       3771.03       2734.99      2115.48 o                         
 -15   7  19         44.85       2340.60      1847.84 o                         
 -13   7  19      12986.97      13105.63      2082.63 o                         
 -11   7  19      11475.55      11262.62      1980.94 o                         
  -9   7  19         11.67        728.55      1627.86 o                         
  -7   7  19       5772.34       8879.46      2302.94 o                         
  -5   7  19      17164.32      14548.08      4612.29 o                         
  -3   7  19       1329.27       2294.90      3213.56 o                         
  -1   7  19       3703.03       1872.60      3037.70 o                         
   1   7  19      12177.47      13224.53      2000.62 o                         
   3   7  19       2560.22       2793.92      1500.47 o                         
   5   7  19       3992.99       2038.04      1664.93 o                         
   7   7  19       7136.60       6913.53      2706.98 o                         
 -16   8  19        600.29       -915.13      1421.97 o                         
 -14   8  19        662.60       -489.24      1319.90 o                         
 -12   8  19       2246.29       8078.02      3093.93 o                         
 -10   8  19        231.23        559.63      1467.72 o                         
  -6   8  19       2463.91       8595.47      5131.94 o                         
  -4   8  19        360.69       6043.35      4216.62 o                         
  -2   8  19        593.40      -2502.53      3005.85 o                         
   0   8  19       3330.88       5129.38      1811.02 o                         
   2   8  19       2131.90       5079.10      2463.88 o                         
 -26   0  20      57095.84      54186.76      7612.39 o                         
 -24   0  20       1811.89       3560.94      1685.65 o                         
 -22   0  20       3517.15       4092.64      1319.83 o                         
 -20   0  20      61825.77      60432.23      9955.69 o                         
 -18   0  20         31.03        772.89      1091.63 o                         
 -16   0  20       9236.85       9336.48      1774.82 o                         
 -14   0  20      98878.21      98830.92      5074.45 o                         
 -12   0  20         68.47       1213.35       863.87 o                         
 -10   0  20      12738.54      14336.28      2932.74 o                         
  -8   0  20     154545.19     145790.19      8480.12 o                         
  -6   0  20         87.71       1094.63      1333.97 o                         
  -4   0  20       3443.37       4713.23      1830.38 o                         
  -2   0  20     113662.94     122190.26     16232.47 o                         
   0   0  20          0.10       1107.77      1877.76 o                         
   2   0  20         46.98       1125.02      1142.91 o                         
   4   0  20      83796.10      89418.05      8394.62 o                         
   6   0  20        221.31       1951.86      2034.39 o                         
   8   0  20        416.97       -683.19      4243.02 o                         
 -27   1  20      10018.81       8888.07      2255.41 o                         
 -25   1  20      11283.59      13564.40      1873.12 o                         
 -23   1  20         44.84       -461.65       872.01 o                         
 -21   1  20      21192.62      20596.98      2067.48 o                         
 -19   1  20      10790.80       8791.27      1333.63 o                         
 -17   1  20         14.27       1913.02       853.85 o                         
 -15   1  20      37904.95      37459.14      2734.96 o                         
 -13   1  20      12972.76      14249.50      1663.54 o                         
 -11   1  20       4885.43       6249.62      1100.34 o                         
  -9   1  20      58300.65      55574.78      3829.57 o                         
  -7   1  20      12011.17      13890.40      1934.48 o                         
  -5   1  20       5958.32       6529.29      1447.59 o                         
  -3   1  20      49775.88      48353.29      3438.27 o                         
  -1   1  20       8734.71       9810.51      1235.75 o                         
   1   1  20        806.05       2166.32      1079.63 o                         
   3   1  20      26508.29      26621.13      2492.78 o                         
   5   1  20       9757.04      12098.65      1682.68 o                         
   7   1  20       1246.42       1680.89      1337.89 o                         
   9   1  20      16442.83      15497.19      2032.78 o                         
 -26   2  20        856.49       2027.22      1183.12 o                         
 -24   2  20       2412.30       -314.19       937.79 o                         
 -22   2  20       5470.40       6395.09      1362.97 o                         
 -20   2  20       5352.08       6823.10      1365.01 o                         
 -18   2  20       3191.68       2660.27      1002.41 o                         
 -16   2  20       7133.92       8605.07      1495.32 o                         
 -14   2  20      10285.83       9707.36      1548.71 o                         
 -12   2  20       2638.39       1577.14       720.79 o                         
 -10   2  20       4858.62       3947.67       917.73 o                         
  -8   2  20      11273.46      12544.60      1870.92 o                         
  -6   2  20       3233.71       4810.53      1304.45 o                         
  -4   2  20       3647.66       4162.09      1055.75 o                         
  -2   2  20      16290.65      17505.60      2394.09 o                         
   0   2  20       6455.51       7087.37      1428.44 o                         
   2   2  20       2786.04       2024.83      1253.29 o                         
   4   2  20      10284.39      13189.78      2026.33 o                         
   6   2  20       4149.60       3011.10      1038.76 o                         
   8   2  20       1988.27       1181.13      1081.76 o                         
 -25   3  20       1624.71       -406.58      1580.44 o                         
 -23   3  20      12345.35      14841.03      3144.57 o                         
 -21   3  20         11.21       -121.11      1616.40 o                         
 -19   3  20       3392.48       4890.65      1218.76 o                         
 -17   3  20      17825.18      18898.66      2321.83 o                         
 -15   3  20         76.64        626.89      1032.94 o                         
 -13   3  20       4714.20       4113.24      1205.92 o                         
 -11   3  20      26161.85      28555.80      3105.41 o                         
  -9   3  20         64.76       2421.53      1275.98 o                         
  -7   3  20       4124.14       3878.92      2344.32 o                         
  -5   3  20      28582.22      29472.81      3176.98 o                         
  -3   3  20        145.88       2707.63      1282.66 o                         
  -1   3  20       1275.33       1164.64       970.49 o                         
   1   3  20      26434.30      28913.65      5384.50 o                         
   3   3  20         56.71       -607.81      2449.71 o                         
   5   3  20         45.21       1444.30       953.85 o                         
   7   3  20      24605.98      28744.68      2621.51 o                         
   9   3  20        177.60        971.98      1646.78 o                         
 -24   4  20      42049.33      35744.95      4673.07 o                         
 -22   4  20      35417.86      35448.24      5119.79 o                         
 -20   4  20      16083.66      15444.02      2825.68 o                         
 -18   4  20      77701.84      77092.89      4605.06 o                         
 -16   4  20      37213.93      33840.70      2430.90 o                         
 -14   4  20      43637.93      44834.37      2691.73 o                         
 -12   4  20     114957.73     108382.53      4653.21 o                         
 -10   4  20      33862.29      33799.33      3367.22 o                         
  -8   4  20      60492.57      62496.94      4343.28 o                         
  -6   4  20     122327.56     122089.48      6337.40 o                         
  -4   4  20      33481.01      35088.59      3367.05 o                         
  -2   4  20      55466.45      47974.60      5704.80 o                         
   0   4  20      96823.09     104674.15      9519.78 o                         
   2   4  20      27678.09      29585.30      6826.62 o                         
   4   4  20      33218.52      36821.74      2798.86 o                         
   6   4  20      55463.55      56615.92      3523.91 o                         
   8   4  20      19698.46      21563.26      2811.79 o                         
 -19   5  20       5833.47       7731.83      2227.72 o                         
 -17   5  20        912.90        996.41      1124.88 o                         
 -15   5  20       7781.00       4388.01      1191.31 o                         
 -13   5  20       7583.58       8301.32      1835.71 o                         
 -11   5  20         29.01          2.26      1085.83 o                         
  -9   5  20      11262.49      11566.93      1596.01 o                         
  -7   5  20       6320.94       7033.08      1645.22 o                         
  -5   5  20         43.31        480.69      1102.65 o                         
  -3   5  20      10611.95       7480.91      2267.16 o                         
  -1   5  20       5097.61       -732.17      2031.06 o                         
   1   5  20         22.63       3697.42      2426.83 o                         
   3   5  20       5778.37       9199.93      1589.78 o                         
   5   5  20       8440.40       9202.15      1615.39 o                         
   7   5  20         14.67       1193.49      1579.48 o                         
 -20   6  20       1342.73      -1411.43      2069.63 o                         
 -18   6  20         17.61      -2280.76      2280.76 o                         
 -16   6  20       2929.96       2862.37      1962.34 o                         
 -14   6  20       1196.27       1186.92      2250.89 o                         
 -12   6  20         96.26        792.30      1353.63 o                         
 -10   6  20       1974.74       5363.02      1673.05 o                         
  -8   6  20       3025.37       2882.87      2907.43 o                         
  -6   6  20          0.22        526.15      2289.56 o                         
  -4   6  20       3523.75       7793.12      4544.23 o                         
  -2   6  20        354.66      -1795.05      2403.96 o                         
   0   6  20         23.75       3474.46      1764.19 o                         
   2   6  20       1707.23       4322.12      1341.22 o                         
   4   6  20          6.92        889.29      1082.72 o                         
   6   6  20         27.15        645.75      1802.08 o                         
 -19   7  20       2519.31       -235.83      2178.79 o                         
 -17   7  20      13919.38      16708.63      3844.46 o                         
 -15   7  20      23852.21      19081.47      3866.30 o                         
 -13   7  20       1630.53       3174.86      2220.99 o                         
 -11   7  20      12430.35      14040.99      2722.41 o                         
  -9   7  20      24249.26      26985.11      3665.19 o                         
  -7   7  20       3460.28       5311.55      3199.60 o                         
  -5   7  20      11216.45       9230.54      3932.31 o                         
  -3   7  20      17828.10      13058.79      4791.86 o                         
  -1   7  20       5399.94       8172.25      2385.43 o                         
   1   7  20      13379.61      14959.25      2487.13 o                         
   3   7  20      11916.55      14687.23      3685.89 o                         
   5   7  20       2519.32       2794.76      1784.56 o                         
 -14   8  20      13002.37      11582.43      3175.49 o                         
 -12   8  20        342.88       3737.93      2087.19 o                         
 -10   8  20        124.97       3766.08      2196.29 o                         
 -25   1  21         10.45       1251.86      1013.79 o                         
 -23   1  21        477.04        564.21      1093.83 o                         
 -21   1  21       4115.89       4983.52      1244.43 o                         
 -19   1  21         60.01        767.70      1032.70 o                         
 -17   1  21        451.53       1978.46       934.85 o                         
 -15   1  21       5940.78       5636.75      1241.30 o                         
 -13   1  21         89.15         -3.04       748.54 o                         
 -11   1  21         72.82        -26.55       667.10 o                         
  -9   1  21       9796.78       8542.98      2256.60 o                         
  -7   1  21        134.11        497.56       801.60 o                         
  -5   1  21        447.79       1570.22       991.02 o                         
  -3   1  21       5794.08       8304.92      1365.97 o                         
  -1   1  21        197.33       2663.71      1286.64 o                         
   1   1  21       3239.73       3529.74      1184.85 o                         
   3   1  21       2178.07       3196.37      1098.93 o                         
   5   1  21       1535.19        126.72      1201.14 o                         
   7   1  21       4583.93       2632.86      1166.01 o                         
 -26   2  21       2667.93        218.23      2150.64 o                         
 -24   2  21       5935.59       6807.28      1442.57 o                         
 -22   2  21          1.71        667.40       915.73 o                         
 -20   2  21       1191.72        570.77       942.62 o                         
 -18   2  21      14307.28      14470.77      1975.61 o                         
 -16   2  21        156.89       -496.22      1030.35 o                         
 -14   2  21       1258.44        133.19       670.85 o                         
 -12   2  21      11322.44      12651.61      2139.47 o                         
 -10   2  21        145.97        113.62       927.11 o                         
  -8   2  21       4818.37       5639.44      1812.83 o                         
  -6   2  21       6640.38       7985.71      1621.89 o                         
  -4   2  21        926.05       1719.87      1555.73 o                         
  -2   2  21       7130.35      10863.80      2865.45 o                         
   0   2  21       6313.32       4170.32      1123.98 o                         
   2   2  21       2328.63       2294.58      1032.47 o                         
   4   2  21       9039.33      10910.75      1614.90 o                         
   6   2  21       1319.39       2294.99      1179.39 o                         
 -25   3  21        226.84      -2548.27      2548.27 o                         
 -23   3  21       1393.18       -674.75      2375.85 o                         
 -21   3  21       8110.55      11049.37      2273.30 o                         
 -19   3  21        252.51        658.04      1126.76 o                         
 -17   3  21       4571.65       5724.28      1388.92 o                         
 -15   3  21       9896.86       8174.95      1409.42 o                         
 -13   3  21         99.60        729.35      1353.57 o                         
 -11   3  21       7184.04       8995.67      1907.01 o                         
  -9   3  21      13188.72      14419.72      2158.15 o                         
  -7   3  21         15.71       2794.64      2090.70 o                         
  -5   3  21       9129.21      10072.82      2124.25 o                         
  -3   3  21       4260.06       3795.15      1380.34 o                         
  -1   3  21        946.21       3556.61      1266.63 o                         
   1   3  21      10149.36      10640.94      3414.78 o                         
   3   3  21       1113.99        832.80      1339.67 o                         
   5   3  21       4587.63       6336.18      1424.31 o                         
   7   3  21       6439.38       7356.71      2065.83 o                         
 -24   4  21       1474.54       1720.41      1614.29 o                         
 -22   4  21       2317.85      -1789.86      1789.86 o                         
 -20   4  21        540.13        647.82      1153.11 o                         
 -18   4  21       5082.33       3791.47      1209.03 o                         
 -16   4  21       2883.54       2835.59      1780.76 o                         
 -14   4  21          2.68       6828.01     15565.83 o                         
 -12   4  21       4767.26       3088.26      1958.89 o                         
 -10   4  21       2113.97       -158.39      1228.42 o                         
  -8   4  21          0.24       1127.23      1194.93 o                         
  -6   4  21       4683.34       5683.65      1714.02 o                         
  -4   4  21       2999.29       4526.49      1570.85 o                         
  -2   4  21         68.62        242.94       910.05 o                         
   0   4  21       7189.51       7428.33      1806.17 o                         
   2   4  21       1448.11       2356.22      6351.46 o                         
   4   4  21          1.08       1662.83       995.84 o                         
   6   4  21       2031.89       5937.13      2326.60 o                         
 -19   5  21       1001.77       3329.69      2650.38 o                         
 -17   5  21        801.58      -1350.64      1350.64 o                         
 -15   5  21        163.15        908.08      1312.85 o                         
 -13   5  21       1619.78       3906.98      2189.32 o                         
 -11   5  21         12.00        725.06      1809.12 o                         
  -9   5  21       2814.13       3329.81      2140.09 o                         
  -7   5  21        393.60       1595.98      1157.73 o                         
  -5   5  21        387.82        648.10      2117.11 o                         
  -3   5  21       3273.80       2632.00      1117.14 o                         
  -1   5  21          6.75      -1604.98      2403.95 o                         
   1   5  21        614.69       4363.37      1765.15 o                         
   3   5  21       2966.33       6103.95      1392.94 o                         
   5   5  21          1.18        -13.57      1505.80 o                         
 -18   6  21       5647.86       4407.10      2182.43 o                         
 -12   6  21       6208.12       5864.49      2351.43 o                         
 -10   6  21         34.64       3540.81      2263.16 o                         
  -8   6  21        519.15       -362.53      1517.00 o                         
  -6   6  21       4099.29       6427.45      2608.29 o                         
  -4   6  21        643.71       6546.70      2822.83 o                         
   0   6  21       1200.68       4804.80      1713.19 o                         
   2   6  21       2735.65       5970.44      1905.06 o                         
   4   6  21       2491.79       8841.85      3115.06 o                         
 -19   7  21       2319.56       3326.24      1914.79 o                         
 -17   7  21        711.06       2217.43      1995.69 o                         
 -15   7  21      13497.79      14663.04      3383.24 o                         
  -7   7  21       5511.01       1816.34      2932.19 o                         
  -5   7  21         10.07       4888.85      3449.30 o                         
  -3   7  21      15089.15      17828.52      5354.89 o                         
  -1   7  21       3744.27       6482.40      2126.42 o                         
   1   7  21        914.53       3473.99      2196.32 o                         
 -26   0  22      10488.52      11620.70      3411.22 o                         
 -24   0  22      78435.77      74856.44      9531.05 o                         
 -22   0  22       3325.42       6166.11      1942.67 o                         
 -20   0  22      15308.60      13576.28      2490.46 o                         
 -18   0  22     134382.84     131723.89      6631.83 o                         
 -16   0  22       4205.30       4023.56      1246.33 o                         
 -14   0  22      23786.45      27206.37      4433.45 o                         
 -12   0  22     131349.33     135024.80      9193.64 o                         
 -10   0  22       1878.49       6606.72      2590.59 o                         
  -8   0  22      34432.33      35017.76      4526.03 o                         
  -6   0  22     111499.08     106341.49      7524.76 o                         
  -4   0  22         70.74        133.75      1288.21 o                         
  -2   0  22      33477.22      38531.36      5622.97 o                         
   0   0  22      93231.38      94899.99      8769.60 o                         
   2   0  22       1139.71        559.64      1467.74 o                         
   4   0  22      20007.65      23300.63      3326.56 o                         
 -25   1  22        842.94        400.36      1856.67 o                         
 -23   1  22          2.97       1216.65       906.78 o                         
 -21   1  22        344.07       1509.29      1076.96 o                         
 -19   1  22       1850.98       2554.31       957.53 o                         
 -17   1  22          1.31        -46.84      1467.31 o                         
 -15   1  22        206.46       -221.42       832.44 o                         
 -13   1  22       5755.51       5335.97      1668.41 o                         
 -11   1  22        245.83        152.15      1833.77 o                         
  -9   1  22        536.75       1958.91      1407.89 o                         
  -7   1  22       9002.52       9898.99      1849.58 o                         
  -5   1  22       1127.25        699.23       883.83 o                         
  -3   1  22       3307.13       8335.02      1904.64 o                         
  -1   1  22      10421.89      13060.16      2192.94 o                         
   1   1  22       3289.62       4519.92      1331.50 o                         
   3   1  22       2349.82       1566.08      1552.38 o                         
   5   1  22       7952.62       7045.61      1576.15 o                         
 -24   2  22       4239.45       2792.18      1379.81 o                         
 -22   2  22         52.96          6.49      1548.27 o                         
 -20   2  22        274.99       1367.84       932.66 o                         
 -18   2  22       2240.00       5672.34      1507.08 o                         
 -16   2  22          9.97        161.96       862.45 o                         
 -14   2  22        439.19       -350.71      1265.34 o                         
 -12   2  22       1260.38       2314.35      1091.49 o                         
 -10   2  22         77.98        734.82       947.17 o                         
  -8   2  22        400.62        226.03      1138.63 o                         
  -6   2  22       1058.12       2833.41      1619.09 o                         
  -4   2  22        253.75       4114.58      1593.96 o                         
  -2   2  22        410.89       2294.51      1066.51 o                         
   0   2  22       1949.96       4456.79      1450.97 o                         
   2   2  22        101.94       1942.77      1051.72 o                         
   4   2  22        772.51       1349.71      1036.31 o                         
 -25   3  22        241.19       1671.86      2798.17 o                         
 -23   3  22        603.89         20.88      2847.46 o                         
 -21   3  22      20821.02      22992.43      2710.25 o                         
 -19   3  22          0.25        311.52       911.01 o                         
 -17   3  22       1788.63       1057.05      1034.81 o                         
 -15   3  22      29780.82      28849.69      3768.27 o                         
 -13   3  22        320.01        625.48      1106.12 o                         
 -11   3  22       3092.29       3618.44      2170.02 o                         
  -9   3  22      31271.05      33362.91      4913.04 o                         
  -7   3  22        862.36       1169.32      2004.50 o                         
  -5   3  22       2758.03       4127.03      1608.56 o                         
  -3   3  22      21616.09      18637.39      2762.22 o                         
  -1   3  22       1569.20       1416.54      1209.44 o                         
   1   3  22       2131.79       2774.38      1159.17 o                         
   3   3  22      10125.42      11613.42      2088.37 o                         
   5   3  22       2192.61       8187.13      3826.06 o                         
 -24   4  22       6193.36       5572.28      2699.90 o                         
 -22   4  22       6477.42       3309.42      1576.41 o                         
 -20   4  22       2489.62       -430.65      1383.82 o                         
 -18   4  22      13169.89      14218.54      2612.02 o                         
 -16   4  22      12982.94      12115.21      4071.53 o                         
 -14   4  22       2935.91       3919.45      1441.40 o                         
 -12   4  22      29921.52      25662.90      4602.91 o                         
 -10   4  22      22232.41      20845.61      4081.09 o                         
  -8   4  22        665.59       1306.21      1322.62 o                         
  -6   4  22      41504.59      45776.16      4061.28 o                         
  -4   4  22      26252.81      27273.45      3291.38 o                         
  -2   4  22        326.28        894.51      1345.53 o                         
   0   4  22      36068.39      42270.66      4244.02 o                         
   2   4  22      19374.16      27814.47      7969.66 o                         
   4   4  22       1361.90       5831.20      2110.26 o                         
 -23   5  22       3010.21       -422.39      2513.19 o                         
 -21   5  22       3984.69       1407.98      2618.84 o                         
 -19   5  22       2126.46       -207.67      1869.03 o                         
 -15   5  22       6075.37      10141.38      3206.80 o                         
 -13   5  22       1366.07       3241.72      1992.20 o                         
 -11   5  22      14350.80      15272.56      3647.39 o                         
  -9   5  22       9009.60       8733.84      2654.30 o                         
  -7   5  22        901.95       1650.76      1953.46 o                         
  -5   5  22      14453.77      14151.60      2397.05 o                         
  -3   5  22       2528.00       3036.24      3069.31 o                         
  -1   5  22          2.06        960.26      4242.99 o                         
   1   5  22      14642.33      20114.44      3371.00 o                         
   3   5  22        392.80       2822.22      2694.34 o                         
   0   6  22       8794.63      15038.47      3784.26 o                         
   2   6  22       1204.96       5782.97      2682.06 o                         
  -1   7  22       8126.87      11961.59      3192.81 o                         
 -25   1  23       3724.21       2844.10      2340.75 o                         
 -23   1  23        544.74        817.20      1013.41 o                         
 -21   1  23         54.26        139.95       899.20 o                         
 -19   1  23      12336.78      12908.59      1856.81 o                         
 -17   1  23       2656.62       2502.56      1012.95 o                         
 -15   1  23          2.31        839.02      1048.92 o                         
 -13   1  23      20831.21      24612.36      3000.83 o                         
 -11   1  23       5365.32       6744.54      1649.50 o                         
  -9   1  23          9.88       -971.28       971.28 o                         
  -7   1  23      23921.02      24433.75      3746.73 o                         
  -5   1  23       3770.05       5393.19      2673.40 o                         
  -3   1  23        689.99       2582.50      1600.55 o                         
  -1   1  23      25471.98      32103.28      2918.65 o                         
   1   1  23       3038.24       4590.55      2144.15 o                         
   3   1  23       1412.64      -2252.66      2949.58 o                         
 -24   2  23       3893.36       5037.03      2646.99 o                         
 -22   2  23         26.96       2166.08      1466.28 o                         
 -20   2  23      11703.65      12527.51      2015.66 o                         
 -18   2  23       5089.84       5143.34      1830.14 o                         
 -16   2  23        869.30        897.39      2893.23 o                         
 -14   2  23      17344.99      19083.41      2768.45 o                         
 -12   2  23       1744.73        387.93      1057.42 o                         
 -10   2  23       5706.83       4270.94      1254.66 o                         
  -8   2  23      25237.45      28506.06      4461.67 o                         
  -6   2  23        586.27        529.40      2412.78 o                         
  -4   2  23       6459.38       9156.83      4979.23 o                         
  -2   2  23      26949.09      27888.01      3386.79 o                         
   0   2  23        975.34       2090.05      1114.33 o                         
   2   2  23       4332.56       4355.85      2122.54 o                         
 -23   3  23       8183.13       6755.47      2809.12 o                         
 -21   3  23       7607.98       5860.98      1783.19 o                         
 -19   3  23       6576.01       8954.92      2225.26 o                         
 -17   3  23      14905.60      13700.61      4041.74 o                         
 -15   3  23       5576.05       6208.66      1897.92 o                         
 -13   3  23       7208.42       6207.00      1764.94 o                         
 -11   3  23      25599.32      17832.55      3651.73 o                         
  -9   3  23       5843.83       4801.40      2217.66 o                         
  -7   3  23       5489.62       6509.25      1857.40 o                         
  -5   3  23      25319.29      27547.47      3291.91 o                         
  -3   3  23       3826.42       6607.86      1859.46 o                         
  -1   3  23       1575.61       3408.31      1726.18 o                         
   1   3  23      23400.99      18711.85      2845.53 o                         
   3   3  23       4656.40       3513.13      2001.11 o                         
 -22   4  23       2931.46       1488.91      2038.01 o
[truncated: 10,612 more chars]
